# Supplementary material for: Transcriptomic Analysis of the Dehydration Rate of Mature Rice (Oryza sativa) Seeds
Source: Int J Mol Sci. 2023 Jul 16;24(14):11527. doi: 10.3390/ijms241411527 (PMC10380403; doi:10.3390/ijms241411527)
Supplement: Supplementary file 1 [file ijms-24-11527-s001.zip]

Archive with 2 entries (2 files):
- Table S 1-8í¬ijms.pdf
- Table S 9- RNA-seq data.xlsx
