# Supplementary material for: Transcriptomic Analysis of the Dehydration Rate of Mature Rice (Oryza sativa) Seeds
Source: Int J Mol Sci. 2023 Jul 16;24(14):11527. doi: 10.3390/ijms241411527 (PMC10380403; doi:10.3390/ijms241411527)
Supplement: Supplementary file 1 [file ijms-24-11527-s001.zip › Table S 9- RNA-seq data.xlsx]

## Sheet: core_table_gene
st_gene_id	gene_id	gene_symbol	fpkm_CN5_1	fpkm_CN5_2	fpkm_CN5_3	fpkm_CN75_1	fpkm_CN75_2	fpkm_CN75_3	fpkm_N5_1	fpkm_N5_2	fpkm_N5_3	fpkm_N75_1	fpkm_N75_2	fpkm_N75_3	tpm_CN5_1	tpm_CN5_2	tpm_CN5_3	tpm_CN75_1	tpm_CN75_2	tpm_CN75_3	tpm_N5_1	tpm_N5_2	tpm_N5_3	tpm_N75_1	tpm_N75_2	tpm_N75_3	read_count_CN5_1	read_count_CN5_2	read_count_CN5_3	read_count_CN75_1	read_count_CN75_2	read_count_CN75_3	read_count_N5_1	read_count_N5_2	read_count_N5_3	read_count_N75_1	read_count_N75_2	read_count_N75_3	average_fpkm_CNSF5	average_fpkm_CNSF75	average_fpkm_NSF5	average_fpkm_NSF75	average_tpm_CNSF5	average_tpm_CNSF75	average_tpm_NSF5	average_tpm_NSF75	average_read_count_CNSF5	average_read_count_CNSF75	average_read_count_NSF5
G39947_2140	107277826	LOC107277826	0.04	0.04	0	0.04	0	0	0	0.04	0.08	0	0	0	0.05	0.04	0	0.05	0	0	0	0.05	0.09	0	0	0	1.09	1.06	0	1.07	0	0	0	1.12	2.18	0	0	0	0.0266667	0.0133333	0.04	0	0.03	0.0166667	0.0466667	0	0.716667	0.356667	1.1
G39947_19079	4350396	LOC4350396	0	0	0.03	0	0	0	0.03	0	0	0	0	0	0	0	0.04	0	0	0	0.04	0	0	0	0	0	0	0	1	0	0	0	1	0	0	0	0	0	0.01	0	0.01	0	0.0133333	0	0.0133333	0	0.333333	0	0.333333
G39947_6368	9267669	LOC9267669	0.2	0.12	0.13	0.34	0.24	0.29	0.03	0.12	0.14	0.23	0.31	0.11	0.23	0.14	0.15	0.42	0.28	0.35	0.04	0.14	0.15	0.27	0.38	0.13	17.94	11.41	11.57	30.43	23.3	27.62	2.88	11.6	12.74	21.17	29.76	10.57	0.15	0.29	0.0966667	0.216667	0.173333	0.35	0.11	0.26	13.64	27.1167	9.07333
G39947_21441	4324936	LOC4324936	2.68	2.45	2.15	2.45	2.75	2.12	2.66	3.16	2.33	2.58	2.67	1.95	3.07	2.84	2.44	2.99	3.21	2.5	3.07	3.65	2.63	2.99	3.28	2.33	194	179	158	178	203	156	195	230	169	189	195	143	2.42667	2.44	2.71667	2.4	2.78333	2.9	3.11667	2.86667	177	179	198
G39947_3721	9271617	LOC9271617	0	0.03	0	0	0	0	0	0	0	0.06	0.03	0	0	0.03	0	0	0	0	0	0	0	0.07	0.04	0	0	1	0	0	0	0	0	0	0	2	1	0	0.01	0	0	0.03	0.01	0	0	0.0366667	0.333333	0	0
G39947_26396	4349394	LOC4349394	3.41	3.57	3.44	4.75	3.61	5.33	4.12	4.63	4.51	3.35	3.39	5.91	3.9	4.13	3.91	5.8	4.23	6.27	4.74	5.35	5.09	3.88	4.17	7.08	193	204	198	270	209	307	236	264	256	192	194	340	3.47333	4.56333	4.42	4.21667	3.98	5.43333	5.06	5.04333	198.333	262	252
G39947_27055	4335696	LOC4335696	41.63	39.99	41.98	40.65	34.51	25.41	43.47	41.37	39.98	34.36	42.16	31.8	47.7	46.29	47.66	49.67	40.4	29.91	50.07	47.72	45.12	39.82	51.87	38.11	2531	2452	2591	2482	2144	1571	2675	2529	2437	2114	2590	1963	41.2	33.5233	41.6067	36.1067	47.2167	39.9933	47.6367	43.2667	2524.67	2065.67	2547
G39947_15333	4338154	LOC4338154	0	0	0.03	0	0	0	0.03	0	0	0.03	0.03	0	0	0	0.04	0	0	0	0.04	0	0	0.04	0.04	0	0	0	1	0	0	0	1	0	0	1	1	0	0.01	0	0.01	0.02	0.0133333	0	0.0133333	0.0266667	0.333333	0	0.333333
G39947_4949	4329409	LOC4329409	3	3.45	2.55	4.92	4.37	3.01	2.62	2.74	2.35	3.63	5.16	3.37	3.44	4	2.89	6.01	5.11	3.54	3.02	3.16	2.65	4.21	6.35	4.03	282	327	243	464	419	287	249	259	221	345	490	321	3	4.1	2.57	4.05333	3.44333	4.88667	2.94333	4.86333	284	390	243
G39947_24305	4334336	LOC4334336	1.77	2.29	1.97	1.18	1.12	0.82	2.08	2.41	1.52	1.11	1.46	1.11	2.03	2.65	2.24	1.44	1.31	0.96	2.4	2.78	1.71	1.28	1.8	1.33	113.05	149	128	76.42	73.55	52.67	136.02	155	97.4	71.75	94	72	2.01	1.04	2.00333	1.22667	2.30667	1.23667	2.29667	1.47	130.017	67.5467	129.473
G39947_27116	107275814	LOC107275814	11.07	23.87	12.5	18.46	16.97	12.37	23.83	28.29	16.97	16.12	23.07	15.41	12.68	27.63	14.19	22.56	19.87	14.55	27.45	32.63	19.15	18.68	28.39	18.46	397	863.25	455	665	622	451	865	1020	610	585	836	561	15.8133	15.9333	23.03	18.2	18.1667	18.9933	26.41	21.8433	571.75	579.333	831.667
G39947_26502	4351228	LOC4351228	7.18	5.85	5.94	3.42	2.47	3.41	8.49	8.18	8.77	3.53	3.5	2.69	8.22	6.77	6.74	4.18	2.89	4.02	9.78	9.43	9.9	4.09	4.31	3.22	213	175	179	102	75	103	255	244	261	106	105	81	6.32333	3.1	8.48	3.24	7.24333	3.69667	9.70333	3.87333	189	93.3333	253.333
G39947_5639	107278015	LOC107278015	0.07	0.04	0.14	0.33	0.43	0.29	0.07	0.22	0.11	0.43	0.76	0.47	0.08	0.04	0.16	0.4	0.5	0.34	0.08	0.25	0.12	0.5	0.93	0.56	2	1	4	9	12	8	2	6	3	12	21	13	0.0833333	0.35	0.133333	0.553333	0.0933333	0.413333	0.15	0.663333	2.33333	9.66667	3.66667
G39947_12162	4336624	LOC4336624	0.37	0.43	0.14	0.43	0.53	0.44	0.78	0.52	0.5	0.36	0.39	0.57	0.43	0.5	0.16	0.53	0.62	0.52	0.9	0.6	0.57	0.41	0.48	0.68	11	13	4	13	16	13	23	15	15	10	11	16	0.313333	0.466667	0.6	0.44	0.363333	0.556667	0.69	0.523333	9.33333	14	17.6667
G39947_20147	4329484	LOC4329484	5.72	7.76	6.27	9.01	8.34	11.05	3.6	6.45	7.65	7.47	10.06	10.34	6.55	8.98	7.12	11.02	9.76	13.01	4.15	7.44	8.64	8.65	12.38	12.39	182	232	196	295	252	348	120	187	225	233	325	318	6.58333	9.46667	5.9	9.29	7.55	11.2633	6.74333	11.14	203.333	298.333	177.333
G39947_1396	9268920	LOC9268920	1.4	2.24	1.36	2.06	1.77	1.7	2.35	1.77	2.25	1.9	2.28	1.8	1.61	2.59	1.54	2.51	2.07	2.01	2.7	2.04	2.54	2.2	2.81	2.16	59	95	58	87	76	73	100	75	95	81	97	77	1.66667	1.84333	2.12333	1.99333	1.91333	2.19667	2.42667	2.39	70.6667	78.6667	90
G39947_19072	107275986	LOC107275986	0	0	0	0.11	0.03	0.03	0	0	0	0	0.03	0.03	0	0	0	0.13	0.03	0.03	0	0	0	0	0.03	0.03	0	0	0	4	1	1	0	0	0	0	1	1	0	0.0566667	0	0.02	0	0.0633333	0	0.02	0	2	0
G39947_19383	4336157	LOC4336157	17.5	15.86	18.65	25.64	25.44	19.67	23.26	21.74	20.65	30.1	30.49	22.07	20.05	18.36	21.17	31.32	29.78	23.15	26.79	25.08	23.31	34.88	37.52	26.45	698	638	755	1027	1037	798	939	872	826	1215	1229	894	17.3367	23.5833	21.8833	27.5533	19.86	28.0833	25.06	32.95	697	954	879
G39947_9257	107276704	LOC107276704	0.46	0.34	0.64	0.31	0.24	0.38	0.44	0.32	0.26	0.21	0.45	0.36	0.52	0.39	0.73	0.38	0.28	0.45	0.5	0.37	0.29	0.24	0.55	0.43	35	26	50	24	19	30	34	25	20	16	35	28	0.48	0.31	0.34	0.34	0.546667	0.37	0.386667	0.406667	37	24.3333	26.3333
G39947_28529	107280275	LOC107280275	0.44	0.7	0.45	0.42	0.25	0.22	0.69	0.41	0.63	0.41	0.48	0.48	0.5	0.82	0.51	0.52	0.29	0.26	0.8	0.47	0.71	0.48	0.59	0.58	10.31	16.79	10.77	10.03	5.97	5.23	16.62	9.63	14.98	9.87	11.35	11.51	0.53	0.296667	0.576667	0.456667	0.61	0.356667	0.66	0.55	12.6233	7.07667	13.7433
G39947_31573	4349498	LOC4349498	0	0	0	0	0	0	0	0	0	0	0	0	0	0	0	0	0	0	0	0	0	0	0	0	0	0	0	0	0	0	0	0	0	0	0	0	0	0	0	0	0	0	0	0	0	0	0
G39947_23418	4328423	LOC4328423	12.12	12.76	11.84	9.64	8.54	7.27	11.16	12.98	9.08	8.56	11.51	7.61	13.88	14.77	13.45	11.78	9.99	8.56	12.86	14.97	10.25	9.92	14.16	9.13	1050	1115	1042	839	756	641	979	1131	789	751	1008	670	12.24	8.48333	11.0733	9.22667	14.0333	10.11	12.6933	11.07	1069	745.333	966.333
G39947_19605	4334611	LOC4334611	37.73	35.86	37.81	24.54	25.7	25.61	54.34	49.91	38.88	37.56	40.19	29.76	43.23	41.51	42.92	29.98	30.09	30.14	62.6	57.56	43.88	43.53	49.45	35.67	1188	1138	1207	776	827	820	1729	1579	1226	1197	1278	951	37.1333	25.2833	47.71	35.8367	42.5533	30.07	54.68	42.8833	1177.67	807.667	1511.33
G39947_8642	4349347	LOC4349347	0.92	4.42	1.18	0.16	0.31	0.2	2.36	3.64	2.74	0.12	0.28	0.27	1.05	5.11	1.34	0.19	0.36	0.23	2.72	4.2	3.09	0.14	0.34	0.33	23	111.92	30	4	8	5	60	91.98	69	3	7	7	2.17333	0.223333	2.91333	0.223333	2.5	0.26	3.33667	0.27	54.9733	5.66667	73.66
G39947_3067	4340724	LOC4340724	10.76	8.11	9.13	4.4	3.21	5.39	9.2	7.31	5.76	7.52	5.59	6.07	12.33	9.39	10.36	5.37	3.76	6.35	10.6	8.44	6.5	8.71	6.88	7.27	714	543	615	293	218	364	618	488	383	505	375	409	9.33333	4.33333	7.42333	6.39333	10.6933	5.16	8.51333	7.62	624	291.667	496.333
G39947_12928	4332686	LOC4332686	6.06	5.84	7.81	5.95	7.2	4.5	10.78	8.69	6.57	6.17	5.79	4.55	6.95	6.77	8.87	7.28	8.43	5.3	12.42	10.02	7.41	7.15	7.13	5.46	144	145	195	142	178	110	264	208	159	149	140	112	6.57	5.88333	8.68	5.50333	7.53	7.00333	9.95	6.58	161.333	143.333	210.333
G39947_25591	107277201	LOC107277201	0.66	1.01	0.54	20.65	34.43	25.37	0.83	0.51	1.35	31.95	26.87	27.82	0.75	1.17	0.61	25.23	40.3	29.86	0.96	0.59	1.52	37.03	33.06	33.34	18	28	15	568.28	964	707	23	14	37	886	744	774	0.736667	26.8167	0.896667	28.88	0.843333	31.7967	1.02333	34.4767	20.3333	746.427	24.6667
G39947_10785	4345411	LOC4345411	42.12	44.28	48.05	31.2	28.65	29.04	62.78	59.1	50.31	37.93	38.12	32.07	48.26	51.25	54.54	38.12	33.53	34.18	72.31	68.16	56.78	43.96	46.9	38.43	961	1019	1113	715	668	674	1450	1356	1151	876	879	743	44.8167	29.63	57.3967	36.04	51.35	35.2767	65.75	43.0967	1031	685.667	1319
G39947_11544	4327211	LOC4327211	0.97	1.01	1.41	0.73	0.37	0.53	1.73	1.25	2.08	0.45	0.77	0.55	1.12	1.16	1.6	0.89	0.43	0.62	1.99	1.44	2.35	0.52	0.94	0.66	49	51	72	37	19	27	88	63	105	23	39	28	1.13	0.543333	1.68667	0.59	1.29333	0.646667	1.92667	0.706667	57.3333	27.6667	85.3333
G39947_2063	9268054	LOC9268054	15.21	13.58	15.87	45.17	32.16	24.81	24.4	19.97	24.04	27.47	32.32	22.75	17.43	15.72	18.02	55.19	37.65	29.21	28.11	23.03	27.13	31.84	39.76	27.26	211.8	190.73	224.4	621.02	445.69	328.99	343.98	272.55	335.69	369.83	436.28	306.21	14.8867	34.0467	22.8033	27.5133	17.0567	40.6833	26.09	32.9533	208.977	465.233	317.407
G39947_15339	4339189	LOC4339189	7.63	8	6.61	6.2	6.53	8.41	9.33	9.83	8.65	8.16	9.03	8.33	8.74	9.26	7.5	7.58	7.65	9.89	10.74	11.34	9.77	9.46	11.11	9.98	240	254	211	196	210	269	297	311	273	260	287	266	7.41333	7.04667	9.27	8.50667	8.5	8.37333	10.6167	10.1833	235	225	293.667
G39947_8316	4336028	LOC4336028	0.68	0.41	0.72	0.42	0.45	0.23	1.15	0.73	0.79	0.34	0.33	0.21	0.78	0.47	0.81	0.51	0.53	0.27	1.32	0.84	0.89	0.39	0.41	0.25	21.29	12.81	22.73	13.18	14.38	7.19	36.27	22.82	24.76	10.6	10.46	6.61	0.603333	0.366667	0.89	0.293333	0.686667	0.436667	1.01667	0.35	18.9433	11.5833	27.95
G39947_30176	4344266	LOC4344266	1.24	0.93	1.41	16.31	15.3	20.24	1.71	1.33	1.18	14.91	14.25	28.46	1.42	1.08	1.6	19.92	17.91	23.82	1.97	1.54	1.34	17.28	17.53	34.1	25	19	29	331	316	416	35.02	27.06	24	305	291	584	1.19333	17.2833	1.40667	19.2067	1.36667	20.55	1.61667	22.97	24.3333	354.333	28.6933
G39947_1542	9271688	LOC9271688	0	0	0.01	0	0	0.02	0	0.02	0	0.02	0.02	0	0	0	0.01	0	0	0.02	0	0.03	0	0.03	0.03	0	0	0	0.38	0	0	0.69	0	1.01	0	1	1	0	0.00333333	0.00666667	0.00666667	0.0133333	0.00333333	0.00666667	0.01	0.02	0.126667	0.23	0.336667
G39947_18151	4332412	LOC4332412	5.93	6.67	5.3	4.81	5.37	4.57	5.37	5.66	5.42	4.5	6.97	5.48	6.79	7.72	6.02	5.88	6.29	5.38	6.18	6.53	6.12	5.22	8.57	6.56	325	369	295	265	301	255	298	312	298	250	386	305	5.96667	4.91667	5.48333	5.65	6.84333	5.85	6.27667	6.78333	329.667	273.667	302.667
G39947_16032	4350919	LOC4350919	20.24	20.5	21.26	23.15	22.25	30.7	27.11	31.34	22.45	35.76	31.97	29.74	23.19	23.73	24.13	28.28	26.05	36.14	31.23	36.15	25.34	41.45	39.33	35.64	429	437	456	492	480	658	579	668	476	762	682	640	20.6667	25.3667	26.9667	32.49	23.6833	30.1567	30.9067	38.8067	440.667	543.333	574.333
G39947_1995	4333407	LOC4333407	0	0.03	0	0.34	0.09	0.28	0	0.03	0	0.22	0.12	0.31	0	0.04	0	0.42	0.11	0.33	0	0.04	0	0.25	0.15	0.37	0	1	0	11	3	9	0	1	0	7	4	10	0.01	0.236667	0.01	0.216667	0.0133333	0.286667	0.0133333	0.256667	0.333333	7.66667	0.333333
G39947_22656	4340541	LOC4340541	0.08	0.14	0	0.11	0.14	0.07	0.08	0.16	0.07	0.07	0.08	0.07	0.09	0.16	0	0.14	0.16	0.08	0.1	0.18	0.08	0.08	0.1	0.08	1.17	2.02	0	1.63	2.03	1.01	1.2	2.27	1.01	1.02	1.17	1.01	0.0733333	0.106667	0.103333	0.0733333	0.0833333	0.126667	0.12	0.0866667	1.06333	1.55667	1.49333
G39947_9947	4328753	LOC4328753	22.38	25.17	24.56	11.73	11.86	9.26	31.2	28.2	22.59	12.23	14.24	10.95	25.64	29.14	27.88	14.34	13.88	10.9	35.93	32.52	25.49	14.17	17.52	13.12	797.8	905.28	888.88	420.15	431.97	335.91	1125.87	1010.91	807.49	441.22	513.02	396.36	24.0367	10.95	27.33	12.4733	27.5533	13.04	31.3133	14.9367	863.987	396.01	981.423
G39947_16996	107277011	LOC107277011	17.54	17.56	14.72	12.14	10.47	8.46	15	16.96	12.91	11.38	12.9	9.94	20.1	20.32	16.72	14.83	12.25	9.95	17.28	19.56	14.57	13.19	15.87	11.91	1519.95	1534.02	1295	1056.03	926.6	745	1315.58	1477	1121.01	998	1128.99	874	16.6067	10.3567	14.9567	11.4067	19.0467	12.3433	17.1367	13.6567	1449.66	909.21	1304.53
G39947_2323	4332682	LOC4332682	3.06	3.55	3.58	2.63	1.72	1.46	4.19	3.34	4.12	2.41	2.89	2.08	3.51	4.11	4.06	3.21	2.01	1.72	4.82	3.85	4.65	2.79	3.55	2.49	70.78	83.63	82.46	60.41	41.32	33.58	98.98	78.33	95.08	55.98	67.66	49.51	3.39667	1.93667	3.88333	2.46	3.89333	2.31333	4.44	2.94333	78.9567	45.1033	90.7967
G39947_22279	4347030	LOC4347030	2.3	2.48	1.62	1.64	1.33	0.89	2.47	3.05	2.6	1.18	1.35	1.23	2.63	2.87	1.84	2	1.56	1.05	2.84	3.51	2.94	1.36	1.66	1.47	81	88	58	58	48	32	88	108	92	42	48	44	2.13333	1.28667	2.70667	1.25333	2.44667	1.53667	3.09667	1.49667	75.6667	46	96
G39947_17136	4332650	LOC4332650	12.7	13.04	10.51	12.55	12.36	11.76	17.17	16.08	13.35	17.13	17.74	12.95	14.55	15.09	11.93	15.34	14.47	13.84	19.78	18.55	15.07	19.85	21.82	15.52	588	609	494	584	585	554	805	749	620	803	830	609	12.0833	12.2233	15.5333	15.94	13.8567	14.55	17.8	19.0633	563.667	574.333	724.667
G39947_11896	4351978	LOC4351978	15.58	15.67	15.13	14.49	12.18	9.4	18.59	19.76	17.05	14.03	17.16	11.85	17.85	18.14	17.18	17.71	14.26	11.06	21.41	22.79	19.24	16.26	21.12	14.2	622	632	614	582	497	383	752	794	683	568	694	480	15.46	12.0233	18.4667	14.3467	17.7233	14.3433	21.1467	17.1933	622.667	487.333	743
G39947_11329	4348475	LOC4348475	15.67	15.04	13.47	26.85	24.8	20.99	22.94	23.65	22.1	23.75	27.43	20.35	17.95	17.41	15.29	32.81	29.03	24.71	26.43	27.28	24.94	27.52	33.75	24.39	251	243	219	432	406	342	372	381	355	385	444	331	14.7267	24.2133	22.8967	23.8433	16.8833	28.85	26.2167	28.5533	237.667	393.333	369.333
G39947_18565	112936587	LOC112936587	0.07	0	0	0.07	0.06	0.04	0.06	0.06	0	0.06	0	0	0.07	0	0	0.08	0.07	0.05	0.07	0.07	0	0.07	0	0	1	0	0	1	1	0.61	1	1	0	1	0	0	0.0233333	0.0566667	0.04	0.02	0.0233333	0.0666667	0.0466667	0.0233333	0.333333	0.87	0.666667
G39947_261	112937474	LOC112937474	0	0	0	0	0	0	0	0	0	0	0.05	0	0	0	0	0	0	0	0	0	0	0	0.06	0	0	0	0	0	0	0	0	0	0	0	1	0	0	0	0	0.0166667	0	0	0	0.02	0	0	0
G39947_4344	4352070	LOC4352070	4.82	2.36	1.61	2.81	4.43	9.47	1.96	2.34	1.8	6.92	6.05	5.69	5.52	2.73	1.83	3.44	5.18	11.14	2.25	2.7	2.03	8.02	7.44	6.82	67.79	33.44	22.96	39.74	63.68	135.47	27.86	33.07	25.4	98.57	85.98	81.28	2.93	5.57	2.03333	6.22	3.36	6.58667	2.32667	7.42667	41.3967	79.63	28.7767
G39947_6682	107278481	LOC107278481	2.51	2.48	2.82	2.28	2.45	2.58	4.83	3.38	3.52	3.99	3.03	3.18	2.87	2.87	3.21	2.78	2.86	3.04	5.57	3.9	3.97	4.63	3.73	3.81	62.71	62.51	71.67	57.15	62.48	65.61	122.32	84.92	88.11	101.03	76.56	80.64	2.60333	2.43667	3.91	3.4	2.98333	2.89333	4.48	4.05667	65.63	61.7467	98.45
G39947_12676	107276147	LOC107276147	2.28	1.05	2.22	2.52	2.17	1.04	4.42	4.36	1.19	3.12	2.99	1.54	2.61	1.21	2.52	3.08	2.55	1.22	5.09	5.03	1.35	3.62	3.68	1.85	80	37	79	89	78	37	157	154	42	111	106	55	1.85	1.91	3.32333	2.55	2.11333	2.28333	3.82333	3.05	65.3333	68	117.667
G39947_29941	4338253	LOC4338253	37.3	36.75	45.63	33.34	37.42	24.61	47.64	47.88	37.41	29.91	37.15	25.73	42.74	42.54	51.81	40.74	43.8	28.97	54.88	55.22	42.22	34.66	45.7	30.83	1438	1429	1786	1291	1474	965	1859	1856	1446	1167	1447	1007	39.8933	31.79	44.31	30.93	45.6967	37.8367	50.7733	37.0633	1551	1243.33	1720.33
G39947_26939	9266486	LOC9266486	2.96	3.73	3.48	2.09	1.87	2.22	5.92	3.7	3.6	2	1.83	0.98	3.39	4.32	3.96	2.56	2.19	2.61	6.81	4.26	4.06	2.31	2.25	1.18	34.98	44.44	41.78	24.83	22.57	26.64	70.72	43.9	42.63	23.87	21.86	11.76	3.39	2.06	4.40667	1.60333	3.89	2.45333	5.04333	1.91333	40.4	24.68	52.4167
G39947_7734	4347194	LOC4347194	0	0.03	0.03	0.1	0.1	0.1	0.07	0	0.07	0.03	0.13	0.21	0	0.04	0.04	0.12	0.11	0.12	0.08	0	0.07	0.04	0.16	0.26	0	1	1.01	3	3	3	2	0	2	1	4	6.5	0.02	0.1	0.0466667	0.123333	0.0266667	0.116667	0.05	0.153333	0.67	3	1.33333
G39947_2781	9266696	LOC9266696	0	0	0	0	0	0	0	0	0	0	0	0.04	0	0	0	0	0	0	0	0	0	0	0	0.05	0	0	0	0	0	0	0	0	0	0	0	1	0	0	0	0.0133333	0	0	0	0.0166667	0	0	0
G39947_14363	4337908	LOC4337908	11.11	9.51	11.49	10.29	8.32	8.49	17.24	16.4	12.46	13.05	10.35	9.14	12.72	11.01	13.04	12.57	9.74	9.99	19.85	18.91	14.07	15.12	12.73	10.95	359	310	377	334	275	279	564	533	404	427	338	300	10.7033	9.03333	15.3667	10.8467	12.2567	10.7667	17.61	12.9333	348.667	296	500.333
G39947_22117	4337710	LOC4337710	0	0	0	0.89	1.1	0.59	0	0	0	1.03	1.03	0.76	0	0	0	1.09	1.28	0.69	0	0	0	1.2	1.27	0.91	0	0	0	36	45	24	0	0	0	42	42	31	0	0.86	0	0.94	0	1.02	0	1.12667	0	35	0
G39947_28693	107278444	LOC107278444	0	0	0	0	0	0	0	0	0	0	0	0	0	0	0	0	0	0	0	0	0	0	0	0	0	0	0	0	0	0	0	0	0	0	0	0	0	0	0	0	0	0	0	0	0	0	0
G39947_31669	4330426	LOC4330426	1.3	1.26	1.15	0.82	0.64	0.29	0.95	1.24	0.73	0.54	0.68	0.64	1.49	1.46	1.31	1	0.74	0.35	1.09	1.43	0.82	0.63	0.84	0.77	130	127	117	82	65	30	96	125	73	55	69	65	1.23667	0.583333	0.973333	0.62	1.42	0.696667	1.11333	0.746667	124.667	59	98
G39947_1226	4336345	LOC4336345	1.77	2.63	1.98	1.62	1.11	1.15	2.55	2.58	2.39	1.39	2.2	1.15	2.03	3.04	2.25	1.98	1.3	1.35	2.94	2.98	2.69	1.61	2.7	1.38	119	172	135	105	80	78	179	167	154	100	145	78	2.12667	1.29333	2.50667	1.58	2.44	1.54333	2.87	1.89667	142	87.6667	166.667
G39947_25789	9272272	LOC9272272	16.43	16.2	15.56	21.52	19.22	18.62	11.48	13.04	12.42	17.39	22.68	21.84	18.82	18.76	17.66	26.3	22.5	21.92	13.22	15.04	14.01	20.15	27.91	26.18	1223.59	1217.36	1176.61	1610.38	1462.89	1410.9	865.61	976.94	927.5	1311.06	1707.34	1652.12	16.0633	19.7867	12.3133	20.6367	18.4133	23.5733	14.09	24.7467	1205.85	1494.72	923.35
G39947_18619	4330832	LOC4330832	0	0	0	0	0	0	0	0	0	0	0	0	0	0	0	0	0	0	0	0	0	0	0	0	0	0	0	0	0	0	0	0	0	0	0	0	0	0	0	0	0	0	0	0	0	0	0
G39947_27075	9272599	LOC9272599	0.07	0.08	0.04	0.02	0	0	0.04	0.04	0.04	0.04	0.09	0.07	0.08	0.09	0.04	0.03	0	0	0.05	0.05	0.05	0.05	0.11	0.08	3	3.51	1.7	1	0	0	2	2	2	2	4	3	0.0633333	0.00666667	0.04	0.0666667	0.07	0.01	0.05	0.08	2.73667	0.333333	2
G39947_18188	4339694	LOC4339694	7.25	5.97	7.61	10.96	12.14	6.2	10.93	10.37	10.4	11.22	12.98	7.48	8.31	6.91	8.64	13.39	14.21	7.3	12.59	11.97	11.74	13	15.96	8.96	276	229	294	419	472	240	421	397	397	432	499	289	6.94333	9.76667	10.5667	10.56	7.95333	11.6333	12.1	12.64	266.333	377	405
G39947_20839	4349037	LOC4349037	3.03	3.75	3.48	3.03	3.34	2.22	4.01	3.6	2.55	2.96	3.97	2.48	3.47	4.34	3.96	3.71	3.91	2.62	4.62	4.16	2.87	3.43	4.89	2.97	127.06	158.75	148.45	127.86	143.16	94.91	170.21	152.09	107.12	125.52	168.44	105.63	3.42	2.86333	3.38667	3.13667	3.92333	3.41333	3.88333	3.76333	144.753	121.977	143.14
G39947_6997	107278021	LOC107278021	0.1	0.03	0.02	0.05	0.02	0.13	0.02	0.06	0.05	0.06	0.06	0.12	0.11	0.04	0.03	0.06	0.03	0.16	0.03	0.07	0.06	0.07	0.07	0.14	4	1.39	1	2.16	1.04	5.61	1	2.44	2.17	3.22	2.33	4.96	0.05	0.0666667	0.0433333	0.08	0.06	0.0833333	0.0533333	0.0933333	2.13	2.93667	1.87
G39947_30498	9266216	LOC9266216	0	0.1	0	0	0	0	0	0	0.03	0	0	0	0	0.12	0	0	0	0	0	0	0.04	0	0	0	0	3	0	0	0	0	0	0	1	0	0	0	0.0333333	0	0.01	0	0.04	0	0.0133333	0	1	0	0.333333
G39947_9250	4338296	LOC4338296	0.04	0.03	0	0	0	0	0.03	0	0.07	0	0	0.03	0.04	0.04	0	0	0	0	0.04	0	0.08	0	0	0.04	1	1	0	0	0	0	1	0	2	0	0	1	0.0233333	0	0.0333333	0.01	0.0266667	0	0.04	0.0133333	0.666667	0	1
G39947_27566	4334906	LOC4334906	0.05	0	0.15	0.05	0.05	0	0.05	0.15	0.05	0	0.05	0.05	0.06	0	0.17	0.06	0.06	0	0.06	0.18	0.06	0	0.06	0.06	1	0	3	1	1	0	1	3	1	0	1	1	0.0666667	0.0333333	0.0833333	0.0333333	0.0766667	0.04	0.1	0.04	1.33333	0.666667	1.66667
G39947_19622	4329680	LOC4329680	2.6	2.29	3.34	3.31	2.05	1.35	3.93	2.23	3.1	1.93	1.57	1.35	2.98	2.65	3.8	4.04	2.4	1.59	4.52	2.57	3.5	2.23	1.94	1.62	36	32	47	46	29	19	55	31	43	27	22	19	2.74333	2.23667	3.08667	1.61667	3.14333	2.67667	3.53	1.93	38.3333	31.3333	43
G39947_21070	4344725	LOC4344725	0	0	0	0	0	0.04	0	0	0	0.08	0.04	0.04	0	0	0	0	0	0.05	0	0	0	0.09	0.05	0.05	0	0	0	0	0	1	0	0	0	2	1	1	0	0.0133333	0	0.0533333	0	0.0166667	0	0.0633333	0	0.333333	0
G39947_18301	4349631	LOC4349631	0.09	0.51	0.37	0.16	0.09	0.1	0.76	1.01	0.52	0	0.13	0.17	0.1	0.59	0.42	0.2	0.11	0.11	0.87	1.16	0.59	0	0.16	0.2	2.36	14.06	10.36	4.4	2.59	2.71	21.04	27.75	14.29	0	3.61	4.67	0.323333	0.116667	0.763333	0.1	0.37	0.14	0.873333	0.12	8.92667	3.23333	21.0267
G39947_11528	4351159	LOC4351159	0	0	0	0	0	0	0	0	0	0	0	0	0	0	0	0	0	0	0	0	0	0	0	0	0	0	0	0	0	0	0	0	0	0	0	0	0	0	0	0	0	0	0	0	0	0	0
G39947_22518	4338575	LOC4338575	0	0.03	0	0.13	0.1	0.04	0	0	0	0.24	0.16	0.03	0	0.03	0	0.16	0.12	0.05	0	0	0	0.28	0.2	0.03	0	1	0	5	4	1.46	0	0	0	9	6	1	0.01	0.09	0	0.143333	0.01	0.11	0	0.17	0.333333	3.48667	0
G39947_5032	4348013	LOC4348013	0.67	0.69	0.63	2.17	1.68	1.6	0.46	0.43	0.58	1.41	1.78	2	0.77	0.8	0.71	2.65	1.96	1.88	0.53	0.5	0.65	1.63	2.19	2.4	23	24	22	75	59	56	16	14.99	20	49	62	70	0.663333	1.81667	0.49	1.73	0.76	2.16333	0.56	2.07333	23	63.3333	16.9967
G39947_21152	4338201	LOC4338201	0.77	0.96	0.76	0.28	0.25	0.15	0.45	1.3	1.88	0.21	0.34	0.23	0.89	1.11	0.86	0.34	0.3	0.17	0.51	1.5	2.13	0.25	0.42	0.28	36	45	36	13	12	7	21	61	88	10	16	11	0.83	0.226667	1.21	0.26	0.953333	0.27	1.38	0.316667	39	10.6667	56.6667
G39947_4056	112938193	LOC112938193	0	0	0	0	0	0	0	0	0	0	0.04	0	0	0	0	0	0	0	0	0	0	0	0.05	0	0	0	0	0	0	0	0	0	0	0	2	0	0	0	0	0.0133333	0	0	0	0.0166667	0	0	0
G39947_5455	4324339	LOC4324339	9.02	8.21	6.43	13.44	11.6	14.94	8.68	7.51	7.85	12.52	9.83	13.09	10.33	9.51	7.3	16.42	13.58	17.59	10	8.66	8.86	14.51	12.09	15.68	156	144	114	233	205	262	153	132	135	218	173	229	7.88667	13.3267	8.01333	11.8133	9.04667	15.8633	9.17333	14.0933	138	233.333	140
G39947_7032	4341992	LOC4341992	0.07	0.09	0.24	0.11	0.2	0.46	0.15	0.2	0.18	0.39	0.37	0.37	0.08	0.1	0.27	0.13	0.23	0.54	0.18	0.23	0.2	0.46	0.46	0.44	3	4	11	5	9	21	7	9	8	18	17	17	0.133333	0.256667	0.176667	0.376667	0.15	0.3	0.203333	0.453333	6	11.6667	8
G39947_8137	4346318	LOC4346318	12.47	14.15	13.1	16.83	13.62	12.03	17.03	16.08	14.44	15.95	16.89	12.68	14.29	16.38	14.87	20.56	15.94	14.16	19.61	18.54	16.3	18.48	20.78	15.19	526	602	561	713	587	516	727	682	611	681	720	543	13.24	14.16	15.85	15.1733	15.18	16.8867	18.15	18.15	563	605.333	673.333
G39947_3955	4329717	LOC4329717	33.27	27.44	31.93	16.04	11.99	13.8	46.7	36.28	30.43	17.4	13.61	12.79	38.12	31.76	36.25	19.6	14.04	16.25	53.79	41.84	34.34	20.16	16.75	15.32	820	682	799	397	302	346	1165	899	752	433.99	339	320	30.88	13.9433	37.8033	14.6	35.3767	16.63	43.3233	17.41	767	348.333	938.667
G39947_19544	4331822	LOC4331822	0.05	0.08	0.1	0.58	0.55	0.6	0.03	0.11	0.13	0.66	0.4	0.47	0.06	0.09	0.12	0.71	0.64	0.71	0.03	0.12	0.15	0.76	0.49	0.57	2	3	4	22	21	23	1	4	5	25	15	18	0.0766667	0.576667	0.09	0.51	0.09	0.686667	0.1	0.606667	3	22	3.33333
G39947_12544	4324072	LOC4324072	0.05	0	0	0	0	0	0	0	0	0	0	0	0.05	0	0	0	0	0	0	0	0	0	0	0	1	0	0	0	0	0	0	0	0	0	0	0	0.0166667	0	0	0	0.0166667	0	0	0	0.333333	0	0
G39947_425	4332627	LOC4332627	0	0.02	0.04	0.04	0.07	0	0.02	0.04	0	0.02	0.02	0.04	0	0.03	0.05	0.05	0.08	0	0.03	0.05	0	0.03	0.03	0.05	0	1.49	2.98	2.99	4.48	0	1.49	2.98	0	1.49	1.49	2.98	0.02	0.0366667	0.02	0.0266667	0.0266667	0.0433333	0.0266667	0.0366667	1.49	2.49	1.49
G39947_19054	9266884	LOC9266884	0.07	0.02	0.05	0.02	0.02	0.07	0.05	0.14	0.05	0.02	0	0.02	0.08	0.03	0.05	0.03	0.03	0.08	0.05	0.16	0.05	0.03	0	0.03	3	1	2	1	1	3	2	6	2	1	0	1	0.0466667	0.0366667	0.08	0.0133333	0.0533333	0.0466667	0.0866667	0.02	2	1.66667	3.33333
G39947_19994	4339039	LOC4339039	13.19	11.49	12.02	9.14	10.19	8.6	8.89	8.76	10.39	7.98	8.72	6.86	15.11	13.3	13.65	11.17	11.93	10.13	10.24	10.11	11.72	9.24	10.73	8.22	214	188	198	149	169	142	146	143	169	131	143	113	12.2333	9.31	9.34667	7.85333	14.02	11.0767	10.69	9.39667	200	153.333	152.667
G39947_4450	107277259	LOC107277259	0.64	0.85	0.4	0.28	0.39	0.12	0.61	0.56	0.31	0.38	0.34	0.12	0.73	0.98	0.46	0.35	0.46	0.14	0.7	0.64	0.36	0.44	0.42	0.14	23	34	19	14	19	6	28	28	14	19	13	5	0.63	0.263333	0.493333	0.28	0.723333	0.316667	0.566667	0.333333	25.3333	13	23.3333
G39947_12784	4325933	LOC4325933	3.97	3.55	3.75	3.13	3.28	3.05	4.03	4.37	3.44	3.51	3.52	3.67	4.55	4.11	4.26	3.82	3.84	3.59	4.64	5.03	3.88	4.07	4.33	4.4	132.75	119.81	127.43	105.11	112.21	103.74	136.44	146.77	115.18	118.87	118.91	124.55	3.75667	3.15333	3.94667	3.56667	4.30667	3.75	4.51667	4.26667	126.663	107.02	132.797
G39947_19037	4349196	LOC4349196	0	0	0	0.12	0	0.12	0	0	0	0.16	0	0.12	0	0	0	0.15	0	0.14	0	0	0	0.19	0	0.15	0	0	0	3	0	2.97	0	0	0	4	0	2.99	0	0.08	0	0.0933333	0	0.0966667	0	0.113333	0	1.99	0
G39947_24635	9271401	LOC9271401	0	0.15	0.1	0.49	0.29	0.29	0.15	0.05	0.05	0.64	0.44	0.24	0	0.17	0.11	0.6	0.34	0.34	0.17	0.06	0.06	0.74	0.54	0.29	0	3	2	10	6	6	3	1	1	13	9	5	0.0833333	0.356667	0.0833333	0.44	0.0933333	0.426667	0.0966667	0.523333	1.66667	7.33333	1.66667
G39947_341	9271026	LOC9271026	2.6	2.13	2.38	3.55	3.47	2.5	2.72	2.61	2.49	2.88	3.04	2.95	2.98	2.47	2.7	4.34	4.06	2.94	3.13	3.01	2.81	3.33	3.74	3.53	99	82	92	136	135	97	105	100	95	111	117	114	2.37	3.17333	2.60667	2.95667	2.71667	3.78	2.98333	3.53333	91	122.667	100
G39947_11167	112939663	LOC112939663	18.22	16.57	18.36	7.26	7.27	5.39	20.85	20.53	15.09	7.37	7.99	6.73	20.88	19.18	20.85	8.87	8.51	6.34	24.02	23.68	17.03	8.54	9.84	8.07	687.99	630.87	703.71	275.15	280.34	206.77	796.73	779.39	571.13	281.45	304.94	258.09	17.7167	6.64	18.8233	7.36333	20.3033	7.90667	21.5767	8.81667	674.19	254.087	715.75
G39947_2020	4336696	LOC4336696	7.32	7.3	8.98	9.53	8.06	7.98	13.82	11.52	8.01	9.09	10.25	7.54	8.39	8.45	10.19	11.64	9.44	9.39	15.91	13.29	9.04	10.53	12.62	9.04	176	176.99	218.99	230	198	195	336.05	278.37	193	221	249	184	7.86667	8.52333	11.1167	8.96	9.01	10.1567	12.7467	10.73	190.66	207.667	269.14
G39947_24748	4339806	LOC4339806	0	0	0	0	0.02	0.02	0	0	0	0	0	0	0	0	0	0	0.02	0.02	0	0	0	0	0	0	0	0	0	0	1	1	0	0	0	0	0	0	0	0.0133333	0	0	0	0.0133333	0	0	0	0.666667	0
G39947_28093	4346313	LOC4346313	6.11	5.85	5.06	4.4	3.39	4.29	8.03	8.2	7.02	5.1	4.23	3.13	7	6.77	5.74	5.38	3.97	5.05	9.25	9.45	7.92	5.92	5.2	3.75	102.87	99.33	86.44	74.5	58.39	73.54	136.95	138.8	118.48	87.01	71.98	53.48	5.67333	4.02667	7.75	4.15333	6.50333	4.8	8.87333	4.95667	96.2133	68.81	131.41
G39947_13491	4336396	LOC4336396	1.98	1.79	1.16	3.52	2.53	3.58	1.51	1.15	2.38	2.5	2.43	2.6	2.27	2.07	1.32	4.31	2.96	4.21	1.74	1.32	2.68	2.9	2.99	3.11	79	72	47	141	103	145	61	46	95	101	98	105	1.64333	3.21	1.68	2.51	1.88667	3.82667	1.91333	3	66	129.667	67.3333
G39947_5473	4350655	LOC4350655	22.37	22.8	25.4	18.77	17.04	13.57	31.71	26.88	21.83	19.87	23.08	16.23	25.64	26.39	28.83	22.93	19.94	15.97	36.53	31	24.63	23.03	28.4	19.45	1010	1038	1164	851	786	623	1449	1220	988	908	1053	744	23.5233	16.46	26.8067	19.7267	26.9533	19.6133	30.72	23.6267	1070.67	753.333	1219
G39947_14088	4342219	LOC4342219	47.56	45.59	54.16	33.72	27.84	25.35	79.19	69.34	57.97	33.08	31.62	24.84	54.49	52.78	61.48	41.21	32.58	29.84	91.22	79.97	65.43	38.33	38.9	29.77	840.97	813.2	972.27	599	502.98	455.99	1417.43	1232.94	1027.91	591.99	564.95	445.98	49.1033	28.97	68.8333	29.8467	56.25	34.5433	78.8733	35.6667	875.48	519.323	1226.09
G39947_1603	107276035	LOC107276035	0.25	0.51	0.43	0.38	0.64	0.27	0.4	0.35	0.44	0.19	0.57	0.13	0.28	0.59	0.49	0.46	0.75	0.32	0.47	0.41	0.49	0.22	0.7	0.16	9	19	16	14	24	10	15	13	16	7	21	5	0.396667	0.43	0.396667	0.296667	0.453333	0.51	0.456667	0.36	14.6667	16	14.6667
G39947_9895	4337047	LOC4337047	2.44	3.06	2.8	2.23	1.87	1.72	3.14	3.16	2.68	1.81	1.85	1.96	2.79	3.54	3.18	2.72	2.19	2.02	3.61	3.64	3.02	2.09	2.28	2.35	60	76	71	55	47	44	79	79	66	45	46	49	2.76667	1.94	2.99333	1.87333	3.17	2.31	3.42333	2.24	69	48.6667	74.6667
G39947_14640	9268660	LOC9268660	2.92	2.69	2.49	1.9	1.49	1.18	2.45	2.59	2.44	1.08	1.52	1.34	3.35	3.11	2.83	2.32	1.74	1.39	2.83	2.99	2.75	1.25	1.87	1.6	197.6	183.62	171.09	129	103	81	168	176.51	165.48	74	104	92	2.7	1.52333	2.49333	1.31333	3.09667	1.81667	2.85667	1.57333	184.103	104.333	169.997
G39947_25260	4349002	LOC4349002	6.61	6.85	8.26	10.42	7.71	7.45	5.82	7.78	7.25	7.68	9.66	8.51	7.57	7.93	9.38	12.74	9.02	8.76	6.71	8.98	8.18	8.9	11.88	10.2	130	136	165	206	155	149	116	154	143	153	192	170	7.24	8.52667	6.95	8.61667	8.29333	10.1733	7.95667	10.3267	143.667	170	137.667
G39947_18672	107277801	LOC107277801	0.31	0.31	0.28	0.35	0.14	0.59	0.41	0.44	0.43	0.58	0.31	0.47	0.35	0.36	0.32	0.43	0.16	0.69	0.47	0.51	0.49	0.67	0.38	0.56	16.06	16.23	14.73	18.46	7.31	31.15	21.47	23	22.65	30.44	16.41	24.8	0.3	0.36	0.426667	0.453333	0.343333	0.426667	0.49	0.536667	15.6733	18.9733	22.3733
G39947_11147	4342225	LOC4342225	23.29	21.68	23.82	15.49	17.28	11.02	26.18	26.75	21.29	14.77	19.25	11.64	26.69	25.09	27.05	18.92	20.22	12.97	30.16	30.85	24.03	17.12	23.68	13.95	1172.96	1096.49	1212.56	788.8	892.15	566.02	1330.78	1353.62	1069.45	757.42	986.55	599.53	22.93	14.5967	24.74	15.22	26.2767	17.37	28.3467	18.25	1160.67	748.99	1251.28
G39947_26451	4344076	LOC4344076	3.13	3.35	2.81	3.45	2.19	1.96	2.99	3.11	2.48	2.35	2.89	2.12	3.59	3.87	3.19	4.21	2.56	2.31	3.44	3.59	2.8	2.72	3.56	2.54	179	193	163	198	128	114	173	179	142	136	167	123	3.09667	2.53333	2.86	2.45333	3.55	3.02667	3.27667	2.94	178.333	146.667	164.667
G39947_14360	4343405	LOC4343405	0.36	0.49	0.39	0.02	0.02	0.02	0.28	0.34	0.23	0.03	0.02	0.03	0.41	0.56	0.44	0.03	0.02	0.02	0.33	0.39	0.26	0.04	0.03	0.04	34	46	37	2	2	2	27	32	22	3	2	3	0.413333	0.02	0.283333	0.0266667	0.47	0.0233333	0.326667	0.0366667	39	2	27
G39947_29384	4340441	LOC4340441	42.82	36.2	43.3	33.22	41.48	37.8	43.86	38.59	42.2	47.33	38.97	32.44	49.06	41.91	49.16	40.59	48.56	44.5	50.52	44.51	47.63	54.85	47.95	38.87	598	510	614	466	592	537	620	542	591	669	550	460	40.7733	37.5	41.55	39.58	46.71	44.55	47.5533	47.2233	574	531.667	584.333
G39947_22300	9267722	LOC9267722	1.14	0.82	0.9	0.14	0.12	0.02	0.88	0.89	0.64	0.18	0.06	0.04	1.3	0.94	1.02	0.17	0.14	0.02	1.02	1.02	0.72	0.21	0.07	0.04	60.6	43.88	48.77	7.61	6.4	1.07	47.6	47.62	34.12	9.72	2.98	2.03	0.953333	0.0933333	0.803333	0.0933333	1.08667	0.11	0.92	0.106667	51.0833	5.02667	43.1133
G39947_7314	9269734	LOC9269734	1.1	1.26	1.52	0.63	0.72	0.72	1.7	1.51	2.05	0.58	0.97	0.53	1.26	1.45	1.73	0.77	0.84	0.85	1.95	1.74	2.31	0.68	1.2	0.63	39	45	55	22	26	26	61	54	73	21	35	19	1.29333	0.69	1.75333	0.693333	1.48	0.82	2	0.836667	46.3333	24.6667	62.6667
G39947_28202	4351603	LOC4351603	0.01	0	0.01	0.11	0.05	0.05	0.01	0.01	0.02	0.04	0.09	0.1	0.01	0	0.01	0.14	0.06	0.06	0.01	0.01	0.03	0.04	0.11	0.11	2	0	1	19	8	8	2	2	4	6	15	16	0.00666667	0.07	0.0133333	0.0766667	0.00666667	0.0866667	0.0166667	0.0866667	1	11.6667	2.66667
G39947_27795	4332956	LOC4332956	9.95	9.97	9.55	9.22	6.18	6.79	11.91	11.27	8.01	8.42	7.29	5.92	11.4	11.54	10.84	11.27	7.24	7.99	13.71	13	9.04	9.76	8.97	7.1	389	393	379	362	247	270	471	443	314	333	288	235	9.82333	7.39667	10.3967	7.21	11.26	8.83333	11.9167	8.61	387	293	409.333
G39947_26603	107281262	LOC107281262	0.03	0	0	0	0	0	0	0	0	0	0	0	0.03	0	0	0	0	0	0	0	0	0	0	0	1	0	0	0	0	0	0	0	0	0	0	0	0.01	0	0	0	0.01	0	0	0	0.333333	0	0
G39947_13896	4330101	LOC4330101	0	0	0	0	0	0.06	0.06	0	0	0.03	0	0	0	0	0	0	0	0.07	0.07	0	0	0.04	0	0	0	0	0	0	0	2	2	0	0	1	0	0	0	0.02	0.02	0.01	0	0.0233333	0.0233333	0.0133333	0	0.666667	0.666667
G39947_31664	4346098	LOC4346098	7.4	8.49	8.94	5.83	6.82	5.87	13.06	11.36	10.05	7.2	7.25	7.18	8.48	9.82	10.15	7.12	7.98	6.91	15.04	13.11	11.34	8.34	8.92	8.6	186	215	228	147	175	150	332	287	253	183	184	183	8.27667	6.17333	11.49	7.21	9.48333	7.33667	13.1633	8.62	209.667	157.333	290.667
G39947_19291	4349929	LOC4349929	0	0	0.11	0	0.06	0	0	0	0	0.06	0	0	0	0	0.13	0	0.07	0	0	0	0	0.07	0	0	0	0	2	0	1	0	0	0	0	1	0	0	0.0366667	0.02	0	0.02	0.0433333	0.0233333	0	0.0233333	0.666667	0.333333	0
G39947_6098	4347964	LOC4347964	0.07	0.07	0	0.27	0.29	0.68	0.02	0.02	0.07	0.29	0.16	0.38	0.08	0.08	0	0.33	0.33	0.81	0.03	0.03	0.08	0.33	0.19	0.45	3	3	0	12	13	31	1	1	3	13	7	17	0.0466667	0.413333	0.0366667	0.276667	0.0533333	0.49	0.0466667	0.323333	2	18.6667	1.66667
G39947_9424	112936213	LOC112936213	0	0.09	0.16	0.22	0.19	0.02	0.13	0.07	0	0	0.24	0.16	0	0.1	0.18	0.27	0.23	0.03	0.15	0.08	0	0	0.3	0.19	0	1.32	2.42	3.43	3	0.34	2	1	0	0	3.78	2.5	0.0833333	0.143333	0.0666667	0.133333	0.0933333	0.176667	0.0766667	0.163333	1.24667	2.25667	1
G39947_1974	107277700	LOC107277700	0.01	0	0	0.01	0	0.01	0	0	0	0	0	0	0.01	0	0	0.01	0	0.01	0	0	0	0	0	0	1	0	0	1	0	1	0	0	0	0	0	0	0.00333333	0.00666667	0	0	0.00333333	0.00666667	0	0	0.333333	0.666667	0
G39947_7454	4350542	LOC4350542	2.28	1.53	2.32	2.71	4.42	2.6	2.41	2.18	2.07	4.34	3.62	2.72	2.61	1.77	2.64	3.32	5.17	3.06	2.78	2.52	2.34	5.03	4.46	3.26	56	38	58	67	111	65	60	54	51	108	90	68	2.04333	3.24333	2.22	3.56	2.34	3.85	2.54667	4.25	50.6667	81	55
G39947_17569	4340662	LOC4340662	0.03	0.03	0.03	0	0	0	0.03	0.06	0.06	0	0	0	0.04	0.04	0.03	0	0	0	0.04	0.07	0.07	0	0	0	1	1	1	0	0	0	1	2	2	0	0	0	0.03	0	0.05	0	0.0366667	0	0.06	0	1	0	1.66667
G39947_1064	4349127	LOC4349127	141.47	145.44	152.7	100.17	103.39	93.97	209.73	204.51	156.16	131.3	120.06	106.13	162.09	168.35	173.35	122.4	121.02	110.61	241.59	235.87	176.24	152.16	147.72	127.18	2275	2359	2493	1618	1699	1537	3414	3307	2518	2137	1951	1733	146.537	99.1767	190.133	119.163	167.93	118.01	217.9	142.353	2375.67	1618	3079.67
G39947_31142	112936063	LOC112936063	0	0	0.04	0	0	0	0.04	0.05	0.05	0	0	0	0	0	0.05	0	0	0	0.05	0.05	0.05	0	0	0	0	0	1	0	0	0	1	1	1	0	0	0	0.0133333	0	0.0466667	0	0.0166667	0	0.05	0	0.333333	0	1
G39947_4905	9270215	LOC9270215	0.25	0.19	0.5	0	0	0	0.38	0.28	0.22	0	0	0	0.29	0.22	0.57	0	0	0	0.43	0.33	0.25	0	0	0	8	6	16	0	0	0	12	9	7	0	0	0	0.313333	0	0.293333	0	0.36	0	0.336667	0	10	0	9.33333
G39947_3616	107281718	LOC107281718	0	0	0.26	0	0.04	0.04	0	0	0	0.04	0	0	0	0	0.3	0	0.04	0.04	0	0	0	0.04	0	0	0	0	7	0	0.99	1	0	0	0	1	0	0	0.0866667	0.0266667	0	0.0133333	0.1	0.0266667	0	0.0133333	2.33333	0.663333	0
G39947_5212	9266404	LOC9266404	0.38	0.47	0.45	0.45	0.66	0.21	0.59	0.33	0.43	0.73	0.54	0.28	0.44	0.55	0.51	0.55	0.78	0.25	0.68	0.38	0.48	0.85	0.66	0.34	16	20	19	19	28	9	25	14	17	31	23	12	0.433333	0.44	0.45	0.516667	0.5	0.526667	0.513333	0.616667	18.3333	18.6667	18.6667
G39947_20798	4348590	LOC4348590	2.84	2.64	4.43	2.48	2.03	1.34	5.09	4.65	4.02	2.63	1.93	2.39	3.26	3.06	5.03	3.03	2.37	1.58	5.86	5.37	4.53	3.05	2.38	2.87	48	45	76	42	35	23	87	79	68	45	33	41	3.30333	1.95	4.58667	2.31667	3.78333	2.32667	5.25333	2.76667	56.3333	33.3333	78
G39947_16141	4325774	LOC4325774	9.56	11.2	8.33	16.76	13.54	9.62	13.09	11.72	13.22	10.96	15.24	12.22	10.95	12.97	9.45	20.48	15.84	11.33	15.07	13.52	14.92	12.7	18.75	14.65	275	326	246	477	400	285	382	337	384	326	445	358	9.69667	13.3067	12.6767	12.8067	11.1233	15.8833	14.5033	15.3667	282.333	387.333	367.667
G39947_28673	112936201	LOC112936201	0	0.03	0.07	2.35	1.75	1.57	0.01	0.05	0.07	1.92	1.87	1.67	0	0.04	0.08	2.87	2.04	1.84	0.01	0.06	0.08	2.22	2.3	2	0	2	4	136	103	92.01	0.58	3	4	112.01	109	97.82	0.0333333	1.89	0.0433333	1.82	0.04	2.25	0.05	2.17333	2	110.337	2.52667
G39947_7151	4341335	LOC4341335	0.09	0.02	0.05	0.16	0.05	0.09	0.07	0.05	0.09	0.05	0.09	0	0.11	0.03	0.05	0.2	0.05	0.11	0.08	0.05	0.11	0.05	0.11	0	4	1	2	7	2	4	3	2.03	4	2	4	0	0.0533333	0.1	0.07	0.0466667	0.0633333	0.12	0.08	0.0533333	2.33333	4.33333	3.01
G39947_4040	107281020	LOC107281020	0.12	0	0.12	0.12	0.12	0	0.24	0.24	0	0	0.24	0	0.14	0	0.13	0.15	0.14	0	0.27	0.27	0	0	0.29	0	1	0	1	1	1	0	2	2	0	0	2	0	0.08	0.08	0.16	0.08	0.09	0.0966667	0.18	0.0966667	0.666667	0.666667	1.33333
G39947_1083	4324341	LOC4324341	0.25	0.62	0.43	0.19	0.12	0.12	0.37	0.44	0.94	0.19	0.37	0.06	0.29	0.72	0.49	0.23	0.14	0.15	0.43	0.51	1.06	0.22	0.46	0.07	4	10	7	3	2	2	6	7	15	3	6	1	0.433333	0.143333	0.583333	0.206667	0.5	0.173333	0.666667	0.25	7	2.33333	9.33333
G39947_12698	4333735	LOC4333735	4.02	3.97	3.14	2.31	1.93	1.61	3.87	3.89	3.01	1.72	2.44	1.85	4.61	4.6	3.57	2.82	2.26	1.9	4.46	4.48	3.39	1.99	3.01	2.21	324	323	257	187	159	132	316	315	243	140	199	151	3.71	1.95	3.59	2.00333	4.26	2.32667	4.11	2.40333	301.333	159.333	291.333
G39947_7397	4332471	LOC4332471	0.21	0.15	0.18	0.23	0.13	0.11	0.18	0.16	0.23	0.05	0.18	0.16	0.24	0.17	0.2	0.28	0.15	0.13	0.21	0.19	0.26	0.06	0.22	0.19	13	9.07	11	14	8.19	7.06	11.09	10	14	3.06	11.19	10.1	0.18	0.156667	0.19	0.13	0.203333	0.186667	0.22	0.156667	11.0233	9.75	11.6967
G39947_8555	4333749	LOC4333749	158.13	156.36	159.29	112.95	112.51	149.81	145.8	155.46	147.67	125.81	116.77	109.52	181.19	181	180.83	138.01	131.69	176.34	167.95	179.3	166.67	145.8	143.67	131.24	2608	2601	2667	1871	1896	2513	2434	2578	2442	2100	1946	1834	157.927	125.09	149.643	117.367	181.007	148.68	171.307	140.237	2625.33	2093.33	2484.67
G39947_4191	4347651	LOC4347651	7.89	7.42	8.37	5.12	4.58	4.5	9.92	9.79	7.29	5.46	6.71	4.74	9.04	8.58	9.5	6.25	5.36	5.29	11.42	11.29	8.22	6.33	8.26	5.68	364	345	392	237	216	211	463	454	337	255	313	222	7.89333	4.73333	9	5.63667	9.04	5.63333	10.31	6.75667	367	221.333	418
G39947_20298	4324499	LOC4324499	5.21	5.05	4.93	1.84	1.12	1.31	5.36	5.52	5.49	1.51	1.42	1.67	5.97	5.85	5.6	2.25	1.31	1.55	6.18	6.36	6.19	1.75	1.75	2	489.25	478.99	470.55	173.83	107.11	125.67	509.96	521.38	517	143.27	134.7	158.9	5.06333	1.42333	5.45667	1.53333	5.80667	1.70333	6.24333	1.83333	479.597	135.537	516.113
G39947_28287	4329853	LOC4329853	5.39	4.85	5.09	7.43	7.72	7.97	4.7	5.61	4.8	11.02	12.16	8.3	6.17	5.62	5.78	9.08	9.04	9.38	5.42	6.47	5.42	12.78	14.97	9.95	200.91	181.03	191.83	276.99	293	301.01	176.81	209.58	179.82	415.02	458.02	313.02	5.11	7.70667	5.03667	10.4933	5.85667	9.16667	5.77	12.5667	191.257	290.333	188.737
G39947_3249	112936093	LOC112936093	0	0	0	0	0	0	0	0	0	0	0	0	0	0	0	0	0	0	0	0	0	0	0	0	0	0	0	0	0	0	0	0	0	0	0	0	0	0	0	0	0	0	0	0	0	0	0
G39947_9182	4344611	LOC4344611	11.47	13.01	12.18	7.74	7.9	6.82	10.62	11.52	7.81	9.11	10.61	8.92	13.14	15.05	13.83	9.45	9.25	8.03	12.23	13.28	8.81	10.55	13.06	10.69	869	992	930	586	620	540	800	876	601	716	813	699	12.22	7.48667	9.98333	9.54667	14.0067	8.91	11.44	11.4333	930.333	582	759
G39947_24587	4350437	LOC4350437	5.94	6.37	7.36	2.39	2.97	2.1	8.9	8.87	8.98	3.35	3.95	2.13	6.81	7.37	8.36	2.92	3.47	2.47	10.25	10.23	10.14	3.88	4.86	2.55	198	214	249	80	101	71	300	297	300	113	133	72	6.55667	2.48667	8.91667	3.14333	7.51333	2.95333	10.2067	3.76333	220.333	84	299
G39947_21160	4351534	LOC4351534	0.45	0.21	0.39	0.48	0.32	0.2	1.06	0.83	0.69	0.21	0.15	0.3	0.51	0.25	0.45	0.59	0.38	0.24	1.22	0.95	0.78	0.24	0.19	0.36	11.97	5.6	10.45	13.3	8.66	5.61	28.81	21.76	18.04	5.54	4.01	7.88	0.35	0.333333	0.86	0.22	0.403333	0.403333	0.983333	0.263333	9.34	9.19	22.87
G39947_28209	4332518	LOC4332518	3.69	3.9	4.2	2.09	2.9	1.65	4.61	4.54	4.04	2.17	2.78	1.98	4.23	4.52	4.77	2.56	3.39	1.95	5.31	5.24	4.56	2.52	3.42	2.37	193	206	223	110	155	88	244	239	212	115	147	105	3.93	2.21333	4.39667	2.31	4.50667	2.63333	5.03667	2.77	207.333	117.667	231.667
G39947_27975	107275578	LOC107275578	0	0	0	0	0.03	0	0	0	0	0	0	0	0	0	0	0	0.03	0	0	0	0	0	0	0	0	0	0	0	1	0	0	0	0	0	0	0	0	0.01	0	0	0	0.01	0	0	0	0.333333	0
G39947_31095	4331789	LOC4331789	0	0	0.09	0.03	0.03	0.19	0	0.03	0.06	0.09	0.09	0.09	0	0	0.11	0.04	0.04	0.22	0	0.04	0.07	0.11	0.12	0.11	0	0	3	1	1	6	0	1	2	3	3	3	0.03	0.0833333	0.03	0.09	0.0366667	0.1	0.0366667	0.113333	1	2.66667	1
G39947_25446	4352060	LOC4352060	0.08	0.08	0.06	0.06	0.12	0.06	0.02	0	0.04	0.06	0.14	0.02	0.09	0.09	0.07	0.07	0.14	0.07	0.02	0	0.05	0.07	0.17	0.02	4	4	3	3	6	3	1	0	2	3	7	1	0.0733333	0.08	0.02	0.0733333	0.0833333	0.0933333	0.0233333	0.0866667	3.66667	4	1
G39947_10855	107279134	LOC107279134	8.68	6.1	6.5	0.48	0.29	0.5	3.99	5.16	5.52	0.61	0.24	0.39	9.94	7.06	7.38	0.58	0.34	0.59	4.6	5.95	6.23	0.71	0.3	0.46	232.27	164.7	176.59	12.84	7.87	13.62	108.13	138.84	148.09	16.66	6.62	10.51	7.09333	0.423333	4.89	0.413333	8.12667	0.503333	5.59333	0.49	191.187	11.4433	131.687
G39947_18867	4329567	LOC4329567	25.41	25.01	25.26	20.38	15.72	19.43	34.42	32.45	24.56	21.81	24	20.19	29.12	28.95	28.67	24.91	18.4	22.87	39.65	37.43	27.72	25.28	29.53	24.2	562	555	569	454	353	441	777	719	544	487	536	458	25.2267	18.51	30.4767	22	28.9133	22.06	34.9333	26.3367	562	416	680
G39947_20193	4326362	LOC4326362	31.21	30.74	34.94	19.38	21.94	13.6	37.53	38.42	28.11	17.17	21.6	14.69	35.76	35.58	39.67	23.69	25.68	16.01	43.23	44.31	31.72	19.9	26.57	17.61	1207	1199	1372	753	867	535	1469	1494	1090	672	844	577	32.2967	18.3067	34.6867	17.82	37.0033	21.7933	39.7533	21.36	1259.33	718.333	1351
G39947_17897	9270755	LOC9270755	13.2	13.29	15.68	14.23	14.78	13.98	19	19.87	15.2	16.46	14.34	12.94	15.13	15.39	17.8	17.38	17.3	16.46	21.89	22.91	17.15	19.07	17.65	15.5	195	198	235	211	223	210	284	295	225	246	214	194	14.0567	14.33	18.0233	14.58	16.1067	17.0467	20.65	17.4067	209.333	214.667	268
G39947_29042	4328301	LOC4328301	0.2	0.05	0.15	0.15	0.05	0.15	0.15	0.05	0.1	0.05	0.1	0.15	0.23	0.06	0.17	0.18	0.06	0.17	0.17	0.06	0.11	0.06	0.12	0.18	4	1	3	3	1	3	3	1	2	1	2	3	0.133333	0.116667	0.1	0.1	0.153333	0.136667	0.113333	0.12	2.66667	2.33333	2
G39947_6177	107276500	LOC107276500	0	0	0.04	0	0	0	0	0	0.04	0	0	0	0	0	0.05	0	0	0	0	0	0.05	0	0	0	0	0	1	0	0	0	0	0	1	0	0	0	0.0133333	0	0.0133333	0	0.0166667	0	0.0166667	0	0.333333	0	0.333333
G39947_1927	4333986	LOC4333986	3.24	2.64	3.15	6.28	5.37	7.53	2.83	3.3	2.9	6.07	4.9	7.5	3.71	3.05	3.57	7.67	6.29	8.86	3.26	3.8	3.27	7.03	6.03	8.99	79	65	78	154	134	187	70	81	71	150	121	186	3.01	6.39333	3.01	6.15667	3.44333	7.60667	3.44333	7.35	74	158.333	74
G39947_6638	4338371	LOC4338371	10.59	10.11	12.06	7.39	8.24	5.01	13.57	12.7	10.37	7.93	8.18	6.03	12.13	11.7	13.69	9.03	9.65	5.9	15.63	14.65	11.7	9.19	10.07	7.23	388.48	372.06	442.31	275.35	304.98	189.19	501.54	462.43	379.15	291.47	303.4	221.24	10.92	6.88	12.2133	7.38	12.5067	8.19333	13.9933	8.83	400.95	256.507	447.707
G39947_15791	4347509	LOC4347509	7.97	10.53	8.83	8.13	5.81	6.04	10.66	10.46	10.4	6.88	7.55	7.94	9.13	12.18	10.02	9.94	6.8	7.11	12.27	12.07	11.73	7.97	9.29	9.52	332	442	373.01	340	247	256.99	449	438	434	290.01	318	336	9.11	6.66	10.5067	7.45667	10.4433	7.95	12.0233	8.92667	382.337	281.33	440.333
G39947_14587	4331823	LOC4331823	0.05	0	0.09	0.18	0.09	0.14	0.09	0	0.05	0.05	0	0.09	0.05	0	0.1	0.22	0.1	0.16	0.1	0	0.05	0.05	0	0.11	1	0	2	4	2	3	2	0	1	1	0	2	0.0466667	0.136667	0.0466667	0.0466667	0.05	0.16	0.05	0.0533333	1	3	1
G39947_2027	112936073	LOC112936073	0.55	0.91	0.97	0.15	0.45	0.18	1.34	1.28	1.58	0.38	0.32	0.23	0.63	1.06	1.11	0.18	0.53	0.21	1.54	1.48	1.79	0.44	0.39	0.28	30.92	49	49	9	21	10	67	64	79	19.73	17	13.28	0.81	0.26	1.4	0.31	0.933333	0.306667	1.60333	0.37	42.9733	13.3333	70
G39947_30216	4341932	LOC4341932	0	0.04	0	0	0	0	0	0	0	0.04	0	0.04	0	0.04	0	0	0	0	0	0	0	0.04	0	0.05	0	1	0	0	0	0	0	0	0	1	0	1	0.0133333	0	0	0.0266667	0.0133333	0	0	0.03	0.333333	0	0
G39947_13665	4340875	LOC4340875	5.56	6.05	6.51	9.62	7.88	8.17	6.75	7.06	5.51	9.13	9.45	7.75	6.37	7	7.39	11.76	9.22	9.61	7.77	8.15	6.22	10.58	11.62	9.28	328	360	390	570	475	490	403	419	326	545	563	464	6.04	8.55667	6.44	8.77667	6.92	10.1967	7.38	10.4933	359.333	511.667	382.667
G39947_17386	4333827	LOC4333827	21.15	20.59	21.05	25.41	26.53	34.31	33.13	29.39	19.56	27.29	23.86	27.67	24.24	23.84	23.9	31.05	31.05	40.39	38.16	33.89	22.08	31.63	29.36	33.15	494	485	499	596	633	815	783	690	458	645	563	656	20.93	28.75	27.36	26.2733	23.9933	34.1633	31.3767	31.38	492.667	681.333	643.667
G39947_25465	4347251	LOC4347251	0.94	0.76	0.79	0.55	0.46	0.46	1.33	1.04	1.21	0.33	0.68	0.19	1.07	0.88	0.89	0.67	0.54	0.54	1.54	1.2	1.36	0.38	0.84	0.23	34	28	29	20	17	17	49	38	44	12	25	7	0.83	0.49	1.19333	0.4	0.946667	0.583333	1.36667	0.483333	30.3333	18	43.6667
G39947_23179	4342935	LOC4342935	0.24	0.29	0.35	0.55	0.46	0.52	0.39	0.42	0.24	0.37	0.35	0.31	0.28	0.33	0.4	0.67	0.53	0.62	0.45	0.48	0.27	0.43	0.43	0.37	11	13	16	25	21	24	18	19	11	17	16	14	0.293333	0.51	0.35	0.343333	0.336667	0.606667	0.4	0.41	13.3333	23.3333	16
G39947_23320	4325338	LOC4325338	1.91	1.63	1.72	0.9	0.82	0.68	1.28	1.03	1.37	1.09	0.87	1.11	2.19	1.89	1.95	1.1	0.96	0.8	1.48	1.18	1.55	1.26	1.08	1.33	78	67	71	37	34	28	53	42	56	45	36	46	1.75333	0.8	1.22667	1.02333	2.01	0.953333	1.40333	1.22333	72	33	50.3333
G39947_22938	4343390	LOC4343390	0.31	0.14	0.25	0.2	0.25	0.17	0.17	0.45	0.08	0.22	0.17	0.17	0.36	0.16	0.29	0.24	0.29	0.2	0.19	0.52	0.1	0.26	0.21	0.2	11	5	9	7	9	6	6	16	3	8	6	6	0.233333	0.206667	0.233333	0.186667	0.27	0.243333	0.27	0.223333	8.33333	7.33333	8.33333
G39947_12622	4352773	LOC4352773	19.24	22.41	19.8	12	12.83	13.96	31.41	27.08	22.74	15.87	16.39	15	22.04	25.94	22.48	14.66	15.02	16.43	36.18	31.23	25.66	18.39	20.17	17.97	691	812	722	433	471	510	1142	978	819	577	595	547	20.4833	12.93	27.0767	15.7533	23.4867	15.37	31.0233	18.8433	741.667	471.333	979.667
G39947_20267	107276949	LOC107276949	0.07	0.06	0.05	0	0.01	0.01	0.03	0.03	0.02	0.01	0	0.01	0.08	0.07	0.05	0	0.01	0.01	0.04	0.04	0.03	0.01	0	0.01	6	5	4	0	1	1	3	3	2	1	0	1	0.06	0.00666667	0.0266667	0.00666667	0.0666667	0.00666667	0.0366667	0.00666667	5	0.666667	2.66667
G39947_11201	4342265	LOC4342265	1.58	2.21	2.07	1.45	1.19	1.05	2.5	2.41	2.35	1.39	1.3	1.37	1.82	2.56	2.35	1.78	1.39	1.23	2.87	2.78	2.65	1.62	1.6	1.64	64	89.97	84.93	59	49	43	102	98	95	57	53	56	1.95333	1.23	2.42	1.35333	2.24333	1.46667	2.76667	1.62	79.6333	50.3333	98.3333
G39947_6603	9268985	LOC9268985	0.03	0.06	0.16	1.2	0.99	1.18	0.16	0.22	0.16	0.94	0.66	1.31	0.04	0.07	0.18	1.46	1.16	1.39	0.18	0.25	0.18	1.09	0.81	1.57	1	2	5	38	32	38	5	7	5	30	21	42	0.0833333	1.12333	0.18	0.97	0.0966667	1.33667	0.203333	1.15667	2.66667	36	5.66667
G39947_11560	4347665	LOC4347665	1.34	0.94	1.13	0.73	0.57	0.69	1.61	1.08	0.89	0.96	0.96	0.67	1.53	1.09	1.28	0.9	0.67	0.81	1.85	1.24	1	1.11	1.18	0.8	69	49	59	38	30	36	84	56	46	50	50	35	1.13667	0.663333	1.19333	0.863333	1.3	0.793333	1.36333	1.03	59	34.6667	62
G39947_21448	4331757	LOC4331757	0.09	0.06	0.06	0.11	0.09	0.07	0.09	0.04	0.11	0.06	0.15	0.15	0.11	0.06	0.06	0.14	0.11	0.09	0.11	0.04	0.13	0.06	0.18	0.18	5	3	3	6	5	4	5	2	6	3	8	8	0.07	0.09	0.08	0.12	0.0766667	0.113333	0.0933333	0.14	3.66667	5	4.33333
G39947_13467	4334513	LOC4334513	15.02	13.92	15.07	5.36	4.83	5.45	16.79	15.3	11.14	11.48	9.93	8.33	17.2	16.12	17.11	6.55	5.66	6.42	19.34	17.64	12.57	13.3	12.22	9.98	371	347	378	133	122	137	420	380	276	287	248	209	14.67	5.21333	14.41	9.91333	16.81	6.21	16.5167	11.8333	365.333	130.667	358.667
G39947_4675	4326409	LOC4326409	0.14	0.42	0.21	0.21	0.55	0.14	0.76	0.28	0.42	0.14	0.14	0	0.16	0.48	0.23	0.26	0.64	0.16	0.88	0.32	0.47	0.16	0.17	0	2	6	3	3	8	2	11	4	6	2	2	0	0.256667	0.3	0.486667	0.0933333	0.29	0.353333	0.556667	0.11	3.66667	4.33333	7
G39947_7174	4343721	LOC4343721	3.73	2.98	3.03	4.56	3.2	2.41	4.89	4.64	4.23	4.24	3.02	2.42	4.27	3.45	3.45	5.58	3.74	2.84	5.63	5.36	4.78	4.92	3.72	2.9	123	96	100	145	105	79	159	153	135	138	99	83	3.24667	3.39	4.58667	3.22667	3.72333	4.05333	5.25667	3.84667	106.333	109.667	149
G39947_23583	4328493	LOC4328493	2.56	2.31	2.37	2.67	2.46	2.21	1.93	2.3	2.42	2.52	2.89	2.39	2.93	2.67	2.69	3.26	2.88	2.61	2.23	2.65	2.73	2.92	3.56	2.87	217	197.45	204	227.02	213.38	191	166.01	196.04	206	216	248.03	206	2.41333	2.44667	2.21667	2.6	2.76333	2.91667	2.53667	3.11667	206.15	210.467	189.35
G39947_4041	107280800	LOC107280800	0	0.09	0	0	0	0	0.07	0.1	0	0	0	0	0	0.11	0	0	0	0	0.08	0.11	0	0	0	0	0	1	0	0	0	0	0.7	1.01	0	0	0	0	0.03	0	0.0566667	0	0.0366667	0	0.0633333	0	0.333333	0	0.57
G39947_2501	9269554	LOC9269554	2.72	4.12	3.68	4	2.93	2.56	4.68	4.52	3.95	3.45	4.53	2.62	3.11	4.77	4.18	4.89	3.43	3.01	5.39	5.21	4.46	4	5.57	3.14	98	150	135	145	108	94	171	164	143	126	165	96	3.50667	3.16333	4.38333	3.53333	4.02	3.77667	5.02	4.23667	127.667	115.667	159.333
G39947_10635	4333177	LOC4333177	12.09	12.35	10.08	35.15	27.32	29.99	9.59	8.98	10.17	29.59	34.83	30.62	13.85	14.29	11.44	42.95	31.98	35.3	11.04	10.36	11.47	34.29	42.86	36.69	594	612	503	1735	1372	1499	477	444	501	1472	1730	1528	11.5067	30.82	9.58	31.68	13.1933	36.7433	10.9567	37.9467	569.667	1535.33	474
G39947_21356	4335944	LOC4335944	0	0	0	0	0	0	0	0	0	0	0	0	0	0	0	0	0	0	0	0	0	0	0	0	0	0	0	0	0	0	0	0	0	0	0	0	0	0	0	0	0	0	0	0	0	0	0
G39947_28144	4330454	LOC4330454	52.93	46.83	52.32	53.16	46.9	48.89	61.64	56.04	50.28	52.71	52.89	46.11	60.65	54.21	59.4	64.96	54.9	57.55	71	64.63	56.75	61.08	65.07	55.26	2295	2048	2303	2315	2078	2156	2705	2443	2186	2313	2317	2030	50.6933	49.65	55.9867	50.57	58.0867	59.1367	64.1267	60.47	2215.33	2183	2444.67
G39947_25194	4336823	LOC4336823	0.2	0.15	0.12	0.58	0.5	0.26	0.17	0.15	0.24	0.24	0.33	0.43	0.22	0.17	0.14	0.71	0.59	0.31	0.19	0.17	0.27	0.28	0.4	0.52	8	6	5	24.07	21	11	7	6	10	10	13.49	18	0.156667	0.446667	0.186667	0.333333	0.176667	0.536667	0.21	0.4	6.33333	18.69	7.66667
G39947_7292	4345346	LOC4345346	0.78	0.69	0.73	0.6	0.57	0.3	1.43	1.03	1.18	0.41	0.56	0.55	0.89	0.8	0.83	0.73	0.66	0.35	1.65	1.19	1.33	0.47	0.69	0.66	18.04	15.89	16.92	13.74	13.42	6.99	33.61	23.96	27.01	9.43	13	13.01	0.733333	0.49	1.21333	0.506667	0.84	0.58	1.39	0.606667	16.95	11.3833	28.1933
G39947_10495	4349432	LOC4349432	13.25	15.75	12.16	11.85	11.46	8.7	15.85	14.86	11.94	10.96	13.1	9.68	15.18	18.24	13.81	14.49	13.41	10.23	18.26	17.14	13.48	12.71	16.12	11.6	707	846	663	634	625	472	858	796	642	590	707	525	13.72	10.67	14.2167	11.2467	15.7433	12.71	16.2933	13.4767	738.667	577	765.333
G39947_6669	4351400	LOC4351400	3.09	3.47	2.89	2.21	4.1	2.55	3.69	4.58	2.85	3.33	3.77	1.85	3.55	4.01	3.28	2.71	4.8	3	4.25	5.28	3.22	3.86	4.64	2.22	35.02	39.56	33.22	25.17	47.43	29.36	42.28	52.1	32.37	38.13	43.14	21.24	3.15	2.95333	3.70667	2.98333	3.61333	3.50333	4.25	3.57333	35.9333	33.9867	42.25
G39947_1161	4336581	LOC4336581	1.9	2.01	2.08	2.21	1.91	1.91	2.77	2.69	2.18	2.14	1.63	1.06	2.17	2.33	2.36	2.7	2.23	2.24	3.19	3.1	2.46	2.48	2.01	1.27	59	65	64	71	65	55	93	86	72	67	51	34	1.99667	2.01	2.54667	1.61	2.28667	2.39	2.91667	1.92	62.6667	63.6667	83.6667
G39947_20768	9271637	LOC9271637	0	0	0	0	0	0	0	0	0	0	0	0	0	0	0	0	0	0	0	0	0	0	0	0	0	0	0	0	0	0	0	0	0	0	0	0	0	0	0	0	0	0	0	0	0	0	0
G39947_12815	4325575	LOC4325575	6.32	8.38	5.97	8.58	5.35	10.13	5.93	5.82	6.68	6.61	7.19	8.45	7.24	9.7	6.78	10.48	6.27	11.93	6.83	6.72	7.54	7.66	8.85	10.13	426	570	409	581	369	695	405	395	452	451	490	579	6.89	8.02	6.14333	7.41667	7.90667	9.56	7.03	8.88	468.333	548.333	417.333
G39947_2861	4349599	LOC4349599	13.88	13.74	13.93	11.03	9.4	7.6	12.59	14.75	11.67	9.75	13.6	9.38	15.9	15.91	15.81	13.48	11.01	8.95	14.5	17.02	13.17	11.3	16.74	11.25	996.87	995.44	1015.42	795.94	690.13	555.54	915.29	1065.49	840.4	708.77	987.26	684.39	13.85	9.34333	13.0033	10.91	15.8733	11.1467	14.8967	13.0967	1002.58	680.537	940.393
G39947_6665	9271906	LOC9271906	0.34	0.36	0.33	1.22	0.87	0.85	0.66	0.76	0.62	0.52	1.07	0.54	0.38	0.41	0.37	1.49	1.02	1	0.76	0.88	0.7	0.6	1.31	0.65	14	15	14	51	37	36	28	32	26	22	45	23	0.343333	0.98	0.68	0.71	0.386667	1.17	0.78	0.853333	14.3333	41.3333	28.6667
G39947_23799	4346359	LOC4346359	0.63	0.73	0.62	0.87	1.06	0.74	0.93	0.9	0.89	0.89	1.22	0.8	0.73	0.85	0.71	1.06	1.24	0.87	1.07	1.04	1	1.04	1.51	0.96	42	49	42	58	71	50	60	59	59	60	82	54	0.66	0.89	0.906667	0.97	0.763333	1.05667	1.03667	1.17	44.3333	59.6667	59.3333
G39947_30996	107276913	LOC107276913	0	0	0	0	0	0	0	0	0	0	0	0	0	0	0	0	0	0	0	0	0	0	0	0	0	0	0	0	0	0	0	0	0	0	0	0	0	0	0	0	0	0	0	0	0	0	0
G39947_26591	9268830	LOC9268830	0	0	0	0	0.07	0	0	0	0	0	0.07	0	0	0	0	0	0.09	0	0	0	0	0	0.09	0	0	0	0	0	1	0	0	0	0	0	1	0	0	0.0233333	0	0.0233333	0	0.03	0	0.03	0	0.333333	0
G39947_5580	9266311	LOC9266311	4.16	4.11	4.68	3.95	3.62	2.63	4.56	4.53	4.34	3.96	3.9	4.61	4.76	4.76	5.32	4.82	4.24	3.1	5.25	5.22	4.9	4.59	4.8	5.53	203	201	216	193	185.01	137	223.02	222	209	198.02	197	226.01	4.31667	3.4	4.47667	4.15667	4.94667	4.05333	5.12333	4.97333	206.667	171.67	218.007
G39947_3494	4340400	LOC4340400	12.6	13.14	14.88	6.15	8.07	5.14	17.44	16.18	12.05	8.61	8.33	6.25	14.44	15.21	16.89	7.51	9.44	6.04	20.09	18.67	13.6	9.98	10.25	7.49	292	307	350	143	191	121	409	377	280	202	195	147	13.54	6.45333	15.2233	7.73	15.5133	7.66333	17.4533	9.24	316.333	151.667	355.333
G39947_25439	4332014	LOC4332014	4.1	3.89	3.75	4.21	3.07	3.44	5.34	5.58	4.79	3.88	4.22	3.32	4.69	4.5	4.26	5.15	3.6	4.05	6.16	6.43	5.4	4.5	5.19	3.97	145.93	139.8	135.82	150.75	111.93	124.82	192.79	199.82	171	140.03	151.9	120	3.91333	3.57333	5.23667	3.80667	4.48333	4.26667	5.99667	4.55333	140.517	129.167	187.87
G39947_2412	4334358	LOC4334358	9.17	8.83	8.98	16.29	15.01	14.09	11.43	10.2	9.33	15.41	18.24	14.96	10.51	10.22	10.19	19.9	17.57	16.59	13.17	11.76	10.54	17.86	22.44	17.93	280	275	278	459	441	404	348	306	291	447	541	425	8.99333	15.13	10.32	16.2033	10.3067	18.02	11.8233	19.41	277.667	434.667	315
G39947_30281	4346592	LOC4346592	0.47	0.38	0.33	2.48	1.93	1.72	0.38	0.3	0.44	1.92	1.59	1.64	0.54	0.45	0.37	3.03	2.25	2.02	0.44	0.35	0.5	2.22	1.96	1.96	17	14	12	90	71	63	14	11	16	70	58	60	0.393333	2.04333	0.373333	1.71667	0.453333	2.43333	0.43	2.04667	14.3333	74.6667	13.6667
G39947_18782	107280495	LOC107280495	0.31	0.37	0.27	0.02	0	0	0.57	0.21	0.45	0	0.02	0	0.35	0.42	0.31	0.02	0	0	0.66	0.24	0.51	0	0.02	0	19.03	23	17	1	0	0	36.01	13	28	0	1.01	0	0.316667	0.00666667	0.41	0.00666667	0.36	0.00666667	0.47	0.00666667	19.6767	0.333333	25.67
G39947_5777	4343552	LOC4343552	0.06	0.1	0.07	0.08	0.03	0.06	0.18	0.09	0.03	0.02	0.06	0.02	0.07	0.11	0.07	0.1	0.03	0.07	0.21	0.1	0.04	0.02	0.07	0.02	4	6	4	5	2	4	11	6	2	1	4	1	0.0766667	0.0566667	0.1	0.0333333	0.0833333	0.0666667	0.116667	0.0366667	4.66667	3.66667	6.33333
G39947_365	4345351	LOC4345351	0	0	0.04	0	0	0	0.05	0	0	0	0	0	0	0	0.04	0	0	0	0.05	0	0	0	0	0	0	0	1	0	0	0	1	0	0	0	0	0	0.0133333	0	0.0166667	0	0.0133333	0	0.0166667	0	0.333333	0	0.333333
G39947_17815	4327089	LOC4327089	18.22	18.79	19.53	20.19	19.33	15.82	27.16	22.66	22.11	19.83	24.55	17.77	20.87	21.75	22.17	24.67	22.63	18.62	31.28	26.14	24.95	22.98	30.2	21.3	615.52	640.38	669.84	685.15	667.48	543.53	928.8	769.97	748.97	678.2	838.03	609.71	18.8467	18.4467	23.9767	20.7167	21.5967	21.9733	27.4567	24.8267	641.913	632.053	815.913
G39947_24255	4347803	LOC4347803	32.9	33.6	35.6	24.63	24.87	21.11	26.29	27.86	33.42	23.66	26.12	20.64	37.7	38.89	40.42	30.1	29.11	24.85	30.29	32.13	37.72	27.42	32.14	24.74	1036	1067	1138	779	800	676	838	882	1055	754	831	660	34.0333	23.5367	29.19	23.4733	39.0033	28.02	33.38	28.1	1080.33	751.667	925
G39947_20903	4328883	LOC4328883	13695.3	16146.6	12964.6	18305.5	14101.4	16219.1	8461.01	9808.82	15022.7	13767.3	14873.3	20346.2	15692.2	18690.8	14718.1	22367.8	16505.7	19091.1	9746.13	11313.2	16954.8	15954.7	18299.6	24382.6	460460	547552	442520	618179	484464	554627	287944	331609	506438	468479	505299	694591	14268.8	16208.7	11097.5	16328.9	16367	19321.6	12671.4	19545.6	483511	552423	375330
G39947_24940	4334018	LOC4334018	9.73	8.81	8.32	7.78	7.91	6.72	11.04	10.55	8.4	9.91	12.36	6.7	11.15	10.2	9.45	9.5	9.26	7.91	12.72	12.17	9.48	11.49	15.21	8.03	289	264	251	232	240	203	332	315	250	298	371	202	8.95333	7.47	9.99667	9.65667	10.2667	8.89	11.4567	11.5767	268	225	299
G39947_1610	9271765	LOC9271765	8.96	8.67	7.78	6.16	5.77	2.81	8.89	9.7	7.74	5.07	6.53	3.99	10.26	10.04	8.84	7.53	6.75	3.31	10.24	11.19	8.74	5.87	8.03	4.78	655	641	628	481	451	233	716	743	610	398	510	313	8.47	4.91333	8.77667	5.19667	9.71333	5.86333	10.0567	6.22667	641.333	388.333	689.667
G39947_1384	4342809	LOC4342809	0	0	0	0.03	0	0	0	0	0	0.03	0	0	0	0	0	0.03	0	0	0	0	0	0.03	0	0	0	0	0	1	0	0	0	0	0	1	0	0	0	0.01	0	0.01	0	0.01	0	0.01	0	0.333333	0
G39947_21796	4333394	LOC4333394	5.63	5.67	6.33	6.92	6.66	6.97	8.27	8.09	7.12	7.61	7.63	5.59	6.45	6.56	7.19	8.45	7.8	8.21	9.52	9.33	8.03	8.82	9.38	6.69	119	121	136	147	144	150	177	172	151	163	163	120	5.87667	6.85	7.82667	6.94333	6.73333	8.15333	8.96	8.29667	125.333	147	166.667
G39947_17598	9270221	LOC9270221	0.91	0.96	1.34	1.06	0.82	0.74	1.39	1.32	0.96	0.62	0.88	0.8	1.05	1.11	1.52	1.3	0.96	0.88	1.6	1.53	1.09	0.72	1.08	0.95	35	37	52	41	32	29	54	51	37	24	34	31	1.07	0.873333	1.22333	0.766667	1.22667	1.04667	1.40667	0.916667	41.3333	34	47.3333
G39947_23412	4324562	LOC4324562	10.03	10.35	10.38	6.05	5.5	5.13	12.56	11.69	10.31	5.81	6.37	5.79	11.49	11.98	11.78	7.4	6.44	6.04	14.47	13.48	11.63	6.73	7.83	6.94	198	206	208	120	111	103	251	232	204	116	127	116	10.2533	5.56	11.52	5.99	11.75	6.62667	13.1933	7.16667	204	111.333	229
G39947_24551	4334107	LOC4334107	10.04	10.16	10.44	8.82	8.95	9.12	12.21	12.15	11.42	10.31	12.73	10.46	11.51	11.77	11.85	10.78	10.47	10.74	14.06	14.02	12.89	11.95	15.67	12.54	434	443	458	383	395	401	534	528	495	451	556	459	10.2133	8.96333	11.9267	11.1667	11.71	10.6633	13.6567	13.3867	445	393	519
G39947_6631	4336684	LOC4336684	0	0	0	0.12	0	0.03	0.05	0	0	0.03	0.06	0.09	0	0	0	0.15	0	0.04	0.06	0	0	0.04	0.08	0.11	0	0	0	4	0	1	1.76	0	0	1	2	3	0	0.05	0.0166667	0.06	0	0.0633333	0.02	0.0766667	0	1.66667	0.586667
G39947_23749	4325228	LOC4325228	0.09	0	0.04	0	0	0	0.09	0	0	0.04	0	0.04	0.1	0	0.05	0	0	0	0.1	0	0	0.05	0	0.05	2	0	1	0	0	0	2	0	0	1	0	1	0.0433333	0	0.03	0.0266667	0.05	0	0.0333333	0.0333333	1	0	0.666667
G39947_31631	4342706	LOC4342706	9.06	9.24	9.47	11.17	12.84	11.35	13.02	12.75	10.27	13.64	14.66	10.03	10.38	10.7	10.76	13.65	15.03	13.37	15	14.71	11.59	15.81	18.04	12.02	305.01	314	324	378	442	389	444	432	346.96	465	499	343	9.25667	11.7867	12.0133	12.7767	10.6133	14.0167	13.7667	15.29	314.337	403	407.653
G39947_24414	4348374	LOC4348374	0.02	0.04	0.02	0.06	0.02	0	0	0.02	0.09	0	0	0	0.02	0.05	0.02	0.08	0.02	0	0	0.02	0.1	0	0	0	1	2	1	3	1	0	0	1	4	0	0	0	0.0266667	0.0266667	0.0366667	0	0.03	0.0333333	0.04	0	1.33333	1.33333	1.66667
G39947_1543	4351127	LOC4351127	0.47	0.3	0.4	0.19	0.14	0.1	0.8	0.6	0.44	0.12	0.27	0.19	0.54	0.35	0.45	0.23	0.17	0.12	0.92	0.7	0.5	0.14	0.34	0.22	31.78	24.44	24.58	9	10.41	9	50.38	37.42	27.57	10	17.2	10.74	0.39	0.143333	0.613333	0.193333	0.446667	0.173333	0.706667	0.233333	26.9333	9.47	38.4567
G39947_6428	4325155	LOC4325155	28.42	28.29	30.88	19.15	20.49	16.07	38.51	36.38	32.67	22.81	22.19	19.08	32.56	32.75	35.06	23.4	23.99	18.92	44.36	41.96	36.87	26.44	27.3	22.87	1177	1179	1297	795	869	677	1613	1514	1355	956	928	803	29.1967	18.57	35.8533	21.36	33.4567	22.1033	41.0633	25.5367	1217.67	780.333	1494
G39947_9048	4330306	LOC4330306	0	0.04	0	0.04	0.12	0.08	0	0	0.04	0	0.04	0.08	0	0.05	0	0.05	0.14	0.09	0	0	0.04	0	0.05	0.09	0	1	0	1	3	2	0	0	1	0	1	2	0.0133333	0.08	0.0133333	0.04	0.0166667	0.0933333	0.0133333	0.0466667	0.333333	2	0.333333
G39947_16082	107276846	LOC107276846	0	0	0	0.14	0.05	0.09	0	0	0	0	0.05	0.09	0	0	0	0.17	0.05	0.11	0	0	0	0	0.06	0.11	0	0	0	3	1	2	0	0	0	0	1	2	0	0.0933333	0	0.0466667	0	0.11	0	0.0566667	0	2	0
G39947_7140	4351433	LOC4351433	3.84	5.3	4.52	4.08	4.13	2.9	4.82	5.94	4.57	5.1	5.12	3.66	4.39	6.13	5.14	4.99	4.84	3.41	5.55	6.85	5.16	5.91	6.3	4.39	174.72	243.4	209.26	186.89	192.47	134.14	222.2	271.86	208.69	235.27	235.73	169.46	4.55333	3.70333	5.11	4.62667	5.22	4.41333	5.85333	5.53333	209.127	171.167	234.25
G39947_24590	4326463	LOC4326463	3.37	4.38	3.62	3.18	2.65	2.36	6.17	5.22	5.14	4.53	4.2	2.88	3.86	5.07	4.11	3.88	3.1	2.78	7.11	6.02	5.81	5.25	5.16	3.46	77	101	84	73	62	55	143	120	118	105	97	67	3.79	2.73	5.51	3.87	4.34667	3.25333	6.31333	4.62333	87.3333	63.3333	127
G39947_23524	4344920	LOC4344920	6.16	6.93	6.85	4.23	4.64	4.58	8.3	7.82	6.68	6.62	6.14	4.51	7.06	8.02	7.77	5.16	5.43	5.39	9.57	9.02	7.54	7.67	7.55	5.4	148	168	167	102	114	112	202	189	161	161	149	110	6.64667	4.48333	7.6	5.75667	7.61667	5.32667	8.71	6.87333	161	109.333	184
G39947_14412	4325131	LOC4325131	2.54	3.2	2.15	2.25	1.57	1.1	2.62	2.48	2.84	1.12	1.66	1.29	2.91	3.7	2.44	2.75	1.83	1.3	3.01	2.86	3.2	1.3	2.05	1.55	311	394	266	276	197	137	325	304	347	139	205	160	2.63	1.64	2.64667	1.35667	3.01667	1.96	3.02333	1.63333	323.667	203.333	325.333
G39947_13588	107276810	LOC107276810	0.05	0.17	0.12	0.17	0.07	0.12	0.1	0.1	0.1	0.1	0.1	0.1	0.06	0.19	0.14	0.21	0.08	0.14	0.11	0.11	0.11	0.11	0.12	0.11	1.99	7	5	7	3	5	4	4	4	4	4	4	0.113333	0.12	0.1	0.1	0.13	0.143333	0.11	0.113333	4.66333	5	4
G39947_31006	4331247	LOC4331247	7.63	7	7.05	5.87	5.2	4.37	5.72	6.4	4.94	4.53	6.29	4.44	8.75	8.1	8	7.18	6.09	5.14	6.59	7.38	5.58	5.25	7.74	5.32	1126	1041	1055	870	784	655	854	949	731	676	938	665	7.22667	5.14667	5.68667	5.08667	8.28333	6.13667	6.51667	6.10333	1074	769.667	844.667
G39947_6895	9266177	LOC9266177	0	0	0	0	0	0	0	0	0	0	0	0	0	0	0	0	0	0	0	0	0	0	0	0	0	0	0	0	0	0	0	0	0	0	0	0	0	0	0	0	0	0	0	0	0	0	0
G39947_4855	4326436	LOC4326436	11.46	12.65	10.92	10.36	8.99	9.73	11.37	10.99	10.63	10	11.81	10.03	13.13	14.65	12.4	12.65	10.53	11.45	13.1	12.67	12	11.59	14.53	12.03	991.38	1094.9	946.8	893.24	790.37	846.39	976.42	944.82	908.14	868.06	1020.58	865.91	11.6767	9.69333	10.9967	10.6133	13.3933	11.5433	12.59	12.7167	1011.03	843.333	943.127
G39947_23816	112936053	LOC112936053	0.54	0.43	0.48	0.67	0.63	0.24	0.75	0.77	0.53	0.62	0.43	0.57	0.62	0.5	0.54	0.82	0.73	0.28	0.86	0.89	0.6	0.72	0.53	0.68	11.16	8.99	10.05	14.02	13.23	5	15.65	16	11.01	13	9	12	0.483333	0.513333	0.683333	0.54	0.553333	0.61	0.783333	0.643333	10.0667	10.75	14.22
G39947_24739	4336343	LOC4336343	0.37	0.4	0.33	0.7	0.72	0.43	0.23	0.1	0.4	0.43	0.43	0.36	0.42	0.46	0.37	0.85	0.84	0.5	0.27	0.11	0.45	0.5	0.53	0.43	11	12	10	21	22	13	7	3	12	13	13	11	0.366667	0.616667	0.243333	0.406667	0.416667	0.73	0.276667	0.486667	11	18.6667	7.33333
G39947_3242	4342129	LOC4342129	353.93	345.34	432.9	284.57	346.03	234.32	479.8	477.6	427.18	277.69	283.36	209.06	405.53	399.75	491.45	347.72	405.03	275.81	552.67	550.85	482.12	321.81	348.64	250.54	6589	6481	8178	5320	6581	4435	9037	8936	7974	5231	5331	3950	377.39	288.307	461.527	256.703	432.243	342.853	528.547	306.997	7082.67	5445.33	8649
G39947_2746	4343381	LOC4343381	0.17	0.28	0.4	0.74	0.51	0.51	0.85	0.91	0.06	0.68	0.91	0.34	0.2	0.33	0.45	0.91	0.59	0.6	0.98	1.05	0.06	0.79	1.12	0.41	3	5	7	13	9	9	15	16	1	12	16	6	0.283333	0.586667	0.606667	0.643333	0.326667	0.7	0.696667	0.773333	5	10.3333	10.6667
G39947_28833	4339626	LOC4339626	0.18	0.15	0.06	0.18	0.06	0.06	0.12	0.15	0.09	0.06	0.18	0.27	0.21	0.18	0.07	0.22	0.07	0.07	0.14	0.18	0.1	0.07	0.22	0.33	6	5	2	6	2	2	4	5	3	2	6	9	0.13	0.1	0.12	0.17	0.153333	0.12	0.14	0.206667	4.33333	3.33333	4
G39947_5066	4327598	LOC4327598	0.66	1.03	0.64	0.95	1.01	0.56	1	1.07	0.98	0.85	0.99	0.82	0.76	1.19	0.73	1.16	1.19	0.66	1.15	1.24	1.11	0.98	1.21	0.98	48	75	47	69	75	41	73	78	71	62	72	60	0.776667	0.84	1.01667	0.886667	0.893333	1.00333	1.16667	1.05667	56.6667	61.6667	74
G39947_19086	4351985	LOC4351985	0	0	0	0.05	0.28	0.24	0	0	0	0.05	0.05	0.05	0	0	0	0.06	0.33	0.28	0	0	0	0.06	0.06	0.06	0	0	0	1	6	5	0	0	0	1	1	1	0	0.19	0	0.05	0	0.223333	0	0.06	0	4	0
G39947_1294	4334887	LOC4334887	0.64	0.52	0.47	1.13	0.69	0.44	0.4	0.27	0.47	0.55	0.85	0.6	0.74	0.6	0.54	1.38	0.8	0.52	0.46	0.32	0.52	0.64	1.05	0.72	17.92	13.46	12.94	30.41	20.52	12.31	11.28	7	12.36	14.29	24.57	16.75	0.543333	0.753333	0.38	0.666667	0.626667	0.9	0.433333	0.803333	14.7733	21.08	10.2133
G39947_30995	112937877	LOC112937877	0.53	0.25	0.29	0.27	0.28	0.18	0.3	0.16	0.17	0.24	0.31	0.22	0.6	0.3	0.33	0.33	0.33	0.21	0.35	0.19	0.19	0.28	0.38	0.26	31.57	15.4	17.82	16.2	17.02	10.98	18.26	9.88	10.07	14.53	18.8	13.36	0.356667	0.243333	0.21	0.256667	0.41	0.29	0.243333	0.306667	21.5967	14.7333	12.7367
G39947_17711	4336220	LOC4336220	1.54	1.88	1.6	2.43	1.94	2.4	2.2	1.98	2.34	2.14	1.97	2.16	1.76	2.18	1.82	2.97	2.28	2.82	2.54	2.28	2.64	2.48	2.42	2.59	51	63	54	81	66	81	74	66	78	72	66	73	1.67333	2.25667	2.17333	2.09	1.92	2.69	2.48667	2.49667	56	76	72.6667
G39947_30638	9268989	LOC9268989	1.73	1.98	1.33	0.61	0.84	1.28	2.21	2.38	2.56	0.97	1.29	0.73	1.99	2.29	1.51	0.74	0.98	1.51	2.54	2.75	2.89	1.13	1.59	0.88	65.23	74.97	50.96	23	32.12	48.95	83.99	90.15	96.57	37	49.17	28.06	1.68	0.91	2.38333	0.996667	1.93	1.07667	2.72667	1.2	63.72	34.69	90.2367
G39947_3797	4329197	LOC4329197	1.13	0.97	0.58	0.58	0.39	0.53	1.39	1.55	1.48	0.48	0.74	0.54	1.3	1.12	0.65	0.71	0.45	0.62	1.6	1.79	1.67	0.56	0.91	0.64	29	25	15	15	10	13	36	40	38	12	19	14	0.893333	0.5	1.47333	0.586667	1.02333	0.593333	1.68667	0.703333	23	12.6667	38
G39947_5980	112938755	LOC112938755	0.05	0	0	0	0	0.05	0.12	0.08	0	0	0	0	0.06	0	0	0	0	0.06	0.14	0.09	0	0	0	0	1	0	0	0	0	1	2.4	1.56	0	0	0	0	0.0166667	0.0166667	0.0666667	0	0.02	0.02	0.0766667	0	0.333333	0.333333	1.32
G39947_5632	9267323	LOC9267323	0	0	0	0	0	0	1.01	3.09	1.03	0	0	0	0	0	0	0	0	0	1.17	3.56	1.17	0	0	0	0	0	0	0	0	0	39.54	119.75	39.92	0	0	0	0	0	1.71	0	0	0	1.96667	0	0	0	66.4033
G39947_26197	107278716	LOC107278716	0.03	0	0	0	0	0	0	0	0	0	0	0	0.03	0	0	0	0	0	0	0	0	0	0	0	1	0	0	0	0	0	0	0	0	0	0	0	0.01	0	0	0	0.01	0	0	0	0.333333	0	0
G39947_24907	4328121	LOC4328121	227.25	192.71	219.92	265.34	189.29	174.69	302.7	294.34	297.11	218.45	166.34	136.81	260.39	223.07	249.66	324.23	221.56	205.63	348.68	339.48	335.32	253.16	204.66	163.95	4098	3505	4026.03	4806	3487.96	3204	5525.14	5337.04	5372	3987	3031	2505	213.293	209.773	298.05	173.867	244.373	250.473	341.16	207.257	3876.34	3832.65	5411.39
G39947_20878	4325769	LOC4325769	1.25	1.16	0.74	1.32	0.59	1	1.46	1.35	1.09	1.41	1.7	1.31	1.43	1.34	0.84	1.61	0.69	1.17	1.69	1.55	1.23	1.64	2.09	1.57	48	45	29	51	23	39	57	52	42	55	66	51	1.05	0.97	1.3	1.47333	1.20333	1.15667	1.49	1.76667	40.6667	37.6667	50.3333
G39947_9920	4346801	LOC4346801	3.6	3.21	4.28	2.28	2.28	1.4	4.57	5.31	3.11	2.38	2.27	1.63	4.12	3.72	4.86	2.79	2.67	1.65	5.26	6.12	3.51	2.76	2.79	1.96	91	82	110	58	59	36	117	135	79	61	58	42	3.69667	1.98667	4.33	2.09333	4.23333	2.37	4.96333	2.50333	94.3333	51	110.333
G39947_27588	4333786	LOC4333786	13.37	10.14	11.68	8	9.4	4.26	14.61	13.8	10.35	8.05	9.77	5.6	15.32	11.73	13.27	9.77	11	5.02	16.82	15.92	11.68	9.33	12.02	6.71	604	462	536	363	434	196	668	627	469	368	446	257	11.73	7.22	12.92	7.80667	13.44	8.59667	14.8067	9.35333	534	331	588
G39947_9019	9266682	LOC9266682	0	0	0	0.08	0.03	0.05	0	0	0	0.03	0.03	0	0	0	0	0.1	0.03	0.06	0	0	0	0.03	0.03	0	0	0	0	3	1	2	0	0	0	1	1	0	0	0.0533333	0	0.02	0	0.0633333	0	0.02	0	2	0
G39947_17282	4350530	LOC4350530	1.26	1.16	0.97	0.25	0.5	0.08	1.11	1.02	0.53	0.14	0.29	0.22	1.44	1.34	1.1	0.3	0.59	0.1	1.27	1.18	0.6	0.17	0.36	0.26	83.79	77.98	65.46	16.46	34.23	5.64	74.57	68.35	35.41	9.76	19.82	14.83	1.13	0.276667	0.886667	0.216667	1.29333	0.33	1.01667	0.263333	75.7433	18.7767	59.4433
G39947_19713	4342797	LOC4342797	0.67	0.46	0.55	1.4	0.22	0.6	0.3	0.38	0.26	0.78	0.34	0.61	0.77	0.53	0.63	1.71	0.26	0.71	0.34	0.43	0.3	0.91	0.41	0.73	7.63	5.24	6.34	15.93	2.59	6.92	3.42	4.28	3	8.99	3.85	6.99	0.56	0.74	0.313333	0.576667	0.643333	0.893333	0.356667	0.683333	6.40333	8.48	3.56667
G39947_3147	4334100	LOC4334100	0.95	0.79	0.73	1.21	1.14	0.99	0.94	0.9	0.95	1	1.05	1.1	1.09	0.91	0.83	1.48	1.34	1.17	1.09	1.03	1.07	1.15	1.29	1.31	18	15	14	23	22	19	18	17	18	19	20	21	0.823333	1.11333	0.93	1.05	0.943333	1.33	1.06333	1.25	15.6667	21.3333	17.6667
G39947_5840	4338392	LOC4338392	3.26	2.36	3.1	2.37	2.14	2.76	3.17	2.82	2.45	2.64	1.9	2.26	3.73	2.73	3.52	2.89	2.51	3.25	3.65	3.25	2.77	3.06	2.34	2.71	122	89	118	89	82	105	120	106	92	100	72	86	2.90667	2.42333	2.81333	2.26667	3.32667	2.88333	3.22333	2.70333	109.667	92	106
G39947_23478	4329555	LOC4329555	2.29	1.8	2.1	3.93	2.47	2.91	2.88	2.63	2.83	2.96	3.63	2.91	2.62	2.08	2.38	4.8	2.89	3.42	3.32	3.03	3.2	3.43	4.47	3.49	58	46	54	100	64	75	74	67	72	76	93	75	2.06333	3.10333	2.78	3.16667	2.36	3.70333	3.18333	3.79667	52.6667	79.6667	71
G39947_23385	107280389	LOC107280389	0.08	0.05	0.06	0.09	0.21	0.05	0.09	0.08	0.08	0.24	0.12	0.14	0.09	0.05	0.07	0.11	0.24	0.05	0.1	0.09	0.09	0.28	0.15	0.16	5	3	4	6	14	3	6	5	5	16	8	9	0.0633333	0.116667	0.0833333	0.166667	0.07	0.133333	0.0933333	0.196667	4	7.66667	5.33333
G39947_24955	4342865	LOC4342865	9.89	7.06	7.58	11.21	6.79	6.12	13.29	12.65	15.2	7.13	11.87	7.02	11.34	8.18	8.61	13.7	7.95	7.2	15.31	14.59	17.16	8.26	14.61	8.41	536	386	417	610	376	337	729	689	826	391	650	386	8.17667	8.04	13.7133	8.67333	9.37667	9.61667	15.6867	10.4267	446.333	441	748
G39947_12475	4331720	LOC4331720	0.23	0.27	0.4	0.69	0.91	0.66	0.5	0.37	0.27	0.56	1.06	0.36	0.27	0.31	0.45	0.85	1.07	0.78	0.57	0.42	0.3	0.65	1.3	0.43	7	8	12	21	28	20	15	11	8	17	32	11	0.3	0.753333	0.38	0.66	0.343333	0.9	0.43	0.793333	9	23	11.3333
G39947_2401	4342936	LOC4342936	0.17	0.13	0.09	0.04	0.05	0.03	0.07	0.12	0.11	0.04	0.05	0.07	0.2	0.15	0.1	0.05	0.06	0.03	0.08	0.14	0.12	0.05	0.06	0.08	13	10	7	3	4	2	5	9	8	3	4	5	0.13	0.04	0.1	0.0533333	0.15	0.0466667	0.113333	0.0633333	10	3	7.33333
G39947_7204	4325063	LOC4325063	5.65	4.97	5.84	4.37	3.4	1.86	6.6	6.56	5.86	3.85	3.8	3	6.47	5.75	6.63	5.34	3.98	2.19	7.6	7.56	6.61	4.46	4.68	3.59	257	226	274	205	159	86	304	302	268	183	181	143	5.48667	3.21	6.34	3.55	6.28333	3.83667	7.25667	4.24333	252.333	150	291.333
G39947_8750	4345657	LOC4345657	6.79	7.05	6.23	7.81	6.98	8.29	5.89	6.57	7.06	6.65	7.35	8.17	7.78	8.16	7.07	9.55	8.17	9.76	6.78	7.58	7.96	7.71	9.04	9.79	235.01	245	220	268	244	289	207	230.01	245	232	258	287	6.69	7.69333	6.50667	7.39	7.67	9.16	7.44	8.84667	233.337	267	227.337
G39947_28113	112937316	LOC112937316	0.22	0.17	0.16	0.49	0.33	0.2	0.27	0.05	0.1	0.15	0.6	0.6	0.26	0.19	0.18	0.6	0.39	0.24	0.31	0.06	0.12	0.17	0.74	0.72	5.33	4	3.74	11.78	7.99	4.84	6.49	1.17	2.47	3.57	14.41	14.48	0.183333	0.34	0.14	0.45	0.21	0.41	0.163333	0.543333	4.35667	8.20333	3.37667
G39947_1455	4341853	LOC4341853	8.28	6.45	7.56	7.66	7.12	5.9	8.32	7.2	6.13	7.24	7.08	5.9	9.49	7.47	8.58	9.36	8.33	6.95	9.59	8.3	6.92	8.39	8.71	7.06	476.1	373.99	441	442	418	345	483.99	416	353	421	411	344	7.43	6.89333	7.21667	6.74	8.51333	8.21333	8.27	8.05333	430.363	401.667	417.663
G39947_22976	4343454	LOC4343454	0.2	0.1	0	0	0.05	0	0.1	0.1	0.2	0.05	0	0	0.23	0.11	0	0	0.06	0	0.11	0.11	0.22	0.06	0	0	4	2	0	0	1	0	2	2	4	1	0	0	0.1	0.0166667	0.133333	0.0166667	0.113333	0.02	0.146667	0.02	2	0.333333	2.66667
G39947_22073	4340058	LOC4340058	1.6	1.44	1.01	1.77	1.63	1.81	1.02	1.38	1.31	1.54	1.9	1.75	1.83	1.67	1.15	2.16	1.91	2.14	1.17	1.59	1.48	1.79	2.33	2.09	45	41	29	50	47	52	29	39	37	44	54	50	1.35	1.73667	1.23667	1.73	1.55	2.07	1.41333	2.07	38.3333	49.6667	35
G39947_18582	4347241	LOC4347241	2.89	3.03	2.55	2.01	2.21	1.58	3.07	3.15	2.33	1.7	2.25	1.67	3.31	3.51	2.89	2.46	2.59	1.86	3.53	3.63	2.63	1.97	2.76	2	246	260	220	172	192	137	264	269	199	146	193	144	2.82333	1.93333	2.85	1.87333	3.23667	2.30333	3.26333	2.24333	242	167	244
G39947_24736	4344190	LOC4344190	0.61	0.5	0.65	0.6	0.46	0.26	0.81	0.84	0.47	0.52	0.65	0.31	0.69	0.57	0.74	0.74	0.54	0.3	0.93	0.97	0.53	0.6	0.8	0.37	23	19	25	23	18	10	31	32	18	20	25	12	0.586667	0.44	0.706667	0.493333	0.666667	0.526667	0.81	0.59	22.3333	17	27
G39947_11655	4339177	LOC4339177	0.07	0	0	0.02	0	0.02	0	0.02	0	0.02	0.05	0.02	0.09	0	0	0.03	0	0.03	0	0.03	0	0.03	0.06	0.03	3	0	0	1	0	1	0	1	0	1	2	1	0.0233333	0.0133333	0.00666667	0.03	0.03	0.02	0.01	0.04	1	0.666667	0.333333
G39947_8212	9267172	LOC9267172	5.66	5.79	5.36	3.95	2.47	1.8	6.18	5.89	4.09	2.53	3.35	2.26	6.48	6.7	6.08	4.82	2.89	2.12	7.12	6.79	4.62	2.93	4.12	2.71	411	424	395	288	183	133	454.99	430	298	186	246	167	5.60333	2.74	5.38667	2.71333	6.42	3.27667	6.17667	3.25333	410	201.333	394.33
G39947_26556	9271458	LOC9271458	0.06	0.06	0.03	0.27	0.24	0.71	0.12	0.03	0.18	0.21	0.15	0.21	0.07	0.07	0.03	0.33	0.28	0.84	0.14	0.03	0.2	0.24	0.18	0.25	2	2	1	9	8	24	4	1	6	7	5	7	0.05	0.406667	0.11	0.19	0.0566667	0.483333	0.123333	0.223333	1.66667	13.6667	3.66667
G39947_3035	4330549	LOC4330549	4.83	6.24	4.88	8.98	10.43	7.59	6.63	5.3	6.11	9.46	11.34	6.9	5.53	7.23	5.54	10.98	12.21	8.94	7.64	6.11	6.9	10.96	13.95	8.27	115	150	118	215	254	183.99	159.97	127	146	228	273	167	5.31667	9	6.01333	9.23333	6.1	10.71	6.88333	11.06	127.667	217.663	144.323
G39947_28490	4341357	LOC4341357	15.16	15.14	15.78	7.96	8.44	4.77	22.32	23.21	20.18	7.71	10.05	6.1	17.37	17.53	17.91	9.72	9.88	5.62	25.71	26.77	22.78	8.94	12.37	7.32	406	409	429	214	231	130	605	625	542	209	272	166	15.36	7.05667	21.9033	7.95333	17.6033	8.40667	25.0867	9.54333	414.667	191.667	590.667
G39947_20277	107276380	LOC107276380	0.02	0.04	0.06	0.04	0.1	0.1	0.1	0.02	0.02	0.1	0.14	0.14	0.02	0.05	0.07	0.05	0.12	0.12	0.12	0.02	0.02	0.12	0.18	0.17	1	2	3	2	5	5	5	1	1	5	7	7	0.04	0.08	0.0466667	0.126667	0.0466667	0.0966667	0.0533333	0.156667	2	4	2.33333
G39947_23082	4327989	LOC4327989	4.03	4.71	4.68	3.06	3.41	2.29	5.9	5.85	5.07	3.3	2.8	2.1	4.62	5.45	5.31	3.74	3.99	2.69	6.8	6.74	5.73	3.82	3.45	2.52	168	198	198	128	145	97	249	245	212	139	118	89	4.47333	2.92	5.60667	2.73333	5.12667	3.47333	6.42333	3.26333	188	123.333	235.333
G39947_1853	4347397	LOC4347397	1.7	1.64	2.22	1.24	1.37	1.03	2.91	2.73	2.74	0.89	1.04	1.08	1.95	1.89	2.52	1.52	1.6	1.21	3.36	3.15	3.09	1.03	1.28	1.3	34	33	45	25	28	21	59	55	55	18	21	22	1.85333	1.21333	2.79333	1.00333	2.12	1.44333	3.2	1.20333	37.3333	24.6667	56.3333
G39947_15187	4325010	LOC4325010	2.75	2.48	2.61	3.24	4.07	2.97	3.63	4.24	3.12	3.84	4.34	3.41	3.15	2.87	2.96	3.96	4.76	3.5	4.18	4.89	3.52	4.45	5.35	4.09	131	119	126	155	198	144	175	203	149	185	209	165	2.61333	3.42667	3.66333	3.86333	2.99333	4.07333	4.19667	4.63	125.333	165.667	175.667
G39947_17629	4351734	LOC4351734	0	0	0	0.23	0.09	0.07	0	0	0	0.13	0.14	0.12	0	0	0	0.28	0.1	0.08	0	0	0	0.15	0.18	0.14	0	0	0	19	7	6	0	0	0	11	12	11	0	0.13	0	0.13	0	0.153333	0	0.156667	0	10.6667	0
G39947_24440	9267457	LOC9267457	2.39	2.84	2.62	1.78	1.93	1.41	3.9	3.71	3.04	2.15	2.39	1.65	2.74	3.29	2.97	2.18	2.26	1.66	4.49	4.28	3.43	2.5	2.95	1.97	80	96	89	60	66	48	132	125	102	73	81	56	2.61667	1.70667	3.55	2.06333	3	2.03333	4.06667	2.47333	88.3333	58	119.667
G39947_15351	4348995	LOC4348995	1.04	1.01	0.75	0.89	0.98	1.04	0.91	1.07	0.8	0.8	1.1	1.08	1.2	1.17	0.86	1.08	1.14	1.22	1.05	1.24	0.9	0.93	1.35	1.3	93.28	99.08	69.2	92.39	98.2	96.49	89.17	104.84	75.76	84.12	110.48	105.51	0.933333	0.97	0.926667	0.993333	1.07667	1.14667	1.06333	1.19333	87.1867	95.6933	89.9233
G39947_27824	9270842	LOC9270842	0.03	0.03	0.13	0.03	0.03	0	0.03	0.03	0	0	0	0.08	0.03	0.03	0.14	0.03	0.03	0	0.03	0.03	0	0	0	0.09	1	1	5	1	1	0	1	1	0	0	0	3	0.0633333	0.02	0.02	0.0266667	0.0666667	0.02	0.02	0.03	2.33333	0.666667	0.666667
G39947_10287	4332532	LOC4332532	20.42	21.91	23.02	18.92	20.9	14.79	29.59	28.99	27.73	20.3	19.27	13.56	23.39	25.36	26.13	23.12	24.46	17.41	34.09	33.43	31.3	23.53	23.71	16.25	304	329	348	283	318	224	446	434	414	306	290	205	21.7833	18.2033	28.77	17.71	24.96	21.6633	32.94	21.1633	327	275	431.333
G39947_31710	4352641	LOC4352641	27.59	22.35	29.66	16.15	22.2	12.83	35.97	26.2	25.14	18.27	23.97	14.1	31.61	25.87	33.68	19.73	25.99	15.1	41.44	30.22	28.38	21.17	29.49	16.9	973	795	1062	572	800	460	1284	929	889	652	854	505	26.5333	17.06	29.1033	18.78	30.3867	20.2733	33.3467	22.52	943.333	610.667	1034
G39947_24491	4332926	LOC4332926	0	0	0	0.07	0	0	0	0	0	0	0	0.04	0	0	0	0.09	0	0	0	0	0	0	0	0.04	0	0	0	2	0	0	0	0	0	0	0	1	0	0.0233333	0	0.0133333	0	0.03	0	0.0133333	0	0.666667	0
G39947_16235	107279063	LOC107279063	0.3	0.1	0.49	0.1	0.19	0.1	0.49	0.39	0.1	0.29	0	0	0.34	0.11	0.55	0.12	0.23	0.11	0.56	0.45	0.11	0.34	0	0	3	1	5	1	2	1	5	4	1	3	0	0	0.296667	0.13	0.326667	0.0966667	0.333333	0.153333	0.373333	0.113333	3	1.33333	3.33333
G39947_21974	4340165	LOC4340165	3.46	2.32	3.81	2.19	1.74	1.71	4.52	4.41	4.21	2.52	2.71	1.86	3.96	2.69	4.33	2.68	2.04	2.01	5.2	5.09	4.75	2.92	3.34	2.23	129	92	132	91	64	75	164	157	150	93	109	71	3.19667	1.88	4.38	2.36333	3.66	2.24333	5.01333	2.83	117.667	76.6667	157
G39947_23893	4349693	LOC4349693	20.52	19.52	22.41	17.31	17.16	17.07	24.9	25.86	19.89	19.36	20.43	17.87	23.52	22.59	25.44	21.16	20.09	20.09	28.69	29.83	22.45	22.44	25.14	21.41	633.14	605.46	672.86	536.79	520.48	535.84	752.39	802.67	600.54	604.01	637.39	554.43	20.8167	17.18	23.55	19.22	23.85	20.4467	26.99	22.9967	637.153	531.037	718.533
G39947_17575	107281575	LOC107281575	0	0	0	0.04	0	0	0	0	0	0	0	0	0	0	0	0.04	0	0	0	0	0	0	0	0	0	0	0	1.14	0	0	0	0	0	0	0	0	0	0.0133333	0	0	0	0.0133333	0	0	0	0.38	0
G39947_11391	4328296	LOC4328296	0.23	0.21	0.18	0.11	0.04	0.09	0.25	0.25	0.32	0	0	0.13	0.27	0.24	0.2	0.14	0.05	0.1	0.28	0.29	0.36	0	0	0.15	11	10	8	5	2	4	11	12	15	0	0	6	0.206667	0.08	0.273333	0.0433333	0.236667	0.0966667	0.31	0.05	9.66667	3.66667	12.6667
G39947_24782	4347728	LOC4347728	9.33	9.36	8.86	10.35	9.55	10.14	12.47	11.32	9.39	10.91	11.03	10.16	10.69	10.83	10.05	12.65	11.18	11.94	14.36	13.06	10.6	12.64	13.57	12.17	437	442	421	487	457	483	591	533	441	517	522	483	9.18333	10.0133	11.06	10.7	10.5233	11.9233	12.6733	12.7933	433.333	475.667	521.667
G39947_24717	4332004	LOC4332004	22.41	15.82	20.95	6.26	10.37	7.12	27.96	25.21	19.91	10.95	9.96	8.8	25.68	18.31	23.78	7.65	12.14	8.39	32.21	29.08	22.47	12.69	12.26	10.55	795	566	754.36	223	376	257	1004	899.16	708	393	357	317	19.7267	7.91667	24.36	9.90333	22.59	9.39333	27.92	11.8333	705.12	285.333	870.387
G39947_17684	4331543	LOC4331543	19.11	15.82	18.68	20.85	20.78	20.52	26.69	22.14	19.2	25.68	26.74	26.18	21.9	18.32	21.21	25.47	24.32	24.15	30.75	25.53	21.67	29.76	32.9	31.37	261	218	259	286	290	285	369	304	263	355	369	363	17.87	20.7167	22.6767	26.2	20.4767	24.6467	25.9833	31.3433	246	287	312
G39947_23185	4335013	LOC4335013	0.19	0.05	0.11	0.21	0.11	0.18	0.05	0.09	0.07	0.16	0.18	0.37	0.21	0.05	0.13	0.25	0.13	0.22	0.05	0.11	0.08	0.19	0.23	0.44	8	2	5	9	5	8	2	4	3	7	8	16	0.116667	0.166667	0.07	0.236667	0.13	0.2	0.08	0.286667	5	7.33333	3
G39947_13435	4336482	LOC4336482	10.73	11.75	11.97	7.23	9.35	6.29	16.47	12.52	13.77	7.39	9.95	7.94	12.29	13.6	13.59	8.84	10.94	7.4	18.97	14.44	15.54	8.56	12.24	9.51	289.03	319.4	327.55	195.7	257.34	172.39	449.19	339.24	371.96	201.46	270.99	217.12	11.4833	7.62333	14.2533	8.42667	13.16	9.06	16.3167	10.1033	311.993	208.477	386.797
G39947_25904	4350841	LOC4350841	0	0	0	0.31	0.28	0	0	0	0	0.42	0.15	0.08	0	0	0	0.38	0.32	0	0	0	0	0.48	0.19	0.09	0	0	0	4	3.59	0	0	0	0	5.37	2	0.99	0	0.196667	0	0.216667	0	0.233333	0	0.253333	0	2.53	0
G39947_22205	107276373	LOC107276373	6.06	8.32	7.32	1.84	1.59	2.93	5.77	5.49	6.66	2.74	1.9	1.82	6.95	9.64	8.31	2.25	1.86	3.45	6.65	6.33	7.52	3.18	2.33	2.19	158.73	219.88	194.54	48.41	42.62	78.14	153.01	144.52	174.91	72.74	50.16	48.5	7.23333	2.12	5.97333	2.15333	8.3	2.52	6.83333	2.56667	191.05	56.39	157.48
G39947_21535	107276644	LOC107276644	0	0	0	0	0	0	0	0	0	0	0.18	0	0	0	0	0	0	0	0	0	0	0	0.22	0	0	0	0	0	0	0	0	0	0	0	1	0	0	0	0	0.06	0	0	0	0.0733333	0	0	0
G39947_4247	4329525	LOC4329525	84.49	77.57	83.46	96.61	93.58	107.89	76.13	71.2	68.28	88.59	75.64	85.08	96.8	89.79	94.75	118.05	109.53	126.99	87.7	82.12	77.07	102.67	93.06	101.96	1730	1602	1735	1987	1958	2247	1578	1466	1402	1836	1565	1769	81.84	99.36	71.87	83.1033	93.78	118.19	82.2967	99.23	1689	2064	1482
G39947_12186	4336042	LOC4336042	0.28	0.26	0.2	0.11	0.15	0.09	0.41	0.34	0.3	0.03	0.21	0.08	0.32	0.3	0.23	0.14	0.18	0.1	0.47	0.39	0.34	0.04	0.26	0.09	25	23	18	10	14	8	37	30	27	3	19	7	0.246667	0.116667	0.35	0.106667	0.283333	0.14	0.4	0.13	22	10.6667	31.3333
G39947_3948	4327720	LOC4327720	19.46	16.26	20.45	9.94	13.6	7.94	26.87	22.42	19.89	11.25	13.65	8.1	22.3	18.83	23.22	12.15	15.92	9.35	30.95	25.86	22.45	13.03	16.8	9.71	285	241	309	146	205	120	398	330	297	168	202	122	18.7233	10.4933	23.06	11	21.45	12.4733	26.42	13.18	278.333	157	341.667
G39947_19840	107275744	LOC107275744	8.29	8.11	6.38	0.3	0.11	0.07	15.21	13.24	14.65	0.04	0.18	0.18	9.5	9.39	7.24	0.36	0.13	0.09	17.52	15.27	16.54	0.04	0.23	0.22	223	220	174	8	3	2	414	358	395	1	5	5	7.59333	0.16	14.3667	0.133333	8.71	0.193333	16.4433	0.163333	205.667	4.33333	389
G39947_9102	9267714	LOC9267714	58	51.57	61.8	30.72	31.49	30.97	91.37	77.78	70.63	47.19	35.09	31.43	66.46	59.7	70.16	37.53	36.85	36.45	105.25	89.71	79.71	54.69	43.17	37.67	1127	1004	1219	596	624	607	1785	1512	1365	924	687	620	57.1233	31.06	79.9267	37.9033	65.44	36.9433	91.5567	45.1767	1116.67	609	1554
G39947_27172	4336284	LOC4336284	0.86	0.73	0.68	2.29	1.33	1.21	0.91	1.14	0.67	1.3	1.55	1.03	0.98	0.84	0.77	2.8	1.56	1.43	1.05	1.32	0.75	1.51	1.91	1.23	41	35	33	110	65	59	44	55	32	63	75	50	0.756667	1.61	0.906667	1.29333	0.863333	1.93	1.04	1.55	36.3333	78	43.6667
G39947_29259	4351491	LOC4351491	3.42	4.15	4.08	2.13	2.27	1.49	5.19	5.81	5.89	2.32	2.46	1.74	3.92	4.8	4.64	2.61	2.65	1.76	5.97	6.7	6.65	2.69	3.03	2.08	98.98	121	120.01	62	67	44	151.91	168.96	171	68	72	51	3.88333	1.96333	5.63	2.17333	4.45333	2.34	6.44	2.6	113.33	57.6667	163.957
G39947_25773	107281536	LOC107281536	0.07	0.04	0	0.19	0.04	0	0.07	0.17	0.13	0.04	0	0.06	0.08	0.04	0	0.23	0.04	0	0.08	0.2	0.15	0.05	0	0.08	6.84	3.43	0	17.7	3.49	0	6.68	15.87	12.14	3.92	0	6.02	0.0366667	0.0766667	0.123333	0.0333333	0.04	0.09	0.143333	0.0433333	3.42333	7.06333	11.5633
G39947_27144	4334823	LOC4334823	26.44	28.98	25.22	20.95	20.68	18.77	17.75	20.61	24.68	15.32	21.19	18.94	30.3	33.54	28.64	25.6	24.2	22.09	20.45	23.77	27.85	17.75	26.08	22.7	921	1018	892	733	736	665	626	722	862	540	746	670	26.88	20.1333	21.0133	18.4833	30.8267	23.9633	24.0233	22.1767	943.667	711.333	736.667
G39947_20334	4347180	LOC4347180	7.13	5.69	7.02	2.19	5.29	3.22	8.45	8.27	5.69	3.94	4.61	2.5	8.17	6.59	7.97	2.67	6.19	3.79	9.73	9.53	6.43	4.57	5.68	2.99	211	170	211	65	160	97	253	246	169	118	138	75	6.61333	3.56667	7.47	3.68333	7.57667	4.21667	8.56333	4.41333	197.333	107.333	222.667
G39947_20608	4325966	LOC4325966	26.54	24.7	25.24	19.77	18.04	16.24	31.4	29.75	28.96	16.42	19.17	17.25	30.41	28.59	28.65	24.15	21.11	19.12	36.17	34.31	32.69	19.03	23.58	20.67	1306	1226	1261	977	907	813	1564	1472	1429	818	953	862	25.4933	18.0167	30.0367	17.6133	29.2167	21.46	34.39	21.0933	1264.33	899	1488.33
G39947_4000	4348644	LOC4348644	0.46	0.32	0.34	0.16	0.16	0.05	0.39	0.41	0.3	0.05	0.16	0.07	0.53	0.37	0.39	0.2	0.19	0.05	0.45	0.48	0.34	0.05	0.2	0.08	20	14	15	7	7	2	17	18	13	2	7	3	0.373333	0.123333	0.366667	0.0933333	0.43	0.146667	0.423333	0.11	16.3333	5.33333	16
G39947_9623	107276502	LOC107276502	0	0	0	0	0	0	0	0	0	0	0.06	0	0	0	0	0	0	0	0	0	0	0	0.07	0	0	0	0	0	0	0	0	0	0	0	2	0	0	0	0	0.02	0	0	0	0.0233333	0	0	0
G39947_10368	107275328	LOC107275328	0.05	0	0.05	0.19	0.05	0.05	0.05	0	0	0.14	0.1	0.14	0.06	0	0.05	0.24	0.06	0.06	0.06	0	0	0.17	0.12	0.17	1	0	1	4	1	1	1	0	0	3	2	3	0.0333333	0.0966667	0.0166667	0.126667	0.0366667	0.12	0.02	0.153333	0.666667	2	0.333333
G39947_25407	4351390	LOC4351390	0.38	0.41	0.56	0.4	0.24	0.34	0.75	0.73	0.4	0.16	0.28	0.15	0.43	0.48	0.63	0.49	0.28	0.4	0.87	0.84	0.45	0.18	0.34	0.18	11.16	12.4	16.75	11.96	7.35	10.25	22.68	21.77	12	4.79	8.27	4.64	0.45	0.326667	0.626667	0.196667	0.513333	0.39	0.72	0.233333	13.4367	9.85333	18.8167
G39947_2847	107281444	LOC107281444	0.92	0.82	0.96	0.46	0.49	0.18	0.92	0.82	0.58	0.57	0.55	0.31	1.05	0.94	1.08	0.57	0.58	0.21	1.06	0.94	0.65	0.66	0.68	0.37	38	34	40	19	21	7	37	34	24	24	23	12	0.9	0.376667	0.773333	0.476667	1.02333	0.453333	0.883333	0.57	37.3333	15.6667	31.6667
G39947_11764	4352520	LOC4352520	0.1	0.19	0	0.24	0.08	0.05	0.11	0.13	0.19	0.11	0.16	0.05	0.12	0.22	0	0.29	0.09	0.06	0.12	0.15	0.21	0.12	0.2	0.06	3.77	7	0	9.04	3	2	4	4.93	7.03	4	6	2	0.0966667	0.123333	0.143333	0.106667	0.113333	0.146667	0.16	0.126667	3.59	4.68	5.32
G39947_16120	4336552	LOC4336552	1.25	1.6	1.39	1.91	2.12	1.74	2.23	2.06	1.38	2.91	4.44	2.41	1.44	1.85	1.57	2.34	2.48	2.05	2.57	2.38	1.56	3.37	5.46	2.89	66	85	74	101	114	93	119	109	73	155	236	129	1.41333	1.92333	1.89	3.25333	1.62	2.29	2.17	3.90667	75	102.667	100.333
G39947_8200	4329441	LOC4329441	4.14	4.81	4.62	7.48	6.9	5.14	6.36	5.53	5.32	4.73	4.62	4.56	4.75	5.56	5.24	9.14	8.08	6.05	7.33	6.38	6	5.48	5.68	5.47	112	133	127	210	195	145	174	151	147	135	132	126	4.52333	6.50667	5.73667	4.63667	5.18333	7.75667	6.57	5.54333	124	183.333	157.333
G39947_706	4328823	LOC4328823	31.94	38.6	39.2	25.08	26.69	20.82	47.38	45.01	34.03	26.16	31.95	22.49	36.6	44.68	44.5	30.65	31.24	24.51	54.58	51.92	38.41	30.31	39.31	26.96	923	1125	1150	728	788	612	1386	1308	986	765	933	660	36.58	24.1967	42.14	26.8667	41.9267	28.8	48.3033	32.1933	1066	709.333	1226.67
G39947_19338	4326672	LOC4326672	0.29	0.21	0.12	0.33	0.54	0.23	0.21	0.24	0.21	0.42	0.33	0.28	0.33	0.25	0.13	0.41	0.63	0.28	0.24	0.27	0.24	0.49	0.41	0.34	12	9	5	14	23	10	9	10	9	18	14	11.95	0.206667	0.366667	0.22	0.343333	0.236667	0.44	0.25	0.413333	8.66667	15.6667	9.33333
G39947_946	4331361	LOC4331361	0.19	0.1	0.05	0.29	0.42	0.19	0.09	0	0.1	0.43	0.57	0.28	0.22	0.11	0.05	0.35	0.49	0.22	0.11	0	0.11	0.49	0.7	0.34	4	2	1	6	9	4	2	0	2	9	12	6	0.113333	0.3	0.0633333	0.426667	0.126667	0.353333	0.0733333	0.51	2.33333	6.33333	1.33333
G39947_17753	4335872	LOC4335872	17.08	21.22	17.63	10.42	10.21	9.72	24.2	19.96	20.08	12.64	13.67	11.6	19.57	24.56	20.01	12.73	11.95	11.44	27.87	23.02	22.66	14.65	16.82	13.9	523.16	655.33	548.06	320.53	319.38	302.6	750.09	614.56	616.56	391.82	422.96	360.64	18.6433	10.1167	21.4133	12.6367	21.38	12.04	24.5167	15.1233	575.517	314.17	660.403
G39947_24641	4344848	LOC4344848	0	0	0	0.05	0.01	0.04	0	0	0	0	0	0.05	0	0	0	0.06	0.01	0.04	0	0	0	0	0	0.06	0	0	0	4	1	3	0	0	0	0	0	4	0	0.0333333	0	0.0166667	0	0.0366667	0	0.02	0	2.66667	0
G39947_26995	4328988	LOC4328988	13.82	14.05	12.27	5.87	4.39	7.01	18.05	13.35	12.16	4.35	5.14	5.68	15.84	16.27	13.93	7.18	5.14	8.25	20.79	15.4	13.73	5.04	6.33	6.81	314	322	283	134	102	162	415	305	277	100	118	131	13.38	5.75667	14.52	5.05667	15.3467	6.85667	16.64	6.06	306.333	132.667	332.333
G39947_23239	4335580	LOC4335580	0	0	0	0	0	0.04	0	0	0	0.04	0	0	0	0	0	0	0	0.04	0	0	0	0.04	0	0	0	0	0	0	0	1	0	0	0	1	0	0	0	0.0133333	0	0.0133333	0	0.0133333	0	0.0133333	0	0.333333	0
G39947_12482	4326353	LOC4326353	3.39	3.47	3.05	4.41	2.78	2.36	3.01	3.2	2.96	3.15	3.15	2.77	3.89	4.02	3.46	5.39	3.26	2.78	3.47	3.69	3.35	3.65	3.88	3.32	274	284	250	360	230	195	247	260	240	258	258	228	3.30333	3.18333	3.05667	3.02333	3.79	3.81	3.50333	3.61667	269.333	261.667	249
G39947_21672	107280596	LOC107280596	0	0	0	0	0	0	0	0	0	0	0.06	0	0	0	0	0	0	0	0	0	0	0	0.07	0	0	0	0	0	0	0	0	0	0	0	1	0	0	0	0	0.02	0	0	0	0.0233333	0	0	0
G39947_13703	4333457	LOC4333457	0.52	0.65	0.37	0.31	0.21	0.25	0.61	0.47	0.57	0.28	0.35	0.37	0.6	0.76	0.42	0.38	0.25	0.29	0.7	0.54	0.64	0.32	0.43	0.44	51	65	37	30	21	24	61	44.99	56	28	34	36	0.513333	0.256667	0.55	0.333333	0.593333	0.306667	0.626667	0.396667	51	25	53.9967
G39947_13053	107280693	LOC107280693	1.16	0.78	0.89	4.05	3.29	3.95	0.51	0.86	0.55	5.47	4.96	4.56	1.32	0.9	1.01	4.95	3.86	4.65	0.59	0.99	0.62	6.34	6.11	5.46	22.68	15.42	17.68	79.73	66.04	78.75	10.18	16.9	10.76	108.6	98.4	90.81	0.943333	3.76333	0.64	4.99667	1.07667	4.48667	0.733333	5.97	18.5933	74.84	12.6133
G39947_28597	4325780	LOC4325780	0.8	1.71	1.12	0.48	0.47	0.51	1.09	1.47	1.65	0.39	0.76	0.39	0.92	1.98	1.27	0.58	0.55	0.6	1.26	1.69	1.86	0.45	0.93	0.46	45	97	64	27	27	29	62	83	93	22	43	22	1.21	0.486667	1.40333	0.513333	1.39	0.576667	1.60333	0.613333	68.6667	27.6667	79.3333
G39947_27216	4325004	LOC4325004	1.31	1.85	1.21	1.16	0.58	0.83	2.09	1.31	1.64	1.01	1.26	0.96	1.5	2.14	1.37	1.41	0.67	0.98	2.41	1.52	1.85	1.17	1.55	1.15	82	117	77	73	37	53	133	83	103	64	80	61	1.45667	0.856667	1.68	1.07667	1.67	1.02	1.92667	1.29	92	54.3333	106.333
G39947_26608	4340670	LOC4340670	0.05	0.27	0.11	1.09	1.08	2	0.16	0.27	0.16	1.57	1.09	1.62	0.06	0.32	0.12	1.34	1.26	2.35	0.19	0.32	0.19	1.82	1.34	1.95	1	5	2	20	20	37	3	5	3	29	20	30	0.143333	1.39	0.196667	1.42667	0.166667	1.65	0.233333	1.70333	2.66667	25.6667	3.66667
G39947_8838	9269252	LOC9269252	3.66	3.72	3.33	1.75	1.86	1.59	4.37	5.58	4.32	2.82	3.06	2.11	4.19	4.31	3.78	2.14	2.18	1.87	5.03	6.44	4.87	3.27	3.76	2.53	77	79	71	37	40	34	93	118	91	60	65	45	3.57	1.73333	4.75667	2.66333	4.09333	2.06333	5.44667	3.18667	75.6667	37	100.667
G39947_7166	4340305	LOC4340305	1.03	0.77	0.88	0.92	0.9	1.18	1.16	1.28	0.97	1.52	1.38	1.21	1.18	0.9	1	1.12	1.05	1.39	1.33	1.47	1.1	1.76	1.7	1.45	37	28	32	33	33	43	42	46	35	55	50	44	0.893333	1	1.13667	1.37	1.02667	1.18667	1.3	1.63667	32.3333	36.3333	41
G39947_8513	4344144	LOC4344144	21.22	22.12	18.61	11.62	10.1	13.12	28.38	24.4	21.87	14.46	17.2	13.59	24.31	25.61	21.13	14.2	11.82	15.45	32.69	28.15	24.68	16.76	21.16	16.29	658	692	586	362	320	414	891	761	680	454	539	428	20.65	11.6133	24.8833	15.0833	23.6833	13.8233	28.5067	18.07	645.333	365.333	777.333
G39947_10954	4327560	LOC4327560	0	0	0	0	0	0	0	0.05	0	0	0	0	0	0	0	0	0	0	0	0.05	0	0	0	0	0	0	0	0	0	0	0	2	0	0	0	0	0	0	0.0166667	0	0	0	0.0166667	0	0	0	0.666667
G39947_24425	4339612	LOC4339612	0.45	0.21	0.5	0.43	0.4	0.21	0.4	0.3	0.49	0.31	0.43	0.18	0.52	0.25	0.57	0.52	0.47	0.25	0.46	0.35	0.55	0.36	0.54	0.22	14.78	7	16.62	14	13.35	6.99	13.25	10	16	10.15	14.38	6	0.386667	0.346667	0.396667	0.306667	0.446667	0.413333	0.453333	0.373333	12.8	11.4467	13.0833
G39947_13790	4327875	LOC4327875	4.41	3.68	4.38	2.2	2.88	2.28	4.58	3.77	3.26	2.69	2.69	2.25	5.06	4.26	4.98	2.68	3.37	2.68	5.27	4.34	3.68	3.12	3.31	2.69	120	101	121	60	80	63	126	103	89	74	74	62	4.15667	2.45333	3.87	2.54333	4.76667	2.91	4.43	3.04	114	67.6667	106
G39947_4200	4349816	LOC4349816	28.98	33.01	36.58	16.44	20.17	16.83	41.91	39.61	32.3	21.77	25.55	18.27	33.2	38.22	41.53	20.09	23.61	19.81	48.27	45.69	36.45	25.22	31.43	21.89	883.85	1015.57	1132.61	503.56	628.71	522	1293.8	1214.84	987.79	671.87	787.39	565.76	32.8567	17.8133	37.94	21.8633	37.65	21.17	43.47	26.18	1010.68	551.423	1165.48
G39947_27704	4340770	LOC4340770	2.67	2.45	2.27	1.58	2.18	1.29	3.26	3.13	3.05	1.57	1.65	2.23	3.05	2.83	2.58	1.94	2.55	1.52	3.76	3.6	3.45	1.82	2.03	2.68	67	62	58	40	56	33	83	79	77	40	42	57	2.46333	1.68333	3.14667	1.81667	2.82	2.00333	3.60333	2.17667	62.3333	43	79.6667
G39947_4029	4325481	LOC4325481	0.48	0.56	0.74	0.22	0.11	0.11	1.02	0.78	0.72	0.11	0.06	0.11	0.55	0.64	0.84	0.27	0.13	0.13	1.18	0.9	0.82	0.13	0.07	0.13	17	20	27	8	4	4	37	28	26	4	2	4	0.593333	0.146667	0.84	0.0933333	0.676667	0.176667	0.966667	0.11	21.3333	5.33333	30.3333
G39947_5309	4344160	LOC4344160	11.91	11.65	13.71	27.2	22.21	22	19.12	15.85	12.64	28.19	32.93	24.37	13.65	13.48	15.57	33.24	26	25.89	22.03	18.28	14.27	32.67	40.52	29.21	296	292	346	679	564	556	481	396	315	709	827	615	12.4233	23.8033	15.87	28.4967	14.2333	28.3767	18.1933	34.1333	311.333	599.667	397.333
G39947_20952	4324589	LOC4324589	23.08	26.35	23.65	16.18	14.89	12.98	35.65	32.36	30.04	17.01	19.94	16.18	26.44	30.5	26.85	19.77	17.43	15.28	41.06	37.32	33.9	19.71	24.53	19.39	937.01	1079.01	974.99	660.01	618	536	1465.03	1321.08	1223.02	699	817.99	667	24.36	14.6833	32.6833	17.71	27.93	17.4933	37.4267	21.21	997.003	604.67	1336.38
G39947_11038	9269689	LOC9269689	4.67	4.72	4.88	2.4	2.19	1.7	5.47	5.78	4.77	2.79	3.19	1.99	5.35	5.47	5.54	2.93	2.56	2	6.31	6.67	5.38	3.23	3.93	2.39	240	245	254.95	124	115	89	285	299	245.96	145	166	104	4.75667	2.09667	5.34	2.65667	5.45333	2.49667	6.12	3.18333	246.65	109.333	276.653
G39947_14089	4328448	LOC4328448	7.44	7.06	7.92	5.59	4.84	3.8	7.51	7.77	6.29	5.08	6.71	4.23	8.52	8.17	8.99	6.83	5.67	4.47	8.65	8.96	7.1	5.89	8.25	5.08	493	472	533	372	328	256	504	518	418	341	449	285	7.47333	4.74333	7.19	5.34	8.56	5.65667	8.23667	6.40667	499.333	318.667	480
G39947_11850	4329685	LOC4329685	0	0	0	0	0	0	0	0	0	0	0	0	0	0	0	0	0	0	0	0	0	0	0	0	0	0.01	0.01	0.08	0	0.02	0	0	0	0	0.02	0.02	0	0	0	0	0	0	0	0	0.00666667	0.0333333	0
G39947_31594	107278143	LOC107278143	0	0	0	0.16	0.05	0.1	0	0	0	0.05	0.05	0.2	0	0	0	0.19	0.06	0.12	0	0	0	0.06	0.06	0.25	0	0	0	3	1	2	0	0	0	1	1	4	0	0.103333	0	0.1	0	0.123333	0	0.123333	0	2	0
G39947_10280	4333784	LOC4333784	2.95	2.8	2.79	0.25	0.12	0.05	3.55	3.55	4.11	0.2	0.07	0.2	3.38	3.25	3.16	0.3	0.14	0.06	4.09	4.1	4.64	0.23	0.09	0.23	119	114	114	10	5	2	145	144	165.98	8	3	8	2.84667	0.14	3.73667	0.156667	3.26333	0.166667	4.27667	0.183333	115.667	5.66667	151.66
G39947_17973	107275335	LOC107275335	0	0	0	0	0	0	0	0	0	0	0	0	0	0	0	0	0	0	0	0	0	0	0	0	0	0	0	0	0	0	0	0	0	0	0	0	0	0	0	0	0	0	0	0	0	0	0
G39947_12907	4340517	LOC4340517	9.35	9.13	9.43	16.62	12.56	12.99	5.11	7.51	9.98	11.27	13.41	13.52	10.71	10.57	10.71	20.31	14.7	15.29	5.89	8.66	11.26	13.06	16.5	16.2	327	322	335	584	449	462	181	264	350	399	474	480	9.30333	14.0567	7.53333	12.7333	10.6633	16.7667	8.60333	15.2533	328	498.333	265
G39947_24799	4346082	LOC4346082	46.58	46.47	51.87	27.82	31.67	30.44	64.48	60.92	56.97	36.3	39.23	34.07	53.37	53.79	58.88	33.99	37.07	35.83	74.27	70.26	64.3	42.07	48.26	40.83	1127	1134	1274	676	783	749	1579	1482	1382	889	959	837	48.3067	29.9767	60.79	36.5333	55.3467	35.63	69.61	43.72	1178.33	736	1481
G39947_27313	4347151	LOC4347151	22.76	23.04	27.57	15.98	21.97	14.22	30.69	31.55	27.86	21.38	22.22	16.22	26.08	26.67	31.3	19.53	25.72	16.74	35.35	36.38	31.44	24.78	27.34	19.44	872	890	1072	615	860	554	1190	1215	1070	829	860	631	24.4567	17.39	30.0333	19.94	28.0167	20.6633	34.39	23.8533	944.667	676.333	1158.33
G39947_21537	4337622	LOC4337622	12.77	12.42	13.46	25.23	19.47	20.88	19.09	19.13	13.39	24.68	27.33	25.44	14.63	14.38	15.28	30.83	22.78	24.57	21.99	22.07	15.11	28.6	33.63	30.48	314	308	336	623	489	522	475	473	330	614	679	635	12.8833	21.86	17.2033	25.8167	14.7633	26.06	19.7233	30.9033	319.333	544.667	426
G39947_9080	4327928	LOC4327928	0.05	0.05	0.05	0	0	0.05	0	0.05	0	0	0.05	0.05	0.06	0.06	0.06	0	0	0.06	0	0.06	0	0	0.07	0.06	1	1	1	0	0	1	0	1	0	0	1	1	0.05	0.0166667	0.0166667	0.0333333	0.06	0.02	0.02	0.0433333	1	0.333333	0.333333
G39947_6699	4324885	LOC4324885	0.05	0.08	0.06	0.06	0	0	0.03	0.03	0.03	0.05	0	0	0.06	0.09	0.07	0.08	0	0	0.04	0.04	0.04	0.06	0	0	3	5	4	4	0	0	2	2	2	3	0	0	0.0633333	0.02	0.03	0.0166667	0.0733333	0.0266667	0.04	0.02	4	1.33333	2
G39947_1086	4348848	LOC4348848	0.31	0.4	0.18	0.31	0.78	1	0.18	0.13	0.13	1.35	0.31	0.66	0.36	0.46	0.2	0.38	0.92	1.18	0.2	0.15	0.15	1.57	0.38	0.79	7	9	4	7	18	22.94	4	3	3	30.83	7	15	0.296667	0.696667	0.146667	0.773333	0.34	0.826667	0.166667	0.913333	6.66667	15.98	3.33333
G39947_26812	4342925	LOC4342925	0.03	0.03	0.03	0	0	0	0.13	0.08	0.18	0	0.03	0	0.03	0.03	0.03	0	0	0	0.14	0.09	0.2	0	0.03	0	1	1	1	0	0	0	5	3	7	0	1	0	0.03	0	0.13	0.01	0.03	0	0.143333	0.01	1	0	5
G39947_6430	4326898	LOC4326898	5.54	6.9	6.36	9.43	5.17	6.18	11.25	9.53	10.13	7.33	7.64	7.15	6.35	7.99	7.22	11.52	6.05	7.27	12.96	11	11.43	8.49	9.4	8.56	201.44	252.82	234.73	344.02	191.81	228.25	413.74	348.31	369	269.55	280.42	263.62	6.26667	6.92667	10.3033	7.37333	7.18667	8.28	11.7967	8.81667	229.663	254.693	377.017
G39947_16188	4331759	LOC4331759	41.91	40.47	52.55	30.55	32.46	18.63	65.89	59.08	47.25	25.35	31.38	20.67	48.02	46.84	59.66	37.33	37.99	21.93	75.9	68.14	53.33	29.38	38.61	24.78	575	560	732	421	455	260	915	815	650	352	435	288	44.9767	27.2133	57.4067	25.8	51.5067	32.4167	65.79	30.9233	622.333	378.667	793.333
G39947_18508	4340113	LOC4340113	27.93	28.25	28.4	21.7	17.4	28.17	36.92	34.4	26.27	36.63	28.21	24.58	32	32.7	32.24	26.52	20.37	33.15	42.53	39.67	29.65	42.45	34.71	29.46	484	491	504	382	305	498	651	593	453	635	489	428	28.1933	22.4233	32.53	29.8067	32.3133	26.68	37.2833	35.54	493	395	565.667
G39947_2857	4330527	LOC4330527	0.28	0.52	0.43	0.47	0.19	0.29	0.92	0.24	0.24	0.19	0.46	0.38	0.32	0.6	0.49	0.57	0.22	0.34	1.06	0.28	0.27	0.22	0.57	0.46	6	11	9	10	4	6	20	5	5	4	10	8	0.41	0.316667	0.466667	0.343333	0.47	0.376667	0.536667	0.416667	8.66667	6.66667	10
G39947_17258	9269152	LOC9269152	6.27	9.38	9.31	2.66	2.86	1.6	10.74	13.5	6.75	2.73	2.38	1.53	7.19	10.86	10.57	3.25	3.34	1.89	12.37	15.57	7.62	3.16	2.92	1.83	439.03	661.19	660.69	187.03	203.45	114.26	760.04	950.29	474.19	193.58	167.89	108.71	8.32	2.37333	10.33	2.21333	9.54	2.82667	11.8533	2.63667	586.97	168.247	728.173
G39947_18211	4334682	LOC4334682	11.37	10.6	11.03	10.29	11	10	11.87	12.14	9.77	10.58	11.54	9.98	13.02	12.27	12.52	12.58	12.88	11.77	13.67	14	11.03	12.26	14.2	11.96	653	614	643	594	646	584	690	701	563	615	670	582	11	10.43	11.26	10.7	12.6033	12.41	12.9	12.8067	636.667	608	651.333
G39947_19951	4349739	LOC4349739	11.73	14.73	12.55	22.45	20.44	20.57	19.7	15.91	14.29	28.29	31.26	24.86	13.44	17.05	14.25	27.43	23.93	24.22	22.69	18.35	16.13	32.79	38.46	29.8	370.86	471.42	397.87	715.38	662.83	664.03	627	507.59	454.59	908.7	1002.39	794.87	13.0033	21.1533	16.6333	28.1367	14.9133	25.1933	19.0567	33.6833	413.383	680.747	529.727
G39947_31495	4352498	LOC4352498	0.02	0	0	0	0.02	0.02	0	0	0	0	0	0	0.02	0	0	0	0.02	0.02	0	0	0	0	0	0	1	0	0	0	1	1	0	0	0	0	0	0	0.00666667	0.0133333	0	0	0.00666667	0.0133333	0	0	0.333333	0.666667	0
G39947_31410	4344085	LOC4344085	16.24	17.69	19.14	13.92	15.44	9.95	22.56	22.33	16.33	16.55	18.03	11.62	18.61	20.47	21.73	17	18.08	11.71	25.98	25.76	18.43	19.18	22.18	13.92	387	425	463	333	376	241	544	535	390	399	434	281	17.69	13.1033	20.4067	15.4	20.27	15.5967	23.39	18.4267	425	316.667	489.667
G39947_25275	4328830	LOC4328830	21.82	21.28	20.68	14.83	15.41	14.13	24.13	23.04	19.48	16.91	17.02	14.67	25	24.63	23.47	18.12	18.03	16.63	27.8	26.57	21.99	19.6	20.94	17.58	794	781	764	542	573	523	889	843	711	623	626	542	21.26	14.79	22.2167	16.2	24.3667	17.5933	25.4533	19.3733	779.667	546	814.333
G39947_10675	4331443	LOC4331443	0.28	0.25	0.21	0.64	0.66	0.42	0.7	0.21	0.46	0.42	0.45	0.56	0.33	0.28	0.24	0.78	0.77	0.49	0.81	0.24	0.52	0.49	0.56	0.67	8	7	5.98	18	18.99	12	20	6	13	12	12.86	16	0.246667	0.573333	0.456667	0.476667	0.283333	0.68	0.523333	0.573333	6.99333	16.33	13
G39947_28419	9267130	LOC9267130	1.42	1.6	1.37	2.48	1.91	1.75	1.32	1.49	1.58	1.89	2.05	2.22	1.63	1.86	1.55	3.04	2.23	2.05	1.52	1.71	1.78	2.19	2.53	2.66	81	92	79	142	111	101	76	85	90	109	118	128	1.46333	2.04667	1.46333	2.05333	1.68	2.44	1.67	2.46	84	118	83.6667
G39947_21392	4338647	LOC4338647	16.43	14.22	15.97	12.64	9.57	15.56	21.28	21.86	16.11	17.97	13.49	15.05	18.83	16.46	18.13	15.44	11.2	18.31	24.51	25.21	18.19	20.83	16.59	18.03	299	261	295	230.96	178	287.93	392	400	294	331	248	278	15.54	12.59	19.75	15.5033	17.8067	14.9833	22.6367	18.4833	285	232.297	362
G39947_27581	112936690	LOC112936690	1.49	0	0	0	0.26	0	0	0.3	0.38	0	0	0	1.7	0	0	0	0.31	0	0	0.34	0.43	0	0	0	13.31	0	0	0	2.42	0	0	2.68	3.4	0	0	0	0.496667	0.0866667	0.226667	0	0.566667	0.103333	0.256667	0	4.43667	0.806667	2.02667
G39947_5736	4343477	LOC4343477	0.08	0.17	0.2	0.12	0.05	0.1	0.32	0.32	0.18	0.07	0.05	0.07	0.09	0.2	0.23	0.15	0.06	0.11	0.37	0.37	0.2	0.08	0.06	0.09	3.7	8.29	9.72	5.9	2.38	4.63	15.49	15.34	8.44	3.44	2.43	3.58	0.15	0.09	0.273333	0.0633333	0.173333	0.106667	0.313333	0.0766667	7.23667	4.30333	13.09
G39947_10528	4329361	LOC4329361	53.82	57.95	62.2	43.8	50.04	32.12	91.88	79.73	71.47	46.31	51.16	30.76	61.67	67.08	70.61	53.52	58.57	37.81	105.83	91.96	80.66	53.67	62.94	36.86	860	934	1009	703	816.99	522	1486	1281	1145	749	826	499	57.99	41.9867	81.0267	42.7433	66.4533	49.9667	92.8167	51.1567	934.333	680.663	1304
G39947_25059	112935996	LOC112935996	1.79	1.92	1.49	0.82	1.16	0.65	2.73	2.49	2.26	1.17	1.33	0.79	2.06	2.22	1.69	1.01	1.35	0.77	3.14	2.87	2.55	1.35	1.64	0.95	76	82	64	35	50	28	117	106	96	50	57	34	1.73333	0.876667	2.49333	1.09667	1.99	1.04333	2.85333	1.31333	74	37.6667	106.333
G39947_2296	107279578	LOC107279578	0.01	0.02	0.14	0.11	0.08	0	0.01	0.03	0.03	0.04	0.11	0.04	0.01	0.02	0.16	0.14	0.1	0	0.01	0.03	0.04	0.05	0.14	0.04	1	1	8.5	7.4	6.01	0	0.52	1.62	2	2.35	6.63	2.23	0.0566667	0.0633333	0.0233333	0.0633333	0.0633333	0.08	0.0266667	0.0766667	3.5	4.47	1.38
G39947_31836	4335346	LOC4335346	0	0	0.02	0.04	0	0	0.02	0.02	0	0.02	0.04	0.1	0	0	0.02	0.05	0	0	0.02	0.02	0	0.02	0.05	0.12	0	0	1	2	0	0	1	1	0	1	2	5	0.00666667	0.0133333	0.0133333	0.0533333	0.00666667	0.0166667	0.0133333	0.0633333	0.333333	0.666667	0.666667
G39947_18950	4325822	LOC4325822	0	0	0	0	0	0.03	0	0	0	0.03	0	0	0	0	0	0	0	0.03	0	0	0	0.03	0	0	0	0	0	0	0	1	0	0	0	1	0	0	0	0.01	0	0.01	0	0.01	0	0.01	0	0.333333	0
G39947_387	9270017	LOC9270017	7.26	7.77	6.56	8.57	6.05	6.4	8.12	8.13	8.76	7.08	9.11	7.35	8.32	9	7.45	10.48	7.08	7.53	9.35	9.37	9.89	8.21	11.21	8.8	529	565	484	623	447	473	597	592	634	517	668	537	7.19667	7.00667	8.33667	7.84667	8.25667	8.36333	9.53667	9.40667	526	514.333	607.667
G39947_12371	9266671	LOC9266671	0.2	0.26	0.21	0.21	0.13	0.12	0.28	0.19	0.19	0.1	0.24	0.17	0.23	0.3	0.24	0.26	0.16	0.14	0.32	0.22	0.22	0.11	0.29	0.2	5.72	7.35	5.93	5.86	3.84	3.43	7.78	5.46	5.41	2.77	6.7	4.71	0.223333	0.153333	0.22	0.17	0.256667	0.186667	0.253333	0.2	6.33333	4.37667	6.21667
G39947_11031	9271153	LOC9271153	4.04	4.26	4.25	4.18	4.79	2.88	4.43	4.92	4.05	3.62	5.28	2.74	4.63	4.93	4.83	5.11	5.61	3.38	5.1	5.67	4.57	4.2	6.5	3.29	174	185	186	181	211	126	193	213	175	158	230	120	4.18333	3.95	4.46667	3.88	4.79667	4.7	5.11333	4.66333	181.667	172.667	193.667
G39947_8320	4345885	LOC4345885	0	0	0	0.04	0.04	0	0.04	0	0	0.07	0	0	0	0	0	0.04	0.04	0	0.04	0	0	0.08	0	0	0	0	0	1	1	0	1	0	0	2	0	0	0	0.0266667	0.0133333	0.0233333	0	0.0266667	0.0133333	0.0266667	0	0.666667	0.333333
G39947_24140	4352151	LOC4352151	0	0.04	0.08	0	0	0	0	0	0	0	0	0	0	0.04	0.09	0	0	0	0	0	0	0	0	0	0	1	2	0	0	0	0	0	0	0	0	0	0.04	0	0	0	0.0433333	0	0	0	1	0	0
G39947_16703	4343927	LOC4343927	8.13	9.89	8.75	5.65	5.88	3.86	8.9	9.35	6.52	4.61	6.19	3.92	9.32	11.45	9.93	6.9	6.88	4.55	10.25	10.79	7.36	5.35	7.61	4.69	740	879	808	511	539	342	780	844	585	414	545	351	8.92333	5.13	8.25667	4.90667	10.2333	6.11	9.46667	5.88333	809	464	736.333
G39947_17062	4341288	LOC4341288	2.29	3.07	2.71	2.04	2.59	1.69	3.88	3.41	3.26	2.48	3.6	1.55	2.63	3.55	3.08	2.49	3.03	1.99	4.47	3.93	3.68	2.88	4.43	1.86	83	112	97.7	72.77	94	60.9	141	123.69	117	91	131.87	56	2.69	2.10667	3.51667	2.54333	3.08667	2.50333	4.02667	3.05667	97.5667	75.89	127.23
G39947_31841	4343048	LOC4343048	2	2.12	2.42	1.67	1.48	0.96	3.01	2.71	2.61	1.47	1.66	1.12	2.29	2.45	2.75	2.04	1.73	1.13	3.47	3.13	2.95	1.7	2.04	1.34	74	79	91	62	56	36	113	101	97	55	62	42	2.18	1.37	2.77667	1.41667	2.49667	1.63333	3.18333	1.69333	81.3333	51.3333	103.667
G39947_3421	4340851	LOC4340851	3.15	3.31	2.56	2.74	1.58	2.33	3.48	2.86	2.7	2.51	2.39	2.01	3.61	3.84	2.9	3.34	1.85	2.74	4	3.29	3.05	2.91	2.95	2.4	125.92	133.49	103.62	109.81	64.52	94.55	140.54	114.68	108.27	101.37	96.67	81.36	3.00667	2.21667	3.01333	2.30333	3.45	2.64333	3.44667	2.75333	121.01	89.6267	121.163
G39947_26211	4333995	LOC4333995	0.31	0.28	0.31	0.72	0.87	0.61	0.23	0.29	0.19	0.56	0.55	0.57	0.35	0.32	0.35	0.88	1.01	0.72	0.27	0.33	0.21	0.65	0.68	0.68	14.69	13.19	15.05	34.12	41.99	29.5	11.25	13.77	8.9	26.75	26.36	27.52	0.3	0.733333	0.236667	0.56	0.34	0.87	0.27	0.67	14.31	35.2033	11.3067
G39947_22617	4333949	LOC4333949	1236.96	1073.84	1203.39	1016.16	1124.05	877.01	2010.71	1765.94	1497.36	1492.69	1634.35	1118.63	1417.32	1243.04	1366.16	1241.67	1315.7	1032.31	2316.11	2036.78	1689.94	1729.84	2010.86	1340.55	23035	20274	22891	18924	21509	16658	38131	33115	28116	28303	30938	21131	1171.4	1005.74	1758	1415.22	1342.17	1196.56	2014.28	1693.75	22066.7	19030.3	33120.7
G39947_7054	4341964	LOC4341964	5.52	5.68	5.66	3.35	3.42	3.72	8.77	8.49	7.39	4.76	5.11	3.56	6.33	6.58	6.43	4.09	4	4.38	10.1	9.8	8.34	5.52	6.28	4.27	210	217	219	127	134	145	339	323	280	182	195	137	5.62	3.49667	8.21667	4.47667	6.44667	4.15667	9.41333	5.35667	215.333	135.333	314
G39947_22624	4334501	LOC4334501	2.41	2.58	2	1.89	2.3	1.75	3.47	3.22	3.98	1.82	2.57	1.44	2.76	2.98	2.27	2.31	2.69	2.05	4	3.71	4.5	2.11	3.16	1.72	51	53	41	34	47	35	76	69	72	35	54	27	2.33	1.98	3.55667	1.94333	2.67	2.35	4.07	2.33	48.3333	38.6667	72.3333
G39947_10244	9269090	LOC9269090	0	0.03	0.03	0.12	0.15	0.06	0.06	0.03	0.03	0.06	0.18	0	0	0.04	0.03	0.15	0.18	0.07	0.07	0.04	0.04	0.07	0.23	0	0	1	1	4	5	2	2	1	1	2	6	0	0.02	0.11	0.04	0.08	0.0233333	0.133333	0.05	0.1	0.666667	3.66667	1.33333
G39947_18429	107276593	LOC107276593	0	0	0	0	0.04	0	0	0	0	0	0	0	0	0	0	0	0.04	0	0	0	0	0	0	0	0	0	0	0	1	0	0	0	0	0	0	0	0	0.0133333	0	0	0	0.0133333	0	0	0	0.333333	0
G39947_11499	4331798	LOC4331798	1.49	1.67	1.17	1.45	1.8	1.43	2.61	1.68	2.33	1.21	1.59	0.83	1.7	1.93	1.33	1.77	2.1	1.68	3	1.94	2.63	1.4	1.96	0.99	38.84	44	31	38	48	38	69	44.11	61.05	32	41.99	22	1.44333	1.56	2.20667	1.21	1.65333	1.85	2.52333	1.45	37.9467	41.3333	58.0533
G39947_247	4337643	LOC4337643	0.03	0.03	0	0	0	0.03	0	0.06	0	0	0	0	0.03	0.04	0	0	0	0.03	0	0.07	0	0	0	0	1.11	1.32	0	0	0	1.17	0	2.49	0	0	0	0	0.02	0.01	0.02	0	0.0233333	0.01	0.0233333	0	0.81	0.39	0.83
G39947_23783	4335882	LOC4335882	32.92	27.47	29.65	27.3	27.68	28.31	41.67	40.51	32.9	33.67	26.78	27.36	37.72	31.8	33.65	33.36	32.4	33.32	48	46.72	37.13	39.02	32.95	32.79	455	383	416	379	391	398	583	563	456	471	374	384	30.0133	27.7633	38.36	29.27	34.39	33.0267	43.95	34.92	418	389.333	534
G39947_11477	4344963	LOC4344963	0	0	0	0	0	0.05	0	0	0	0	0	0	0	0	0	0	0	0.06	0	0	0	0	0	0	0	0	0	0	0	1	0	0	0	0	0	0	0	0.0166667	0	0	0	0.02	0	0	0	0.333333	0
G39947_6244	4336118	LOC4336118	3.14	2.52	3.49	2.37	2.49	2.08	4.39	3.96	4.25	2.78	3.11	2.34	3.59	2.91	3.96	2.9	2.92	2.45	5.06	4.57	4.79	3.22	3.82	2.8	144.57	117.47	165.07	110.8	118.99	99.12	207.57	185.22	199.65	132.73	145.9	112.05	3.05	2.31333	4.2	2.74333	3.48667	2.75667	4.80667	3.28	142.37	109.637	197.48
G39947_10022	4332596	LOC4332596	9.15	8.7	9.02	7.68	6.74	4.92	11.04	9.9	7.85	6.94	7.77	5.37	10.49	10.08	10.23	9.39	7.89	5.79	12.72	11.41	8.86	8.04	9.56	6.44	344	330	344	290	259	188	420	374	296	264	295	205	8.95667	6.44667	9.59667	6.69333	10.2667	7.69	10.9967	8.01333	339.333	245.667	363.333
G39947_16840	112939379	LOC112939379	0.23	0.21	0.17	0.06	0.06	0.11	0.22	0.2	0.17	0.02	0.04	0.17	0.27	0.25	0.19	0.07	0.07	0.13	0.26	0.23	0.2	0.03	0.06	0.2	20.46	19	14.99	5	5	10	20	17.99	15.29	2	4	15	0.203333	0.0766667	0.196667	0.0766667	0.236667	0.09	0.23	0.0966667	18.15	6.66667	17.76
G39947_29238	107277410	LOC107277410	0.19	0.44	0.12	0.53	0.19	0.16	0.24	0	0.18	0	0.49	0.22	0.22	0.51	0.14	0.64	0.22	0.18	0.27	0	0.21	0	0.6	0.26	3.34	7.75	2.2	9.28	3.36	2.8	4.2	0	3.24	0	8.6	3.84	0.25	0.293333	0.14	0.236667	0.29	0.346667	0.16	0.286667	4.43	5.14667	2.48
G39947_19409	4347501	LOC4347501	1.39	1.46	1.8	1.64	1.7	0.98	2.75	1.9	1.86	2.02	2.54	1.67	1.59	1.69	2.04	2.01	1.99	1.16	3.16	2.19	2.1	2.34	3.12	2	32	34	42	38	40	23	64	44	43	47	59	39	1.55	1.44	2.17	2.07667	1.77333	1.72	2.48333	2.48667	36	33.6667	50.3333
G39947_12469	4352566	LOC4352566	16.42	15.52	14.37	13.03	14.04	9.45	12.88	13.39	9.49	10.37	13.25	9.91	18.81	17.96	16.31	15.92	16.44	11.12	14.83	15.44	10.71	12.02	16.3	11.88	1261	1202	1120	1005	1102	738	1001	1034	731	806	1028	773	15.4367	12.1733	11.92	11.1767	17.6933	14.4933	13.66	13.4	1194.33	948.333	922
G39947_21838	9271063	LOC9271063	0.08	0.08	0.08	0	0	0	0.25	0.2	0.28	0	0.02	0.03	0.09	0.09	0.09	0	0	0	0.29	0.24	0.32	0	0.03	0.03	3	3	3.02	0	0	0	9.97	8	11	0	0.92	1	0.08	0	0.243333	0.0166667	0.09	0	0.283333	0.02	3.00667	0	9.65667
G39947_29441	9271256	LOC9271256	0.29	0.27	0.35	0.29	0.23	0.26	0.53	0.31	0.34	0.13	0.34	0.18	0.33	0.32	0.4	0.35	0.27	0.31	0.61	0.36	0.39	0.15	0.42	0.22	22	21	27	22	18	20	41	24	26	10	26	14	0.303333	0.26	0.393333	0.216667	0.35	0.31	0.453333	0.263333	23.3333	20	30.3333
G39947_17856	4328143	LOC4328143	0	0	0	0.03	0	0	0	0	0.03	0	0	0	0	0	0	0.03	0	0	0	0	0.03	0	0	0	0	0	0	1.08	0	0	0	0	1.1	0	0	0	0	0.01	0.01	0	0	0.01	0.01	0	0	0.36	0.366667
G39947_24910	4343932	LOC4343932	5.89	6.69	7.94	3.06	4.32	3.66	7.76	8.06	7.3	3.44	4.58	4.03	6.75	7.75	9.01	3.73	5.06	4.31	8.94	9.29	8.24	3.98	5.63	4.83	144	165	197	75	108	91	192	198	179	85	113	100	6.84	3.68	7.70667	4.01667	7.83667	4.36667	8.82333	4.81333	168.667	91.3333	189.667
G39947_10832	4343716	LOC4343716	0.11	0	0	0.04	0.27	0.25	0	0	0.05	0.4	0	0.38	0.13	0	0	0.05	0.32	0.29	0	0	0.06	0.47	0	0.45	1	0	0	0.35	2.48	2.28	0	0	0.47	3.66	0	3.46	0.0366667	0.186667	0.0166667	0.26	0.0433333	0.22	0.02	0.306667	0.333333	1.70333	0.156667
G39947_21352	107275376	LOC107275376	0	0	0	0	0.02	0.02	0	0	0	0.05	0	0.05	0	0	0	0	0.03	0.03	0	0	0	0.06	0	0.06	0	0	0	0	1	1	0	0	0	2	0	2	0	0.0133333	0	0.0333333	0	0.02	0	0.04	0	0.666667	0
G39947_205	4328207	LOC4328207	21.91	23.04	20.64	22.54	19.76	24.53	19.25	19.28	22.51	21.76	21.21	25.37	25.1	26.67	23.43	27.55	23.13	28.88	22.17	22.24	25.41	25.22	26.09	30.4	921	977	881	952	849	1049	819	815	949	926	901	1083	21.8633	22.2767	20.3467	22.78	25.0667	26.52	23.2733	27.2367	926.333	950	861
G39947_5578	112938248	LOC112938248	1.93	2.39	1.52	0	0	0	1.33	2.59	1.83	0.1	0	0	2.21	2.77	1.73	0	0	0	1.54	2.99	2.06	0.11	0	0	20	25	16	0	0	0	14	27	19	1	0	0	1.94667	0	1.91667	0.0333333	2.23667	0	2.19667	0.0366667	20.3333	0	20
G39947_19361	4333492	LOC4333492	0.51	0.58	0.79	1.87	1.74	1.53	0.53	0.7	0.73	1.52	1.91	1.39	0.59	0.67	0.9	2.28	2.04	1.8	0.61	0.81	0.82	1.76	2.34	1.67	21	24	33	77	73	64	22	29	30	63	79	58	0.626667	1.71333	0.653333	1.60667	0.72	2.04	0.746667	1.92333	26	71.3333	27
G39947_19247	9270797	LOC9270797	0.08	0.05	0.08	0.24	0.05	0.21	0.16	0.26	0.13	0.13	0.26	0.18	0.09	0.06	0.09	0.29	0.06	0.25	0.18	0.3	0.15	0.15	0.32	0.22	3	2	3	9	2	8	6	10	5	5	10	7	0.07	0.166667	0.183333	0.19	0.08	0.2	0.21	0.23	2.66667	6.33333	7
G39947_3034	4348560	LOC4348560	0	0	0	0	0	0	0	0	0	0.06	0.06	0.06	0	0	0	0	0	0	0	0	0	0.07	0.07	0.07	0	0	0	0	0	0	0	0	0	2	2	2	0	0	0	0.06	0	0	0	0.07	0	0	0
G39947_20069	112936215	LOC112936215	0	0.14	0	0	0	0	0	0	0	0	0	0	0	0.16	0	0	0	0	0	0	0	0	0	0	0	1	0	0	0	0	0	0	0	0	0	0	0.0466667	0	0	0	0.0533333	0	0	0	0.333333	0	0
G39947_15297	4336657	LOC4336657	1.63	2.56	2.22	1.32	0.93	0.85	1.39	1.54	2.17	1.16	1.52	1.26	1.87	2.96	2.52	1.61	1.09	1	1.6	1.78	2.45	1.35	1.87	1.51	100	158	138	81	58	53	86	95	133	72	94	78	2.13667	1.03333	1.7	1.31333	2.45	1.23333	1.94333	1.57667	132	64	104.667
G39947_1532	4335132	LOC4335132	0	0.04	0	0.05	0.01	0.01	0.03	0.04	0.03	0.01	0.04	0.03	0	0.05	0	0.07	0.02	0.02	0.03	0.05	0.03	0.02	0.05	0.03	0	3	0	4	1	1	2	3	2	1	3	2	0.0133333	0.0233333	0.0333333	0.0266667	0.0166667	0.0366667	0.0366667	0.0333333	1	2	2.33333
G39947_21703	4340149	LOC4340149	5.77	4.53	5.51	4.1	4.3	3.56	7.59	5.88	5.93	4.07	4.53	3.05	6.61	5.25	6.26	5.01	5.03	4.19	8.75	6.78	6.69	4.71	5.57	3.65	164.01	130	159	117	124.92	103	218.52	168	169	117	130	88	5.27	3.98667	6.46667	3.88333	6.04	4.74333	7.40667	4.64333	151.003	114.973	185.173
G39947_21554	4341916	LOC4341916	0	0	0	0.08	0	0	0	0.08	0	0	0.04	0	0	0	0	0.09	0	0	0	0.09	0	0	0.05	0	0	0	0	2	0	0	0	2	0	0	1	0	0	0.0266667	0.0266667	0.0133333	0	0.03	0.03	0.0166667	0	0.666667	0.666667
G39947_7074	4332506	LOC4332506	74.88	68.85	74.07	79.33	62.27	52.3	100.74	95.56	88.45	73.7	73.31	56.01	85.8	79.7	84.09	96.93	72.88	61.56	116.04	110.21	99.82	85.41	90.2	67.12	3359	3115	3372.99	3574	2854	2386	4574	4310	3978	3346	3323	2551	72.6	64.6333	94.9167	67.6733	83.1967	77.1233	108.69	80.91	3282.33	2938	4287.33
G39947_12324	107277583	LOC107277583	3.84	4.11	3.09	2.03	1.85	1.41	3.66	4.15	3.55	1.4	1.26	1.21	4.4	4.75	3.51	2.49	2.16	1.66	4.22	4.79	4.01	1.62	1.55	1.45	154	166	125	82	78	58	147	166	142	57	51	50	3.68	1.76333	3.78667	1.29	4.22	2.10333	4.34	1.54	148.333	72.6667	151.667
G39947_15336	4346296	LOC4346296	0.17	0.3	0.17	0.34	0.13	0.53	0.25	0.17	0.26	0.42	0.17	0.25	0.2	0.34	0.19	0.41	0.15	0.62	0.29	0.2	0.29	0.49	0.21	0.3	4	7	4	7.89	3	12.45	6	4	6	10.01	4	6	0.213333	0.333333	0.226667	0.28	0.243333	0.393333	0.26	0.333333	5	7.78	5.33333
G39947_11820	107278494	LOC107278494	0.05	0	0.11	0.05	0	0	0.05	0.11	0.11	0	0	0.05	0.06	0	0.12	0.07	0	0	0.06	0.12	0.12	0	0	0.06	1	0	2	1	0	0	1	2	2	0	0	1	0.0533333	0.0166667	0.09	0.0166667	0.06	0.0233333	0.1	0.02	1	0.333333	1.66667
G39947_2119	4337007	LOC4337007	13.63	15.89	19.05	7.8	11.64	8.05	21.25	21.08	17.02	10.91	12.61	8.78	15.62	18.39	21.63	9.54	13.62	9.47	24.47	24.31	19.21	12.64	15.51	10.53	353	415	501	203	308	212	557	549	442	286	330	231	16.19	9.16333	19.7833	10.7667	18.5467	10.8767	22.6633	12.8933	423	241	516
G39947_28520	4325466	LOC4325466	1.35	0.87	1.58	0.1	0.05	0.05	1.61	1.24	1.48	0.06	0.11	0.21	1.55	1	1.79	0.12	0.06	0.06	1.85	1.43	1.67	0.06	0.13	0.26	28.27	18.32	33.53	2.06	1.18	1.14	34.04	26.06	31.03	1.19	2.29	4.55	1.26667	0.0666667	1.44333	0.126667	1.44667	0.08	1.65	0.15	26.7067	1.46	30.3767
G39947_12600	4338830	LOC4338830	0.05	0.15	0.1	0.1	0.36	0.56	0.26	0.26	0.05	0.36	0.31	0.31	0.06	0.18	0.12	0.13	0.42	0.66	0.3	0.3	0.06	0.42	0.38	0.37	1	3	2	2	7	11	5	5	1	7	6	6	0.1	0.34	0.19	0.326667	0.12	0.403333	0.22	0.39	2	6.66667	3.66667
G39947_24370	107281160	LOC107281160	0	0	0	0.04	0	0.01	0	0	0	0.18	0.07	0	0	0	0	0.05	0	0.01	0	0	0	0.21	0.08	0	0	0	0	2.52	0	0.66	0	0.25	0	12.14	4.59	0	0	0.0166667	0	0.0833333	0	0.02	0	0.0966667	0	1.06	0.0833333
G39947_25233	4328653	LOC4328653	0.52	0.54	0.61	0.63	0.62	0.37	0.39	0.44	0.35	0.7	0.29	0.53	0.6	0.62	0.69	0.77	0.73	0.43	0.45	0.51	0.4	0.81	0.36	0.64	28	29	33	34	34	20	21	24	19	38	16	29	0.556667	0.54	0.393333	0.506667	0.636667	0.643333	0.453333	0.603333	30	29.3333	21.3333
G39947_26596	4340339	LOC4340339	0.1	0.17	0.14	0.14	0.14	0.19	0.21	0.18	0.26	0.17	0.37	0.22	0.12	0.2	0.15	0.17	0.17	0.22	0.24	0.2	0.29	0.19	0.45	0.26	6.41	10.88	8.68	8.99	9.16	12.02	13.2	11.29	16.52	10.66	23.32	13.93	0.136667	0.156667	0.216667	0.253333	0.156667	0.186667	0.243333	0.3	8.65667	10.0567	13.67
G39947_23946	4341760	LOC4341760	1.48	2.08	1.71	0.53	0.47	0.58	2.79	2.56	2.46	0.55	0.91	0.52	1.7	2.41	1.94	0.65	0.54	0.68	3.22	2.95	2.77	0.64	1.12	0.63	53	75	62	19	17	21	101	92	88	20	33	19	1.75667	0.526667	2.60333	0.66	2.01667	0.623333	2.98	0.796667	63.3333	19	93.6667
G39947_3055	4333710	LOC4333710	0.1	0.14	0	0.05	0.28	0.14	0.05	0.1	0.29	0.19	0.28	0.24	0.11	0.16	0	0.06	0.33	0.17	0.05	0.11	0.32	0.22	0.35	0.28	2	3	0	1	6	3	1	2	6	4	6	5	0.08	0.156667	0.146667	0.236667	0.09	0.186667	0.16	0.283333	1.66667	3.33333	3
G39947_2831	112939902	LOC112939902	0	0	0	0	0	0	0	0	0	0.02	0	0	0	0	0	0	0	0	0	0	0	0.03	0	0	0	0	0	0	0	0	0	0	0	1	0	0	0	0	0	0.00666667	0	0	0	0.01	0	0	0
G39947_15845	9271033	LOC9271033	0.49	0.53	0.48	0.09	0.17	0.04	0.31	0.48	0.4	0.17	0.39	0.26	0.56	0.61	0.54	0.11	0.2	0.05	0.35	0.56	0.45	0.2	0.49	0.31	11	12	11	2	4	1	7	11	9	4	9	6	0.5	0.1	0.396667	0.273333	0.57	0.12	0.453333	0.333333	11.3333	2.33333	9
G39947_14944	4348040	LOC4348040	0	0	0	1.64	1.75	0.96	0	0	0	1.12	2.11	1.04	0	0	0	2	2.05	1.13	0	0	0	1.3	2.6	1.25	0	0	0	83	91	49	0	0	0	58	112	54	0	1.45	0	1.42333	0	1.72667	0	1.71667	0	74.3333	0
G39947_6747	4333727	LOC4333727	5.33	5.17	5.13	4.28	3.04	2.24	4.14	4.73	3.3	2.68	3.92	2.72	6.11	5.99	5.82	5.23	3.56	2.64	4.77	5.46	3.72	3.11	4.82	3.26	876	844	823	686	498	364	658	748	532	435	633	437	5.21	3.18667	4.05667	3.10667	5.97333	3.81	4.65	3.73	847.667	516	646
G39947_22842	4334117	LOC4334117	6.63	7.43	5.52	10.35	7.36	8.6	7.12	6.79	6.56	7.75	8.92	9.26	7.59	8.6	6.27	12.65	8.61	10.12	8.2	7.83	7.4	8.98	10.98	11.1	395	447	332	617	447	520	430	408	393	467	533	562	6.52667	8.77	6.82333	8.64333	7.48667	10.46	7.81	10.3533	391.333	528	410.333
G39947_16894	4342978	LOC4342978	1.97	2.12	2.24	2.2	1.73	1.18	1.74	1.91	1.98	1.3	1.81	1.25	2.26	2.45	2.55	2.69	2.02	1.39	2.01	2.2	2.24	1.51	2.23	1.5	192	208.1	221.56	215	172	117	171.63	186.71	193.4	128	178	124	2.11	1.70333	1.87667	1.45333	2.42	2.03333	2.15	1.74667	207.22	168	183.913
G39947_6109	4339158	LOC4339158	10.35	9.89	11.75	8.16	8.97	7.68	13.4	12.83	11.89	9.71	10.75	8.82	11.86	11.44	13.34	9.98	10.5	9.04	15.43	14.79	13.42	11.25	13.23	10.57	369	397	468	327	364	305	511	510	453	391	408	341	10.6633	8.27	12.7067	9.76	12.2133	9.84	14.5467	11.6833	411.333	332	491.333
G39947_21180	9272014	LOC9272014	1.52	1.41	1.79	1.68	1.33	2.05	1.6	1.64	1.58	2.91	1.96	2.22	1.74	1.63	2.03	2.05	1.55	2.41	1.84	1.9	1.79	3.37	2.42	2.65	46	43	55	51	41	63	49	50	48	89	60	68	1.57333	1.68667	1.60667	2.36333	1.8	2.00333	1.84333	2.81333	48	51.6667	49
G39947_12128	4352640	LOC4352640	9.31	10.22	10.77	5.8	6.34	6.05	11.86	11.92	11.23	7.17	6.49	6.18	10.66	11.83	12.23	7.09	7.42	7.12	13.67	13.75	12.67	8.31	7.98	7.41	372	412	437	233	259	246	480	479	450	290	262	251	10.1	6.06333	11.67	6.61333	11.5733	7.21	13.3633	7.9	407	246	469.667
G39947_6452	4331505	LOC4331505	11.93	13.54	12.13	8.66	8.71	6.72	12.88	14.5	12.71	7.67	10.52	7.99	13.66	15.67	13.77	10.58	10.19	7.91	14.84	16.73	14.34	8.89	12.94	9.58	642	735	663	468	479	368	702	785	686	418	572	437	12.5333	8.03	13.3633	8.72667	14.3667	9.56	15.3033	10.47	680	438.333	724.333
G39947_11093	4345839	LOC4345839	63.78	57.37	63.6	60.61	56.01	56.01	72.39	68.78	56.35	68.8	64.42	60.11	73.07	66.41	72.2	74.06	65.56	65.93	83.38	79.32	63.59	79.73	79.26	72.03	1209	1097	1224	1154	1085	1080	1389	1311	1071	1320	1234	1157	61.5833	57.5433	65.84	64.4433	70.56	68.5167	75.43	77.0067	1176.67	1106.33	1257
G39947_3383	4341530	LOC4341530	0	0.05	0	0.03	0.03	0.03	0	0	0.03	0.03	0.03	0	0	0.06	0	0.03	0.03	0.03	0	0	0.03	0.03	0.03	0	0	2	0	1	1	1	0	0	1	1	1	0	0.0166667	0.03	0.01	0.02	0.02	0.03	0.01	0.02	0.666667	1	0.333333
G39947_489	4326932	LOC4326932	8.44	6.54	8.51	7.35	5.91	4.43	9.43	8.11	9.87	5.91	5.37	4.97	9.67	7.57	9.67	8.98	6.92	5.22	10.86	9.36	11.14	6.85	6.6	5.95	229.47	181.24	236.9	199.99	165.76	125	259.82	224.71	275.02	163.9	145.29	137.42	7.83	5.89667	9.13667	5.41667	8.97	7.04	10.4533	6.46667	215.87	163.583	253.183
G39947_30572	107276978	LOC107276978	0	0	0	0.05	0.02	0.02	0.02	0	0	0	0	0	0	0	0	0.06	0.03	0.03	0.03	0	0	0	0	0	0	0	0	2	1	1	1	0	0	0	0	0	0	0.03	0.00666667	0	0	0.04	0.01	0	0	1.33333	0.333333
G39947_13459	4338649	LOC4338649	0.04	0.21	0.13	0.35	0.34	0.43	0.13	0.3	0.26	0.51	0.39	0.43	0.05	0.25	0.15	0.42	0.4	0.5	0.15	0.35	0.29	0.6	0.47	0.51	1	5	3	8	8	10	3	7	6	12	9	10	0.126667	0.373333	0.23	0.443333	0.15	0.44	0.263333	0.526667	3	8.66667	5.33333
G39947_9	4324204	LOC4324204	0.2	0.2	0.23	0.92	0.6	0.77	0.34	0.22	0.19	0.87	0.87	0.79	0.23	0.23	0.26	1.13	0.7	0.91	0.39	0.25	0.21	1.01	1.07	0.95	13	13	15	59	39	50	22	14	12	56	56	51	0.21	0.763333	0.25	0.843333	0.24	0.913333	0.283333	1.01	13.6667	49.3333	16
G39947_27770	107276422	LOC107276422	0	0	0.03	0	0	0	0.03	0	0.03	0.03	0	0	0	0	0.03	0	0	0	0.03	0	0.03	0.03	0	0	0	0	1	0	0	0	1	0	1	1	0	0	0.01	0	0.02	0.01	0.01	0	0.02	0.01	0.333333	0	0.666667
G39947_16622	4324389	LOC4324389	7.7	7.74	7.46	7.75	5.17	7.69	8.3	9.95	10.59	5.31	5.72	7.11	8.83	8.96	8.47	9.47	6.06	9.05	9.56	11.47	11.95	6.16	7.04	8.53	396	431	407	396	282	407	456	515	566	263	286	360	7.63333	6.87	9.61333	6.04667	8.75333	8.19333	10.9933	7.24333	411.333	361.667	512.333
G39947_17463	4352409	LOC4352409	1.21	0.78	0.81	0.88	0.8	1.73	0.66	1.3	0.91	1.71	1.05	1.49	1.39	0.9	0.92	1.07	0.94	2.03	0.76	1.5	1.02	1.98	1.29	1.79	40	26	27	29	27	58	22	43	30	57	35	50	0.933333	1.13667	0.956667	1.41667	1.07	1.34667	1.09333	1.68667	31	38	31.6667
G39947_20249	4346191	LOC4346191	0.47	0.75	0.64	0.47	0.47	0.21	0.78	0.63	0.51	0.27	0.31	0.21	0.54	0.87	0.72	0.58	0.56	0.25	0.9	0.72	0.57	0.31	0.38	0.25	33.16	53.36	45.76	33.43	34.3	15.14	56.17	44.67	36.05	19.29	22.14	15.02	0.62	0.383333	0.64	0.263333	0.71	0.463333	0.73	0.313333	44.0933	27.6233	45.63
G39947_6427	4325864	LOC4325864	0.04	0.19	0.13	0.49	0.43	0.48	0.07	0.15	0.04	0.47	0.49	0.39	0.04	0.22	0.15	0.6	0.5	0.57	0.09	0.17	0.04	0.54	0.6	0.47	2	10	7	26	23	26	4	8	2	25	26	21	0.12	0.466667	0.0866667	0.45	0.136667	0.556667	0.1	0.536667	6.33333	25	4.66667
G39947_30795	107278746	LOC107278746	0.38	1.36	1.3	1.72	1.5	1.25	0.46	0.94	1.67	0.68	0.94	1.06	0.44	1.57	1.47	2.1	1.76	1.48	0.53	1.09	1.89	0.79	1.16	1.27	15.39	55.33	53.2	69.76	62.19	51.64	18.92	38.42	67.83	27.82	38.56	43.45	1.01333	1.49	1.02333	0.893333	1.16	1.78	1.17	1.07333	41.3067	61.1967	41.7233
G39947_2972	9272586	LOC9272586	0.02	0	0	0	0	0	0.02	0	0	0	0	0	0.02	0	0	0	0	0	0.02	0	0	0	0	0	1	0	0	0	0	0	1	0	0	0	0	0	0.00666667	0	0.00666667	0	0.00666667	0	0.00666667	0	0.333333	0	0.333333
G39947_15608	4326749	LOC4326749	0.45	0.2	0.13	0.53	0.13	0.05	0.88	0.4	0.44	0.02	0.13	0.26	0.52	0.23	0.15	0.65	0.15	0.06	1.01	0.46	0.5	0.03	0.16	0.32	18	6	5	11	4	2	16	12	11	1	5	7	0.26	0.236667	0.573333	0.136667	0.3	0.286667	0.656667	0.17	9.66667	5.66667	13
G39947_935	4351913	LOC4351913	0.04	0.04	0.04	0.04	0.02	0.07	0.07	0.12	0.05	0.07	0.1	0.02	0.04	0.05	0.05	0.05	0.02	0.08	0.08	0.14	0.06	0.08	0.13	0.03	5.11	5.94	6.12	3.08	1	8.36	7.83	16.47	7.23	7.21	9.19	3.12	0.04	0.0433333	0.08	0.0633333	0.0466667	0.05	0.0933333	0.08	5.72333	4.14667	10.51
G39947_20314	9268882	LOC9268882	11.1	10.3	10.38	12.71	13.9	10.54	12.82	12.9	14.42	12.49	16.64	10.03	12.72	11.92	11.79	15.53	16.27	12.41	14.76	14.88	16.27	14.47	20.47	12.02	434	406	412	499	555	419	507	507	565	494	657	398	10.5933	12.3833	13.38	13.0533	12.1433	14.7367	15.3033	15.6533	417.333	491	526.333
G39947_19812	4344785	LOC4344785	10.58	11.68	10.38	5.81	6.57	4.1	11.43	11.8	9.34	5.89	6.66	6.02	12.12	13.52	11.79	7.1	7.69	4.83	13.16	13.61	10.54	6.82	8.19	7.21	577.99	643.82	576.02	317.98	363.95	227.99	632.22	648.28	512	323.12	364.88	332.98	10.88	5.49333	10.8567	6.19	12.4767	6.54	12.4367	7.40667	599.277	303.307	597.5
G39947_26235	4341573	LOC4341573	0.87	0.77	0.62	1.38	0.81	1.25	0.51	0.75	0.57	1.13	0.77	1.23	0.99	0.89	0.7	1.68	0.95	1.47	0.59	0.87	0.64	1.31	0.94	1.48	47	42	34	75	45	69	28	41	31	62	42	68	0.753333	1.14667	0.61	1.04333	0.86	1.36667	0.7	1.24333	41	63	33.3333
G39947_23872	9266402	LOC9266402	5.19	3.74	5.82	2.13	1.42	0.98	6.15	6.71	7.52	1.43	1.59	1.5	5.95	4.33	6.61	2.6	1.66	1.15	7.09	7.74	8.48	1.66	1.95	1.8	67.99	49.43	77.47	28	19	13	81.63	88.47	98.76	19	21	20	4.91667	1.51	6.79333	1.50667	5.63	1.80333	7.77	1.80333	64.9633	20	89.62
G39947_9105	112939095	LOC112939095	0.03	0.03	0	0	0	0	0	0	0	0	0	0	0.03	0.04	0	0	0	0	0	0	0	0	0	0	1	1	0	0	0	0	0	0	0	0	0	0	0.02	0	0	0	0.0233333	0	0	0	0.666667	0	0
G39947_6826	4349035	LOC4349035	2.24	2.78	1.56	2.29	2.35	1.4	3.03	3.09	1.9	2.35	2.69	1.39	2.56	3.22	1.77	2.8	2.76	1.64	3.49	3.57	2.15	2.73	3.31	1.66	68.87	86.38	48.87	70.93	74.11	43.78	94.4	95.77	58.84	73.4	83.8	43.41	2.19333	2.01333	2.67333	2.14333	2.51667	2.4	3.07	2.56667	68.04	62.94	83.0033
G39947_4981	4342652	LOC4342652	15.08	17.84	19.91	9.54	11.46	7.8	24.1	21.24	22.86	9.91	12.01	8.31	17.28	20.65	22.6	11.66	13.42	9.18	27.76	24.5	25.8	11.49	14.78	9.96	502	599	673	319	390	264	812	711	763	334	404	281	17.61	9.6	22.7333	10.0767	20.1767	11.42	26.02	12.0767	591.333	324.333	762
G39947_14185	4331865	LOC4331865	5.87	5.08	4.79	4.11	2.88	3.43	6.17	5.32	4.6	4.03	3.95	4.08	6.72	5.88	5.44	5.03	3.37	4.04	7.11	6.14	5.19	4.67	4.86	4.89	511	446	424	360	256	304	544	466	402	355	348	361	5.24667	3.47333	5.36333	4.02	6.01333	4.14667	6.14667	4.80667	460.333	306.667	470.667
G39947_6684	4340716	LOC4340716	7.11	6.93	6.06	6.48	5.27	4.23	4.77	5.61	4.35	4.2	6.23	5.07	8.15	8.02	6.88	7.92	6.17	4.98	5.49	6.47	4.91	4.87	7.66	6.07	950	933	821	869	719	574	644	753	583	568	840	687	6.7	5.32667	4.91	5.16667	7.68333	6.35667	5.62333	6.2	901.333	720.667	660
G39947_12685	4325124	LOC4325124	26.76	31	29.8	48.86	54.65	36.83	25.14	26.03	26.05	47.35	43.11	39.63	30.66	35.89	33.83	59.7	63.97	43.36	28.95	30.02	29.4	54.88	53.04	47.49	1012.99	1183.65	1145.02	1857.56	2113.75	1418.08	963.05	990.71	988.57	1814.15	1648.9	1523.04	29.1867	46.78	25.74	43.3633	33.46	55.6767	29.4567	51.8033	1113.89	1796.46	980.777
G39947_20750	9272522	LOC9272522	0.8	0.61	0.51	0.61	0.65	0.63	0.53	0.64	0.69	0.61	0.51	0.61	0.91	0.71	0.58	0.75	0.77	0.74	0.61	0.74	0.78	0.71	0.63	0.73	31	24	20	24	26	25	21	25	27	24	20	24	0.64	0.63	0.62	0.576667	0.733333	0.753333	0.71	0.69	25	25	24.3333
G39947_9557	4326418	LOC4326418	3.64	3.73	3.58	2.98	3.1	2.06	3.92	4.07	3.95	3.35	3.72	1.92	4.17	4.32	4.07	3.65	3.63	2.42	4.51	4.7	4.46	3.88	4.57	2.3	125	128	119	102	107	70	135	140	128	112	124	65	3.65	2.71333	3.98	2.99667	4.18667	3.23333	4.55667	3.58333	124	93	134.333
G39947_22887	4333707	LOC4333707	0	0.03	0	0	0	0	0.03	0	0.03	0	0.06	0	0	0.04	0	0	0	0	0.04	0	0.04	0	0.08	0	0	1	0	0	0	0	1	0	1	0	2	0	0.01	0	0.02	0.02	0.0133333	0	0.0266667	0.0266667	0.333333	0	0.666667
G39947_5274	4336707	LOC4336707	0.98	1.28	0.98	1.03	1.29	0.9	1.34	1.18	0.97	1.22	1.68	1.23	1.12	1.49	1.12	1.26	1.51	1.06	1.55	1.36	1.1	1.41	2.07	1.48	46	61	47	49	62	43	64	55.98	45.99	58	80	59	1.08	1.07333	1.16333	1.37667	1.24333	1.27667	1.33667	1.65333	51.3333	51.3333	55.3233
G39947_5808	4339265	LOC4339265	5.47	5.94	5.76	0.72	0.88	0.5	8.26	7.4	7.28	1.13	1.09	1.31	6.27	6.88	6.54	0.88	1.03	0.59	9.51	8.53	8.21	1.3	1.34	1.57	225	238	237	30	34	21	333	287	280	47	43	52	5.72333	0.7	7.64667	1.17667	6.56333	0.833333	8.75	1.40333	233.333	28.3333	300
G39947_562	4330161	LOC4330161	16.36	15.75	15.04	16.2	13.19	11.97	14.77	15.21	11.66	13.71	16.47	14.14	18.74	18.23	17.07	19.79	15.44	14.09	17.02	17.54	13.16	15.89	20.26	16.95	977.17	948.91	912.69	972.4	803.81	727.63	893.94	913.8	696.33	822.62	992.75	852.73	15.7167	13.7867	13.88	14.7733	18.0133	16.44	15.9067	17.7	946.257	834.613	834.69
G39947_27785	112935991	LOC112935991	8.61	7.92	8.06	6.92	5.01	6.11	10.17	9.48	7.97	6.28	5.34	6.07	9.86	9.17	9.15	8.45	5.86	7.19	11.72	10.94	8.99	7.28	6.58	7.27	306	284	291	247	182	221	366	339	284	226	192	219	8.19667	6.01333	9.20667	5.89667	9.39333	7.16667	10.55	7.04333	293.667	216.667	329.667
G39947_18912	107276791	LOC107276791	1.45	1.15	1.38	1.45	1.22	1.65	1.81	1.92	1.83	2.43	2.04	1.5	1.67	1.33	1.56	1.77	1.42	1.95	2.09	2.22	2.07	2.81	2.51	1.8	103	82	99	103	88	119	130	137	130.03	174	146	108.02	1.32667	1.44	1.85333	1.99	1.52	1.71333	2.12667	2.37333	94.6667	103.333	132.343
G39947_30134	4328007	LOC4328007	8.5	9.96	9.35	9.02	7.06	9.71	12.09	11.74	9.76	9.76	9.31	8.92	9.74	11.53	10.61	11.02	8.26	11.43	13.93	13.54	11.02	11.31	11.45	10.69	198	234	221	211	168	230	285	275	228	230	219	211	9.27	8.59667	11.1967	9.33	10.6267	10.2367	12.83	11.15	217.667	203	262.667
G39947_20381	4324516	LOC4324516	19.77	27.01	24.43	13.77	11.45	10.68	36.77	30.16	20.37	13.17	15.95	12.27	22.66	31.26	27.73	16.82	13.4	12.57	42.36	34.78	22.99	15.27	19.62	14.7	519	715	651	363	307	285	977	796	536	350	423	327	23.7367	11.9667	29.1	13.7967	27.2167	14.2633	33.3767	16.53	628.333	318.333	769.667
G39947_27448	107278226	LOC107278226	0	0	0	0.05	0.05	0	0	0	0	0	0	0	0	0	0	0.06	0.06	0	0	0	0	0	0	0	0	0	0	1	1	0	0	0	0	0	0	0	0	0.0333333	0	0	0	0.04	0	0	0	0.666667	0
G39947_27336	4345202	LOC4345202	1.24	0.76	1.04	3.29	3.4	2.18	0.76	0.88	0.63	2.75	3.17	2.4	1.43	0.88	1.18	4.01	3.99	2.56	0.88	1.02	0.71	3.18	3.9	2.87	132	81	112	350	369	235	82	94	67	295	340	258	1.01333	2.95667	0.756667	2.77333	1.16333	3.52	0.87	3.31667	108.333	318	81
G39947_22010	4340213	LOC4340213	0.24	0.4	0.33	0.12	0.16	0.07	0.39	0.52	0.45	0.26	0.35	0.14	0.27	0.46	0.37	0.14	0.19	0.08	0.45	0.6	0.51	0.3	0.43	0.17	10	17	14	5	7	3	16.85	22	19	11	15	6	0.323333	0.116667	0.453333	0.25	0.366667	0.136667	0.52	0.3	13.6667	5	19.2833
G39947_7949	4329455	LOC4329455	25.38	25.1	27.08	22.84	19.97	15.54	24.69	27.16	21.38	19.75	22.04	18.09	29.08	29.05	30.75	27.91	23.38	18.29	28.44	31.33	24.13	22.89	27.11	21.68	1631	1636	1756	1443	1302	1005	1611	1743	1377	1255	1400	1180	25.8533	19.45	24.41	19.96	29.6267	23.1933	27.9667	23.8933	1674.33	1250	1577
G39947_20930	4340680	LOC4340680	8.9	7.86	8.83	8.65	9.65	9.43	13.42	12.48	10.94	12.67	8.94	10.46	10.19	9.1	10.03	10.57	11.3	11.09	15.46	14.4	12.34	14.69	11	12.53	129	115	130	126	143	139	197	182	159	186	131	154	8.53	9.24333	12.28	10.69	9.77333	10.9867	14.0667	12.74	124.667	136	179.333
G39947_10911	4351270	LOC4351270	4.28	3.93	4.9	3.37	2.7	1.98	4.83	4.58	3.96	2.68	3.03	2.26	4.9	4.55	5.57	4.12	3.16	2.33	5.56	5.28	4.47	3.11	3.73	2.7	184	171	213	145	118	86	209	198	170	117	132	98	4.37	2.68333	4.45667	2.65667	5.00667	3.20333	5.10333	3.18	189.333	116.333	192.333
G39947_123	4340457	LOC4340457	10.51	9.17	10.46	9.71	8.33	9.51	12.36	11.76	9.33	9.87	7.57	8.1	12.04	10.61	11.87	11.86	9.75	11.19	14.23	13.56	10.53	11.43	9.31	9.71	400	352	404	371	324	368	476	450	356	380	291	313	10.0467	9.18333	11.15	8.51333	11.5067	10.9333	12.7733	10.15	385.333	354.333	427.333
G39947_12875	4350329	LOC4350329	4.05	3.76	4.72	2.98	2.95	2.5	5	4.74	4.16	3.07	3.45	2.48	4.65	4.35	5.36	3.64	3.46	2.95	5.76	5.47	4.7	3.56	4.24	2.97	137	128	162	101	102	86	171	161	141	105	117.69	85	4.17667	2.81	4.63333	3	4.78667	3.35	5.31	3.59	142.333	96.3333	157.667
G39947_29271	4342086	LOC4342086	3.02	6.74	3.92	1.26	3.04	1.33	6.48	6.43	7.58	2.42	2.16	2.2	3.46	7.8	4.45	1.54	3.55	1.57	7.46	7.42	8.56	2.8	2.66	2.63	69	155.47	91	29	71	31	149.97	148	173.95	56	49.92	51	4.56	1.87667	6.83	2.26	5.23667	2.22	7.81333	2.69667	105.157	43.6667	157.307
G39947_25052	4332723	LOC4332723	0.42	0.4	0.41	0.25	0.15	0.33	0.61	0.35	0.59	0.12	0.11	0.09	0.49	0.46	0.47	0.3	0.18	0.39	0.71	0.41	0.67	0.14	0.13	0.11	25.2	23.69	24.83	14.7	9.26	20.15	36.9	21.11	35.35	7.24	6.39	5.35	0.41	0.243333	0.516667	0.106667	0.473333	0.29	0.596667	0.126667	24.5733	14.7033	31.12
G39947_28166	112936049	LOC112936049	0	0	0	0.11	0	0	0	0	0	0	0	0	0	0	0	0.13	0	0	0	0	0	0	0	0	0	0	0	2	0	0	0	0	0	0	0	0	0	0.0366667	0	0	0	0.0433333	0	0	0	0.666667	0
G39947_25270	4347494	LOC4347494	3.44	3.15	3.62	1.62	1.98	1.74	3.88	3.21	3.03	2.02	2.72	1.58	3.94	3.65	4.11	1.98	2.32	2.04	4.47	3.7	3.42	2.34	3.35	1.89	146.01	135.01	156	69	86	75.01	167	137.01	129.01	87	117	68	3.40333	1.78	3.37333	2.10667	3.9	2.11333	3.86333	2.52667	145.673	76.67	144.34
G39947_16376	4344772	LOC4344772	16.26	17.42	15.73	8.34	8.23	10.19	20.83	19.58	16.61	11.14	12.42	9.69	18.63	20.16	17.86	10.19	9.63	11.99	24	22.58	18.75	12.91	15.28	11.62	499	539	490	257	258	318	647	604	511	346	385	302	16.47	8.92	19.0067	11.0833	18.8833	10.6033	21.7767	13.27	509.333	277.667	587.333
G39947_28568	4324843	LOC4324843	2.58	2.13	1.76	3.5	2.5	2.11	2.12	2.49	1.8	2.17	2.29	1.92	2.95	2.46	1.99	4.28	2.93	2.48	2.44	2.87	2.03	2.51	2.82	2.3	107	89	74	146	106	89	89	104	75	91	96	81	2.15667	2.70333	2.13667	2.12667	2.46667	3.23	2.44667	2.54333	90	113.667	89.3333
G39947_7714	4331742	LOC4331742	7.86	6.69	7.19	8.59	8.74	6.53	12.03	8.62	9.54	7.52	5.54	5.5	9	7.75	8.17	10.5	10.23	7.68	13.85	9.94	10.77	8.71	6.82	6.59	70.99	61	66	78	80.71	60	110	78.31	86.47	68.75	50.58	50.48	7.24667	7.95333	10.0633	6.18667	8.30667	9.47	11.52	7.37333	65.9967	72.9033	91.5933
G39947_14479	107280253	LOC107280253	0.55	0.37	0.09	0.26	0.08	0.09	0.6	0.66	0.69	0.09	0.09	0.03	0.63	0.43	0.1	0.32	0.1	0.1	0.69	0.76	0.78	0.1	0.11	0.03	19	13	3	9	3	3	21	23	24	3	3	1	0.336667	0.143333	0.65	0.07	0.386667	0.173333	0.743333	0.08	11.6667	5	22.6667
G39947_11961	4342934	LOC4342934	4.34	5	4.8	2.7	2.73	1.94	6.41	4.75	5.08	2.46	3.23	2.48	4.97	5.79	5.45	3.3	3.2	2.29	7.39	5.47	5.74	2.85	3.97	2.97	160	185	180	99	103	73	237	175	187	92	119	93	4.71333	2.45667	5.41333	2.72333	5.40333	2.93	6.2	3.26333	175	91.6667	199.667
G39947_4084	107275266	LOC107275266	0	0	0	0	0	0	0	0	0.23	0	0	0	0	0	0	0	0	0	0	0	0.26	0	0	0	0	0	0	0	0	0	0	0	8.09	0	0	0	0	0	0.0766667	0	0	0	0.0866667	0	0	0	2.69667
G39947_4470	4326455	LOC4326455	0.79	0.86	0.74	1.3	1.19	0.55	0.72	0.76	1.02	1.03	1.6	0.84	0.91	0.99	0.84	1.59	1.39	0.65	0.82	0.87	1.15	1.2	1.96	1.01	53	61	51	82.83	83.68	32.69	51	52	72	58.43	99	49.95	0.796667	1.01333	0.833333	1.15667	0.913333	1.21	0.946667	1.39	55	66.4	58.3333
G39947_28223	4345543	LOC4345543	0.85	0.89	0.63	0.73	0.73	0.65	0.96	0.92	1.08	1.1	0.37	0.57	0.97	1.03	0.71	0.9	0.85	0.77	1.11	1.06	1.22	1.27	0.45	0.69	32	34.01	24	27.82	28	25	36.75	35	41	42	14	22	0.79	0.703333	0.986667	0.68	0.903333	0.84	1.13	0.803333	30.0033	26.94	37.5833
G39947_30109	4349078	LOC4349078	0.41	0.46	0.51	0.1	0.05	0.1	0.36	0.31	0.93	0	0.1	0.05	0.47	0.53	0.58	0.13	0.06	0.12	0.41	0.35	1.05	0	0.13	0.06	8	9	10	2	1	2	7	6	18	0	2	1	0.46	0.0833333	0.533333	0.05	0.526667	0.103333	0.603333	0.0633333	9	1.66667	10.3333
G39947_843	4351940	LOC4351940	0.32	0.4	0.34	0.05	0.07	0.07	0.32	0.32	0.22	0.07	0.2	0.05	0.37	0.46	0.39	0.06	0.09	0.09	0.37	0.37	0.25	0.08	0.24	0.06	17	23	18	3	3	3	14	17	9	4	10	2	0.353333	0.0633333	0.286667	0.106667	0.406667	0.08	0.33	0.126667	19.3333	3	13.3333
G39947_8994	4352529	LOC4352529	39.17	45.15	53.45	27.27	34.68	21.71	76.15	69.08	53.44	31.79	33.3	23.92	44.88	52.26	60.68	33.33	40.59	25.56	87.72	79.67	60.31	36.85	40.97	28.67	745	866	1032	521	674	420	1466	1321	1019	612	640	462	45.9233	27.8867	66.2233	29.67	52.6067	33.16	75.9	35.4967	881	538.333	1268.67
G39947_13772	4325173	LOC4325173	37.63	38.81	36.52	28.11	19.64	30.48	53.1	47.07	40.73	32.23	26.92	28.39	43.12	44.92	41.46	34.34	22.99	35.88	61.17	54.29	45.97	37.35	33.13	34.02	439.81	457.43	433.26	329.9	234.52	362.29	628.13	553.17	477.23	381.2	317.94	336.91	37.6533	26.0767	46.9667	29.18	43.1667	31.07	53.81	34.8333	443.5	308.903	552.843
G39947_21894	4343049	LOC4343049	9.65	9.45	8.89	7.88	5.87	7.15	8.36	8.29	7.47	5.74	6.98	6.68	11.06	10.94	10.1	9.63	6.87	8.41	9.63	9.56	8.43	6.65	8.59	8	820.15	810.01	767.24	672.8	509.42	617.89	719.04	708.28	636.29	493.9	599.33	576.36	9.33	6.96667	8.04	6.46667	10.7	8.30333	9.20667	7.74667	799.133	600.037	687.87
G39947_25946	4337619	LOC4337619	6.57	5.99	6.26	5.8	5.45	5.36	6.47	6.82	5.15	5.22	5.1	5.06	7.53	6.93	7.11	7.08	6.38	6.31	7.46	7.87	5.81	6.04	6.27	6.06	391.99	360	377	347.11	332.49	326.01	390	408	307.97	314.31	306.71	306.23	6.27333	5.53667	6.14667	5.12667	7.19	6.59	7.04667	6.12333	376.33	335.203	368.657
G39947_26421	4347700	LOC4347700	0	0	0	0	0.03	0	0.03	0	0	0	0	0	0	0	0	0	0.03	0	0.03	0	0	0	0	0	0	0	0	0	1	0	1	0	0	0	0	0	0	0.01	0.01	0	0	0.01	0.01	0	0	0.333333	0.333333
G39947_31113	107278062	LOC107278062	0	0	0	0	0	0	0	0	0	0	0	0	0	0	0	0	0	0	0	0	0	0	0	0	0	0	0	0	0	0	0	0	0	0	0	0	0	0	0	0	0	0	0	0	0	0	0
G39947_13871	4336295	LOC4336295	1	0.76	1.32	0.74	0.45	0.48	1.26	1.34	1.25	0.71	0.89	0.87	1.14	0.88	1.5	0.9	0.53	0.56	1.45	1.54	1.41	0.82	1.1	1.04	43	33	58	32	20	21	55	58	54	31	39	38	1.02667	0.556667	1.28333	0.823333	1.17333	0.663333	1.46667	0.986667	44.6667	24.3333	55.6667
G39947_27227	107278919	LOC107278919	0.13	0.14	0.08	0.04	0.04	0	0.17	0.04	0	0	0.04	0	0.14	0.17	0.09	0.05	0.05	0	0.19	0.05	0	0	0.05	0	3	3.44	2	1	1	0	4.01	1	0	0	1	0	0.116667	0.0266667	0.07	0.0133333	0.133333	0.0333333	0.08	0.0166667	2.81333	0.666667	1.67
G39947_15355	4332161	LOC4332161	15.11	17.83	13.79	35.35	31.16	42.5	8.91	11.52	13.7	29.02	30.72	36.15	17.31	20.63	15.66	43.19	36.47	50.02	10.26	13.28	15.46	33.63	37.8	43.32	630.1	750	584	1481	1328	1803	376	483	573	1225	1295	1531	15.5767	36.3367	11.3767	31.9633	17.8667	43.2267	13	38.25	654.7	1537.33	477.333
G39947_21080	4326887	LOC4326887	148.67	113.88	147.84	187.13	177.81	126.9	178.45	175.25	137.05	204.2	193.87	137.77	170.35	131.82	167.83	228.66	208.12	149.38	205.56	202.13	154.67	236.65	238.54	165.1	3368	2602	3400	4258	4116	2924	4092	3992	3113	4682	4438	3169	136.797	163.947	163.583	178.613	156.667	195.387	187.453	213.43	3123.33	3766	3732.33
G39947_23050	9271885	LOC9271885	2.88	3.3	3.22	4.66	4.95	7.5	2.66	3.19	3.32	6.08	4.69	7.95	3.3	3.82	3.65	5.69	5.8	8.82	3.06	3.67	3.75	7.04	5.77	9.53	45	52	51	73	79	119	42	50	52	96	74	126	3.13333	5.70333	3.05667	6.24	3.59	6.77	3.49333	7.44667	49.3333	90.3333	48
G39947_25070	4342542	LOC4342542	0.02	0	0	0	0	0	0	0	0.02	0	0	0	0.03	0	0	0	0	0	0	0	0.03	0	0	0	1	0	0	0	0	0	0	0	1	0	0	0	0.00666667	0	0.00666667	0	0.01	0	0.01	0	0.333333	0	0.333333
G39947_25329	4329483	LOC4329483	0.09	0.09	0.17	0.64	0.43	0.35	0.2	0.06	0.03	0.4	0.51	0.27	0.1	0.1	0.2	0.78	0.5	0.41	0.23	0.07	0.03	0.47	0.62	0.32	3.02	3	6.04	21.99	15	12.17	7	2.16	1	14.07	17.66	9.37	0.116667	0.473333	0.0966667	0.393333	0.133333	0.563333	0.11	0.47	4.02	16.3867	3.38667
G39947_12664	4342350	LOC4342350	27.71	27.94	27.98	26.49	18.84	20.74	34.25	31.48	24.83	24.3	26.55	21.55	31.75	32.35	31.77	32.37	22.05	24.41	39.45	36.3	28.03	28.16	32.67	25.82	1265	1286.86	1297	1215	879	962.92	1582.82	1445	1136.9	1122.84	1224.86	999	27.8767	22.0233	30.1867	24.1333	31.9567	26.2767	34.5933	28.8833	1282.95	1018.97	1388.24
G39947_23694	4337195	LOC4337195	67.38	79.62	68.85	54.81	63.96	74.04	37.15	54.11	61.88	51.06	62.12	65.98	77.2	92.17	78.17	66.97	74.86	87.15	42.8	62.41	69.84	59.17	76.43	79.07	2358.1	2810.54	2446.34	1926.61	2287.31	2635.37	1316.15	1904.12	2171.41	1808.52	2196.78	2344.82	71.95	64.27	51.0467	59.72	82.5133	76.3267	58.35	71.5567	2538.33	2283.1	1797.23
G39947_10438	4335720	LOC4335720	0	0	0.03	0	0	0	0	0	0	0	0	0	0	0	0.04	0	0	0	0	0	0	0	0	0	0	0	1	0	0	0	0	0	0	0	0	0	0.01	0	0	0	0.0133333	0	0	0	0.333333	0	0
G39947_20928	4349099	LOC4349099	6.1	6.62	6.58	4.16	4.93	4.23	8.47	7.83	6.66	5.62	5.34	4.68	6.99	7.67	7.47	5.08	5.78	4.98	9.76	9.03	7.52	6.51	6.57	5.61	190	208	208	130	157	134	267	245	208	177	168	148	6.43333	4.44	7.65333	5.21333	7.37667	5.28	8.77	6.23	202	140.333	240
G39947_28840	107276686	LOC107276686	0.11	0.22	0	0.27	0.11	0.27	0.05	0.22	0.27	0.27	0.05	0.16	0.12	0.25	0	0.33	0.12	0.32	0.06	0.25	0.31	0.31	0.07	0.19	2	4	0	5	2	5	1	4	5	5	1	3	0.11	0.216667	0.18	0.16	0.123333	0.256667	0.206667	0.19	2	4	3.33333
G39947_13847	4345234	LOC4345234	14.19	14.43	12.75	10.58	8.82	9.71	16.58	16.65	14.8	11.29	10.16	10.27	16.26	16.7	14.47	12.93	10.33	11.43	19.09	19.2	16.71	13.08	12.49	12.31	454.91	467.21	415.59	339.35	290.59	314.45	543.17	540.81	477.59	363.69	326.43	335.42	13.79	9.70333	16.01	10.5733	15.81	11.5633	18.3333	12.6267	445.903	314.797	520.523
G39947_25922	4344156	LOC4344156	0	0	0	0.06	0.06	0.16	0	0.1	0.04	0.06	0.02	0.06	0	0	0	0.08	0.07	0.19	0	0.12	0.05	0.07	0.03	0.07	0	0	0	3	3	8	0	5	2	3	1	3	0	0.0933333	0.0466667	0.0466667	0	0.113333	0.0566667	0.0566667	0	4.66667	2.33333
G39947_6804	4335551	LOC4335551	5.08	5.3	11.54	1.01	2.25	0.67	15.12	14.08	5.13	1.54	2.01	0.93	5.82	6.14	13.1	1.24	2.64	0.78	17.42	16.23	5.79	1.78	2.47	1.12	75	79	173	15	34	10	226	209	76	23	30	14	7.30667	1.31	11.4433	1.49333	8.35333	1.55333	13.1467	1.79	109	19.6667	170.333
G39947_697	4332026	LOC4332026	15.59	16.15	15.55	14.49	11	7.56	13.25	14.31	10.67	10.14	13.89	10.24	17.86	18.7	17.65	17.7	12.88	8.9	15.27	16.51	12.05	11.76	17.09	12.28	1563	1635	1583	1457	1127	771	1345	1444	1073	1030	1408	1043	15.7633	11.0167	12.7433	11.4233	18.07	13.16	14.61	13.71	1593.67	1118.33	1287.33
G39947_5322	4344139	LOC4344139	94.92	97.82	91.33	92.87	85.97	94.2	84.16	92.09	87.73	86.96	97.85	94.64	108.76	113.24	103.68	113.48	100.63	110.88	96.94	106.22	99.02	100.78	120.39	113.41	4055	4215	3961	3985	3753	4093	3639	3956	3758	3760	4224	4105	94.69	91.0133	87.9933	93.15	108.56	108.33	100.727	111.527	4077	3943.67	3784.33
G39947_4693	107275395	LOC107275395	0.15	0.18	0.07	0.11	0.07	0.15	0.07	0.07	0.11	0.04	0.18	0.04	0.17	0.21	0.08	0.13	0.08	0.17	0.08	0.08	0.12	0.04	0.22	0.04	4	5	2	3	2	4	2	2	3	1	5	1	0.133333	0.11	0.0833333	0.0866667	0.153333	0.126667	0.0933333	0.1	3.66667	3	2.33333
G39947_28716	4342069	LOC4342069	0	0.09	0.05	0.05	0.05	0	0.19	0.05	0.09	0.14	0.05	0.14	0	0.11	0.05	0.06	0.05	0	0.22	0.05	0.11	0.16	0.06	0.17	0	2	1	1	1	0	4	1	2	3	1	3	0.0466667	0.0333333	0.11	0.11	0.0533333	0.0366667	0.126667	0.13	1	0.666667	2.33333
G39947_531	4331549	LOC4331549	18.15	19.08	18.5	11.15	13.23	12.22	19.27	19.14	20.08	12.11	13.92	12.44	20.8	22.09	21.01	13.63	15.49	14.38	22.19	22.08	22.66	14.03	17.13	14.91	431	457	446	266	321	295	463	457	478	291	334	300	18.5767	12.2	19.4967	12.8233	21.3	14.5	22.31	15.3567	444.667	294	466
G39947_18224	107276730	LOC107276730	0.72	0.55	0.25	0.32	0.08	0.27	0	0.45	0.33	0	0.26	0.1	0.83	0.64	0.28	0.4	0.1	0.32	0	0.52	0.37	0	0.32	0.12	9.43	7.25	3.28	4.24	1.09	3.63	0	5.86	4.26	0	3.44	1.32	0.506667	0.223333	0.26	0.12	0.583333	0.273333	0.296667	0.146667	6.65333	2.98667	3.37333
G39947_22890	4334290	LOC4334290	38.11	34.36	37.95	35.9	31.07	29.14	47.64	45.62	40.13	39.15	40.93	38.43	43.67	39.78	43.08	43.87	36.37	34.29	54.87	52.62	45.29	45.38	50.36	46.06	1709.6	1559.4	1734.93	1604.92	1415.34	1312.93	2174.18	2074.86	1811.72	1772.73	1844.12	1739.97	36.8067	32.0367	44.4633	39.5033	42.1767	38.1767	50.9267	47.2667	1667.98	1444.4	2020.25
G39947_26245	4331281	LOC4331281	0.19	0.15	0.18	0.08	0.03	0.03	0.17	0.2	0.14	0.03	0.04	0.1	0.22	0.17	0.2	0.09	0.03	0.03	0.19	0.23	0.15	0.03	0.06	0.12	13	10	12	5	2	2	12	14	9	2	3	7	0.173333	0.0466667	0.17	0.0566667	0.196667	0.05	0.19	0.07	11.6667	3	11.6667
G39947_23461	4351855	LOC4351855	0	0.05	0.02	0.02	0	0.02	0.08	0.05	0	0.03	0	0	0	0.05	0.02	0.02	0	0.02	0.09	0.05	0	0.04	0	0	0	3	1	1	0	1	5	3	0	2	0	0	0.0233333	0.0133333	0.0433333	0.01	0.0233333	0.0133333	0.0466667	0.0133333	1.33333	0.666667	2.66667
G39947_5792	107277509	LOC107277509	0.03	0.06	0	0.05	0.03	0.03	0.09	0.06	0	0	0.13	0	0.04	0.07	0	0.06	0.04	0.04	0.11	0.07	0	0	0.15	0	1	2	0	1.46	1	1	3	2	0	0	4	0	0.03	0.0366667	0.05	0.0433333	0.0366667	0.0466667	0.06	0.05	1	1.15333	1.66667
G39947_1785	4342022	LOC4342022	92.09	86.67	108.48	60.34	76.94	46.3	150.5	141.67	119.21	68.18	74.76	44.38	105.52	100.33	123.15	73.73	90.06	54.49	173.35	163.4	134.54	79.01	91.98	53.18	1874	1779	2241	1233	1600	958	3100	2899	2432	1404	1537	917	95.7467	61.1933	137.127	62.44	109.667	72.76	157.097	74.7233	1964.67	1263.67	2810.33
G39947_25878	107277917	LOC107277917	0.05	0	0	0.05	0	0.04	0	0	0	0.05	0	0	0.05	0	0	0.06	0	0.05	0	0	0	0.05	0	0	1	0	0	1	0	1	0	0	0	1	0	0	0.0166667	0.03	0	0.0166667	0.0166667	0.0366667	0	0.0166667	0.333333	0.666667	0
G39947_14038	4346013	LOC4346013	10.36	13.7	12.29	8.85	10.84	6.91	16.46	14.73	12.95	8.72	11.95	8.63	11.87	15.86	13.95	10.82	12.69	8.13	18.96	16.99	14.62	10.11	14.7	10.34	291.56	388.77	351	250.22	311.71	197.71	468.74	416.88	365.41	248.37	339.74	246.5	12.1167	8.86667	14.7133	9.76667	13.8933	10.5467	16.8567	11.7167	343.777	253.213	417.01
G39947_14095	4339792	LOC4339792	11.21	11.57	12.75	7.87	9.08	7.36	14.59	14.4	11.99	9.3	9.73	9.2	12.84	13.39	14.47	9.62	10.63	8.66	16.81	16.6	13.54	10.78	11.98	11.03	343	357	396	242	284	229	452	443	368	288	301	286	11.8433	8.10333	13.66	9.41	13.5667	9.63667	15.65	11.2633	365.333	251.667	421
G39947_10733	9272074	LOC9272074	0.67	0.67	0.51	0.36	0	0.43	0.31	0.91	0.6	0.2	0.43	0.24	0.77	0.78	0.57	0.44	0	0.51	0.36	1.05	0.67	0.23	0.53	0.28	17	17	13	9	0	11	8	24	15	5	11	6	0.616667	0.263333	0.606667	0.29	0.706667	0.316667	0.693333	0.346667	15.6667	6.66667	15.6667
G39947_13807	4340210	LOC4340210	36.11	40.76	38.08	7.55	9.14	6.31	43.22	39.31	40.12	8.41	12.43	7.74	41.38	47.18	43.23	9.22	10.7	7.42	49.78	45.34	45.28	9.74	15.29	9.27	1640.56	1888.04	1708.93	422.51	491.24	350.91	1928.2	1775.63	1854.41	441.31	606.82	400.58	38.3167	7.66667	40.8833	9.52667	43.93	9.11333	46.8	11.4333	1745.84	421.553	1852.75
G39947_15626	4336556	LOC4336556	0.04	0.12	0	0.08	0.12	0.08	0.16	0	0	0.08	0	0.12	0.05	0.14	0	0.1	0.14	0.1	0.19	0	0	0.1	0	0.15	1	3	0	2	3	2	4	0	0	2	0	3	0.0533333	0.0933333	0.0533333	0.0666667	0.0633333	0.113333	0.0633333	0.0833333	1.33333	2.33333	1.33333
G39947_15234	4339484	LOC4339484	1.47	1.96	2.04	0.79	1.25	0.53	3.22	2.35	3.21	0.88	1.26	0.47	1.68	2.27	2.32	0.97	1.46	0.63	3.7	2.71	3.63	1.02	1.55	0.56	46	62	65	25	40	17	102	74	101	28	40	15	1.82333	0.856667	2.92667	0.87	2.09	1.02	3.34667	1.04333	57.6667	27.3333	92.3333
G39947_21895	9269110	LOC9269110	0	0	0.02	0	0	0	0	0	0	0.02	0	0.02	0	0	0.03	0	0	0	0	0	0	0.03	0	0.03	0	0	1	0	0	0	0	0	0	1	0	1	0.00666667	0	0	0.0133333	0.01	0	0	0.02	0.333333	0	0
G39947_9200	4331284	LOC4331284	3.25	2.95	2.89	2.85	2.36	1.85	4	3.9	3.16	2.73	3.77	2.93	3.72	3.41	3.28	3.48	2.76	2.17	4.61	4.5	3.57	3.17	4.64	3.51	80.88	74	72.92	70.95	59.99	46.81	100.85	97.75	78.83	68.96	94.91	74	3.03	2.35333	3.68667	3.14333	3.47	2.80333	4.22667	3.77333	75.9333	59.25	92.4767
G39947_22755	9270033	LOC9270033	0.04	0.03	0.02	0.08	0.13	0.05	0.01	0.04	0.01	0.15	0.18	0.1	0.04	0.03	0.02	0.09	0.15	0.06	0.01	0.04	0.01	0.17	0.22	0.12	4.07	3.09	1.99	8.25	12.63	5	0.98	4	1	18.97	16.01	12.01	0.03	0.0866667	0.02	0.143333	0.03	0.1	0.02	0.17	3.05	8.62667	1.99333
G39947_21246	4344465	LOC4344465	0.04	0	0	0	0.04	0.04	0	0	0.04	0.04	0.08	0	0.05	0	0	0	0.05	0.05	0	0	0.04	0.05	0.1	0	1	0	0	0	1	1	0	0	1	1	2	0	0.0133333	0.0266667	0.0133333	0.04	0.0166667	0.0333333	0.0133333	0.05	0.333333	0.666667	0.333333
G39947_30707	4337399	LOC4337399	32.73	31.06	38.15	31.57	32.64	32.33	43.57	43.48	39.3	37.42	33.7	32.82	37.51	35.95	43.31	38.57	38.2	38.05	50.19	50.15	44.35	43.37	41.47	39.33	1114	1066	1318	1079	1135	1119	1501	1488	1341	1289	1159	1134	33.98	32.18	42.1167	34.6467	38.9233	38.2733	48.23	41.39	1166	1111	1443.33
G39947_30758	4327048	LOC4327048	0.36	0.22	0.13	0.04	0.35	0.22	0.31	0.26	0.44	0.09	0.26	0.09	0.41	0.25	0.15	0.05	0.41	0.26	0.35	0.31	0.5	0.1	0.32	0.1	8	5	3	1	8	5	7	6	10	2	6	2	0.236667	0.203333	0.336667	0.146667	0.27	0.24	0.386667	0.173333	5.33333	4.66667	7.66667
G39947_23454	4327230	LOC4327230	2.93	3.71	3.18	2.78	2	2.35	3.61	4.19	3.59	2.3	2.28	2.82	3.36	4.3	3.61	3.39	2.34	2.77	4.15	4.83	4.06	2.66	2.8	3.38	126	161	139	120	88	103	157	181	155	100	99	123	3.27333	2.37667	3.79667	2.46667	3.75667	2.83333	4.34667	2.94667	142	103.667	164.333
G39947_22741	4333211	LOC4333211	0.11	0.14	0.1	0.29	0.18	0.13	0.06	0.11	0.09	0.06	0.18	0.07	0.12	0.16	0.12	0.35	0.21	0.15	0.07	0.13	0.1	0.07	0.22	0.09	7	9	7	19.06	12	8.75	4	7.33	6	4	12	5	0.116667	0.2	0.0866667	0.103333	0.133333	0.236667	0.1	0.126667	7.66667	13.27	5.77667
G39947_29890	4345893	LOC4345893	17.09	15.45	16.44	13.14	11.08	8.45	16.9	18.31	12.67	12.37	15.41	9.62	19.58	17.89	18.66	16.05	12.97	9.94	19.47	21.11	14.3	14.34	18.96	11.53	975.66	887.1	943.49	755.9	647.7	498.92	979.14	1051.78	730.3	723.04	889.33	565.68	16.3267	10.89	15.96	12.4667	18.71	12.9867	18.2933	14.9433	935.417	634.173	920.407
G39947_31251	9268686	LOC9268686	0.96	1.02	0.92	1.32	1.1	0.74	0.9	0.95	0.86	1.02	0.98	0.96	1.11	1.18	1.05	1.62	1.28	0.88	1.04	1.09	0.97	1.18	1.21	1.15	74	79	72	102	86	58	70	73	66	79	76	75	0.966667	1.05333	0.903333	0.986667	1.11333	1.26	1.03333	1.18	75	82	69.6667
G39947_11353	4328685	LOC4328685	47.76	51.02	60.88	57.65	55.6	33.84	60.82	61.87	53.37	40.17	54.43	35.34	54.72	59.06	69.12	70.44	65.09	39.83	70.06	71.36	60.23	46.55	66.96	42.34	2151.03	2318.02	2784.03	2608.02	2559.19	1550.01	2773.02	2802.04	2410.06	1831.01	2477.08	1616	53.22	49.03	58.6867	43.3133	60.9667	58.4533	67.2167	51.95	2417.69	2239.07	2661.71
G39947_22701	4330115	LOC4330115	28.98	26.65	24.51	30.13	29.28	34.14	21.18	20.68	21.82	30.4	26.3	31.07	33.2	30.85	27.83	36.81	34.28	40.19	24.4	23.85	24.62	35.23	32.36	37.23	857	795.01	736	895	885.01	1027	634.01	615	647	910	786	933	26.7133	31.1833	21.2267	29.2567	30.6267	37.0933	24.29	34.94	796.003	935.67	632.003
G39947_20722	9268573	LOC9268573	0	0.11	0.19	0.72	0.61	0.71	0.19	0.11	0.11	0.48	0.45	0.48	0	0.12	0.21	0.88	0.71	0.84	0.21	0.12	0.12	0.56	0.55	0.57	0	4	7	27.01	23	27	7	4	4	18	16.75	18	0.1	0.68	0.136667	0.47	0.11	0.81	0.15	0.56	3.66667	25.67	5
G39947_7199	4351504	LOC4351504	6.72	7.26	6.67	7.76	8.52	5.3	11.3	9.9	8.71	7.38	9.48	5.1	7.7	8.41	7.58	9.48	9.97	6.24	13.01	11.42	9.83	8.56	11.66	6.11	357.56	389.48	360.32	414.21	463.63	286.84	606.29	527.8	465.16	396.35	508.96	276.57	6.88333	7.19333	9.97	7.32	7.89667	8.56333	11.42	8.77667	369.12	388.227	533.083
G39947_29218	107281594	LOC107281594	0.32	0.1	0	0.39	0.44	0.42	0.28	0.34	0.1	0.12	0	0.29	0.36	0.12	0	0.48	0.51	0.5	0.32	0.4	0.11	0.14	0	0.35	3.17	1.01	0	3.96	4.47	4.33	2.79	3.47	1	1.26	0	2.95	0.14	0.416667	0.24	0.136667	0.16	0.496667	0.276667	0.163333	1.39333	4.25333	2.42
G39947_18936	4347589	LOC4347589	5.29	6.14	4.22	4.3	4.36	5.07	6.09	6.02	4	5.73	5.93	4.55	6.07	7.11	4.79	5.25	5.1	5.97	7.01	6.94	4.51	6.64	7.3	5.46	189	221	153	154	159	184	220	216	143	207	214	165	5.21667	4.57667	5.37	5.40333	5.99	5.44	6.15333	6.46667	187.667	165.667	193
G39947_23303	4340259	LOC4340259	157.77	90.09	106.94	230.22	181.53	149.57	216.64	179.87	170.34	150.71	256.88	148.21	180.77	104.28	121.41	281.31	212.48	176.05	249.54	207.46	192.25	174.65	316.06	177.62	3101	1786	2134	4545	3646	2990	4310	3555	3357	2998	5102	2958	118.267	187.107	188.95	185.267	135.487	223.28	216.417	222.777	2340.33	3727	3740.67
G39947_2200	4333618	LOC4333618	2.81	4.27	3.25	3.26	3.71	2.22	4.53	3.98	3.78	2.33	3.02	2.32	3.22	4.95	3.69	3.98	4.34	2.62	5.22	4.59	4.27	2.69	3.72	2.78	92	141	108	107	124	74	150	131	124	77	100	77	3.44333	3.06333	4.09667	2.55667	3.95333	3.64667	4.69333	3.06333	113.667	101.667	135
G39947_20601	4340368	LOC4340368	0.03	0.03	0.06	0.06	0	0.03	0.15	0.06	0.06	0.28	0.03	0.03	0.04	0.04	0.07	0.08	0	0.04	0.18	0.07	0.07	0.32	0.04	0.04	1	1	2	2	0	1	5	2	2	9	1	1	0.04	0.03	0.09	0.113333	0.05	0.04	0.106667	0.133333	1.33333	1	3
G39947_17170	4325585	LOC4325585	10.29	9.75	7.2	5.34	4.16	3.87	9.19	8.28	8.23	6.56	8.55	4.14	11.79	11.29	8.17	6.53	4.87	4.56	10.59	9.55	9.28	7.6	10.52	4.96	556	531.76	395	290	230	213	503	450	445.88	359	467	227	9.08	4.45667	8.56667	6.41667	10.4167	5.32	9.80667	7.69333	494.253	244.333	466.293
G39947_19563	9266130	LOC9266130	9.73	9.51	10.23	9.63	9.77	10.68	11.32	12.02	9.37	9.08	9.74	11.37	11.15	11.01	11.61	11.77	11.44	12.58	13.04	13.86	10.57	10.53	11.99	13.63	343	338	366	341	352	383	404	426	331	324	347	407	9.82333	10.0267	10.9033	10.0633	11.2567	11.93	12.49	12.05	349	358.667	387
G39947_24991	4345919	LOC4345919	0.59	0.43	0.24	1.22	0.71	1.46	0.29	0.38	0.49	1.04	0.52	0.99	0.68	0.5	0.28	1.48	0.83	1.72	0.34	0.44	0.56	1.21	0.64	1.19	18	14	8	37	22	45	9	12	15	32	16	32	0.42	1.13	0.386667	0.85	0.486667	1.34333	0.446667	1.01333	13.3333	34.6667	12
G39947_19250	4323909	LOC4323909	42.24	45.88	42.67	52.74	55.12	69.7	36.53	39.32	39.52	60.07	48.62	62.69	48.4	53.11	48.45	64.44	64.51	82.04	42.07	45.34	44.61	69.62	59.82	75.13	858	940	880	1076	1144	1440	751	803	805	1235	998	1293	43.5967	59.1867	38.4567	57.1267	49.9867	70.33	44.0067	68.19	892.667	1220	786.333
G39947_26972	4332488	LOC4332488	8.96	7.94	9.32	5.49	4.42	4.88	9.9	9.99	9.06	5.1	5.4	4.1	10.27	9.19	10.58	6.71	5.18	5.74	11.4	11.52	10.22	5.91	6.64	4.92	401.9	359.16	424.22	247.27	202.63	222.38	449.17	450.47	407.18	231.59	244.46	186.87	8.74	4.93	9.65	4.86667	10.0133	5.87667	11.0467	5.82333	395.093	224.093	435.607
G39947_25886	4325135	LOC4325135	0	0	0	0	0	0	0	0	0	0.06	0	0	0	0	0	0	0	0	0	0	0	0.07	0	0	0	0	0	0	0	0	0	0	0	1	0	0	0	0	0	0.02	0	0	0	0.0233333	0	0	0
G39947_26979	4342842	LOC4342842	29.63	29.8	32.09	18.52	17.05	19.81	25.88	27.71	30.71	17.79	20.27	17.36	33.95	34.49	36.43	22.62	19.96	23.32	29.81	31.96	34.66	20.62	24.93	20.8	553	561	608	347	325	376	489	520	575	336	382	329	30.5067	18.46	28.1	18.4733	34.9567	21.9667	32.1433	22.1167	574	349.333	528
G39947_30043	9267926	LOC9267926	0	0	0.05	0	0	0.05	0	0	0	0.1	0.05	0	0	0	0.06	0	0	0.06	0	0	0	0.11	0.06	0	0	0	1	0	0	1	0	0	0	2	1	0	0.0166667	0.0166667	0	0.05	0.02	0.02	0	0.0566667	0.333333	0.333333	0
G39947_26955	4330409	LOC4330409	12.03	13.66	12.09	11.61	10.36	7.63	16.34	16.04	13.35	11.63	15.32	9.17	13.79	15.81	13.72	14.19	12.13	8.98	18.82	18.5	15.07	13.48	18.85	10.99	558	639	569	541	491	360	767	748	621	546	718	432	12.5933	9.86667	15.2433	12.04	14.44	11.7667	17.4633	14.44	588.667	464	712
G39947_8068	9266735	LOC9266735	8.41	9.6	8.55	9.34	7.09	6.24	13.56	11.98	10.74	7.69	8.97	6.68	9.63	11.11	9.71	11.42	8.3	7.35	15.62	13.81	12.12	8.91	11.03	8	310	357	320	346	267	234	506	444	397	287	334	250	8.85333	7.55667	12.0933	7.78	10.15	9.02333	13.85	9.31333	329	282.333	449
G39947_26776	112938629	LOC112938629	0.08	0.05	0.05	0.03	0.03	0.08	0	0	0.11	0.03	0.05	0.04	0.09	0.06	0.06	0.03	0.03	0.09	0	0	0.12	0.03	0.07	0.04	3.03	2	2.02	1	1	3	0	0	4.03	1	2	1.33	0.06	0.0466667	0.0366667	0.04	0.07	0.05	0.04	0.0466667	2.35	1.66667	1.34333
G39947_8895	9267506	LOC9267506	0.03	0.29	0.14	3.19	3.13	2.54	0.17	0.22	0.17	2.26	4.67	3.18	0.03	0.33	0.16	3.9	3.66	2.99	0.19	0.25	0.19	2.62	5.75	3.81	1.27	13.89	7.02	154.7	154.29	124.71	8.38	10.66	8.08	110.53	227.61	155.83	0.153333	2.95333	0.186667	3.37	0.173333	3.51667	0.21	4.06	7.39333	144.567	9.04
G39947_849	4326701	LOC4326701	2.98	2.51	2.54	1.93	2.03	1.48	2.47	2.57	2.09	2.07	2.17	1.71	3.41	2.9	2.88	2.36	2.38	1.74	2.85	2.96	2.36	2.4	2.67	2.04	159	135	139	104	111	81	134	140	113	112	118	93	2.67667	1.81333	2.37667	1.98333	3.06333	2.16	2.72333	2.37	144.333	98.6667	129
G39947_21583	107275446	LOC107275446	1.61	1.82	1.21	0	0.04	0	1.13	1.75	1.49	0.04	0	0	1.84	2.11	1.37	0	0.04	0	1.31	2.02	1.68	0.04	0	0	42	48	32	0	1	0	30	46	39	1	0	0	1.54667	0.0133333	1.45667	0.0133333	1.77333	0.0133333	1.67	0.0133333	40.6667	0.333333	38.3333
G39947_2236	4333453	LOC4333453	7.71	8.75	8.1	7.33	6.26	5.12	8.6	9.69	7.57	5.46	7.94	5.6	8.84	10.13	9.2	8.95	7.32	6.02	9.91	11.17	8.55	6.33	9.77	6.71	673.77	766.61	717.33	637.38	562.05	451.54	747.68	828.67	655.83	482.47	697.39	484.49	8.18667	6.23667	8.62	6.33333	9.39	7.43	9.87667	7.60333	719.237	550.323	744.06
G39947_4149	4324191	LOC4324191	2.38	2.33	2.42	3.66	2.65	3.12	2.35	1.93	2.85	3.01	3.59	2.92	2.73	2.69	2.75	4.47	3.11	3.68	2.71	2.22	3.21	3.49	4.42	3.5	155.94	153.7	161.83	240.99	178.39	208.15	156.28	127.73	187.1	199.74	237.72	194.15	2.37667	3.14333	2.37667	3.17333	2.72333	3.75333	2.71333	3.80333	157.157	209.177	157.037
G39947_21708	4338814	LOC4338814	0.09	0	0.03	0	0	0	0	0.03	0	0	0	0.03	0.1	0	0.03	0	0	0	0	0.03	0	0	0	0.03	3	0	1	0	0	0	0	1	0	0	0	1	0.04	0	0.01	0.01	0.0433333	0	0.01	0.01	1.33333	0	0.333333
G39947_21131	107276164	LOC107276164	0.03	0	0.03	0	0.03	0	0.1	0	0.03	0	0	0	0.04	0	0.04	0	0.04	0	0.11	0	0.04	0	0	0	1	0	1	0	1	0	3	0	1	0	0	0	0.02	0.01	0.0433333	0	0.0266667	0.0133333	0.05	0	0.666667	0.333333	1.33333
G39947_15868	4325643	LOC4325643	0	0.04	0	0	0	0	0.13	0.13	0.04	0	0	0	0	0.05	0	0	0	0	0.15	0.15	0.05	0	0	0	0	1	0	0	0	0	3	3	1	0	0	0	0.0133333	0	0.1	0	0.0166667	0	0.116667	0	0.333333	0	2.33333
G39947_4121	4347667	LOC4347667	3.66	2.7	4.14	1.31	1.31	0.96	4.85	3.91	4.66	1.4	1.47	1.33	4.2	3.13	4.7	1.6	1.54	1.13	5.58	4.51	5.26	1.62	1.8	1.59	109	81	125	39	40	29	146	117	139	42	44	40	3.5	1.19333	4.47333	1.4	4.01	1.42333	5.11667	1.67	105	36	134
G39947_18797	112939060	LOC112939060	0.64	0.61	0	0	0	0	0.17	0.16	0	0	0.04	0	0.73	0.71	0	0	0	0	0.2	0.18	0	0	0.05	0	11.02	10.65	0	0	0	0	3.01	2.76	0	0	0.66	0	0.416667	0	0.11	0.0133333	0.48	0	0.126667	0.0166667	7.22333	0	1.92333
G39947_30450	4329732	LOC4329732	3.49	3.68	3.41	3.33	2.94	3.21	5.57	5.35	4.55	4.68	3.48	2.76	4	4.25	3.88	4.07	3.44	3.78	6.41	6.17	5.14	5.42	4.28	3.3	142.98	151.98	142.06	137.02	123.03	134.01	231.02	220.58	187.06	194.01	144.01	114.77	3.52667	3.16	5.15667	3.64	4.04333	3.76333	5.90667	4.33333	145.673	131.353	212.887
G39947_6565	4328631	LOC4328631	0.42	0.08	0.83	0.25	0.25	0.41	0.58	0.33	0.34	0.58	0.42	0.75	0.48	0.1	0.94	0.31	0.29	0.49	0.67	0.39	0.38	0.67	0.51	0.89	5	1	10	3	3	5	7	4	4	7	5	9	0.443333	0.303333	0.416667	0.583333	0.506667	0.363333	0.48	0.69	5.33333	3.66667	5
G39947_1943	4327575	LOC4327575	0.34	0.47	0.45	0.73	0.59	0.94	0.35	0.73	0.52	0.67	0.57	0.77	0.39	0.55	0.51	0.9	0.69	1.11	0.41	0.85	0.58	0.78	0.7	0.92	17	24	23	37	30	48	18	37	26	34	29	39	0.42	0.753333	0.533333	0.67	0.483333	0.9	0.613333	0.8	21.3333	38.3333	27
G39947_18303	4337725	LOC4337725	0	0	0.03	0.33	0	0.06	0	0	0	0	0	0.03	0	0	0.03	0.4	0	0.07	0	0	0	0	0	0.04	0	0	1	11	0	2	0	0	0	0	0	1	0.01	0.13	0	0.01	0.01	0.156667	0	0.0133333	0.333333	4.33333	0
G39947_5245	107277057	LOC107277057	0	0	0.07	0.04	0	0.04	0	0	0.08	0.04	0	0	0	0	0.08	0.05	0	0.04	0	0	0.09	0.04	0	0	0	0	2	1	0	1	0	0	2	1	0	0	0.0233333	0.0266667	0.0266667	0.0133333	0.0266667	0.03	0.03	0.0133333	0.666667	0.666667	0.666667
G39947_21588	4347619	LOC4347619	0.19	0.09	0.28	0.24	0.09	0.37	0.19	0.28	0.14	0.42	0.28	0.05	0.22	0.11	0.32	0.29	0.11	0.44	0.22	0.33	0.16	0.49	0.35	0.06	4	2	6	5	2	8	4	6	3	9	6	1	0.186667	0.233333	0.203333	0.25	0.216667	0.28	0.236667	0.3	4	5	4.33333
G39947_6718	9267268	LOC9267268	1.27	0.81	0.49	1.11	1.8	0.98	0.99	1.19	0.95	1.27	1.42	1.07	1.46	0.93	0.56	1.36	2.11	1.15	1.14	1.37	1.07	1.47	1.75	1.28	17.22	10.84	6.62	14.85	24.89	13.3	13.36	16.74	12.7	17.16	19.53	14.79	0.856667	1.29667	1.04333	1.25333	0.983333	1.54	1.19333	1.5	11.56	17.68	14.2667
G39947_8667	9271324	LOC9271324	1.32	1.76	1.41	1.22	1.04	0.5	1.15	1.29	1.12	0.81	1.22	0.71	1.51	2.04	1.6	1.49	1.22	0.59	1.33	1.48	1.26	0.94	1.51	0.86	93	125	101	86	75	36	82	91	79	58	87	51	1.49667	0.92	1.18667	0.913333	1.71667	1.1	1.35667	1.10333	106.333	65.6667	84
G39947_16514	4327992	LOC4327992	0.12	0.12	0.15	0.12	0.12	0.05	0.05	0.13	0.13	0.03	0.13	0.1	0.14	0.14	0.17	0.14	0.14	0.06	0.06	0.15	0.15	0.04	0.16	0.12	7	7	9	7	7	3	3	8	8	2	8	6	0.13	0.0966667	0.103333	0.0866667	0.15	0.113333	0.12	0.106667	7.66667	5.66667	6.33333
G39947_28044	4324744	LOC4324744	0.06	0	0.12	0.06	0	0	0.12	0.13	0.06	0.31	0	0.12	0.07	0	0.14	0.08	0	0	0.14	0.14	0.07	0.36	0	0.15	1	0	2	1	0	0	2	2	1	5	0	2	0.06	0.02	0.103333	0.143333	0.07	0.0266667	0.116667	0.17	1	0.333333	1.66667
G39947_25814	4330523	LOC4330523	17.81	14.35	12.8	20.41	15.93	12.34	25.32	17.58	19.58	18.27	17.54	12.1	20.4	16.62	14.53	24.94	18.64	14.52	29.16	20.27	22.09	21.17	21.58	14.5	674	548	492	776	616	475	970	669	743	700	671	465	14.9867	16.2267	20.8267	15.97	17.1833	19.3667	23.84	19.0833	571.333	622.333	794
G39947_18390	4352248	LOC4352248	0	0	0	0	0	0	0.02	0.02	0	0.02	0	0	0	0	0	0	0	0	0.02	0.02	0	0.02	0	0	0	0	0	0	0	0	1	1	0	1	0	0	0	0	0.0133333	0.00666667	0	0	0.0133333	0.00666667	0	0	0.666667
G39947_24502	107275629	LOC107275629	0.1	0	0	0.1	0	0	0	0	0	0	0	0	0.11	0	0	0.12	0.01	0	0	0	0	0	0	0	1	0	0	1	0.05	0	0	0	0	0	0	0	0.0333333	0.0333333	0	0	0.0366667	0.0433333	0	0	0.333333	0.35	0
G39947_18636	4327217	LOC4327217	0	0.02	0	0	0	0	0	0	0	0	0	0	0	0.03	0	0	0	0	0	0	0	0	0	0	0	0.49	0	0	0	0	0	0	0	0	0	0	0.00666667	0	0	0	0.01	0	0	0	0.163333	0	0
G39947_19872	4351637	LOC4351637	29.43	31.17	28.52	25.36	20.94	21.72	25.47	25.5	26.61	22.27	24.73	24.03	33.72	36.08	32.38	30.98	24.51	25.56	29.34	29.41	30.04	25.81	30.43	28.8	1445	1543	1423	1251	1051	1086	1264	1261	1310	1110	1230	1198	29.7067	22.6733	25.86	23.6767	34.06	27.0167	29.5967	28.3467	1470.33	1129.33	1278.33
G39947_27429	9269785	LOC9269785	0.06	0.13	0.15	0.49	0.26	0.23	0.3	0.11	0.34	0.45	0.43	0.21	0.07	0.15	0.17	0.6	0.3	0.27	0.34	0.12	0.38	0.53	0.52	0.25	3	6	7	23	12.2	11	14	5	15.65	21.38	20	10.02	0.113333	0.326667	0.25	0.363333	0.13	0.39	0.28	0.433333	5.33333	15.4	11.55
G39947_31576	4326110	LOC4326110	0.08	0.08	0.05	0	0.05	0	0.1	0	0.11	0	0.03	0.03	0.09	0.09	0.06	0	0.06	0	0.12	0	0.12	0	0.03	0.03	3	3	2	0	2	0	4	0	4	0	1.04	1	0.07	0.0166667	0.07	0.02	0.08	0.02	0.08	0.02	2.66667	0.666667	2.66667
G39947_3527	4331492	LOC4331492	3.78	4.29	2.97	4.28	3.62	3.99	4.82	5.17	4	4.29	4.29	4.27	4.33	4.97	3.38	5.23	4.24	4.7	5.55	5.96	4.52	4.97	5.28	5.11	106	121	84	121	103	113	136	144	112	121	122	121	3.68	3.96333	4.66333	4.28333	4.22667	4.72333	5.34333	5.12	103.667	112.333	130.667
G39947_2719	4345971	LOC4345971	0.47	0.7	0.32	1.02	1.24	1.2	1.16	0.93	0.79	1.66	1.48	1.52	0.54	0.81	0.37	1.25	1.45	1.41	1.33	1.07	0.89	1.93	1.82	1.82	10	15	7	22	27	26	25	20	17	36	32	33	0.496667	1.15333	0.96	1.55333	0.573333	1.37	1.09667	1.85667	10.6667	25	20.6667
G39947_28732	112939858	LOC112939858	0.05	0.03	0	0	0.03	0	0	0.08	0.05	0	0.03	0	0.06	0.03	0	0	0.03	0	0	0.09	0.06	0	0.03	0	2	1	0	0	1	0	0	3	2	0	1	0	0.0266667	0.01	0.0433333	0.01	0.03	0.01	0.05	0.01	1	0.333333	1.66667
G39947_15153	107276757	LOC107276757	0	0.04	0	8.66	8.55	6.75	0	0	0	6.45	8.94	6.89	0	0.05	0	10.58	10.01	7.94	0	0	0	7.47	11.01	8.25	0	1	0	204	205	161	0	0	0	153	212	164	0.0133333	7.98667	0	7.42667	0.0166667	9.51	0	8.91	0.333333	190	0
G39947_11079	4334422	LOC4334422	14.11	12.84	13.68	13.32	11.18	6.97	18.86	16.29	15.08	8.27	8.21	7.17	16.17	14.86	15.53	16.28	13.08	8.21	21.73	18.79	17.02	9.59	10.11	8.6	583	535	574	553	472	293	789	677.03	625	346	343	301	13.5433	10.49	16.7433	7.88333	15.52	12.5233	19.18	9.43333	564	439.333	697.01
G39947_31236	4332456	LOC4332456	0	0	0	0	0	0.09	0	0	0	0	0	0	0	0	0	0	0	0.1	0	0	0	0	0	0	0	0	0	0	0	2	0	0	0	0	0	0	0	0.03	0	0	0	0.0333333	0	0	0	0.666667	0
G39947_12154	4336109	LOC4336109	0	0	0	0.07	0.07	0.07	0	0	0	0.14	0	0	0	0	0	0.09	0.08	0.08	0	0	0	0.17	0	0	0	0	0	1	1	1	0	0	0	2	0	0	0	0.07	0	0.0466667	0	0.0833333	0	0.0566667	0	1	0
G39947_18806	9269046	LOC9269046	0	0.02	0.05	0.07	0.02	0.12	0.02	0.07	0.05	0.12	0.02	0.14	0	0.03	0.05	0.09	0.03	0.14	0.03	0.08	0.05	0.14	0.03	0.17	0	1	2	3	1	5	1	3	2	5	1	6	0.0233333	0.07	0.0466667	0.0933333	0.0266667	0.0866667	0.0533333	0.113333	1	3	2
G39947_15394	107278701	LOC107278701	2.63	2.05	2.52	1.59	1.4	0.55	2.9	2.75	2.81	1.07	1.46	0.53	3.01	2.37	2.86	1.94	1.64	0.65	3.34	3.18	3.17	1.24	1.8	0.64	112	88	109	68	61	24	125	118	120	46	63	23	2.4	1.18	2.82	1.02	2.74667	1.41	3.23	1.22667	103	51	121
G39947_9494	4347183	LOC4347183	0.05	0.01	0.02	0.13	0.16	0.15	0.03	0	0.02	0.17	0.11	0.15	0.06	0.01	0.02	0.16	0.19	0.17	0.04	0	0.02	0.2	0.14	0.18	3.31	0.72	1.09	8.28	10.31	9.43	2.17	0	1.13	10.82	7.05	9.76	0.0266667	0.146667	0.0166667	0.143333	0.03	0.173333	0.02	0.173333	1.70667	9.34	1.1
G39947_11142	4338524	LOC4338524	6.21	7.11	5.6	4.82	4.76	5.41	6.92	6.88	5.65	5.92	5.5	5.09	7.11	8.22	6.36	5.89	5.58	6.36	7.97	7.94	6.37	6.86	6.76	6.1	227	262	208	177	178	201	256	253	207	219	203	189	6.30667	4.99667	6.48333	5.50333	7.23	5.94333	7.42667	6.57333	232.333	185.333	238.667
G39947_21472	4334271	LOC4334271	2.72	2.9	3.3	3.36	2.39	3.41	3.57	3.46	3.1	4.56	4.83	4.35	3.12	3.36	3.75	4.1	2.8	4.01	4.11	4	3.5	5.29	5.94	5.21	146	157	180	181	131	186	194	187	167	248	262	237	2.97333	3.05333	3.37667	4.58	3.41	3.63667	3.87	5.48	161	166	182.667
G39947_30021	4328664	LOC4328664	0.8	0.53	0.64	0.74	1.08	0.86	0.83	0.8	0.8	0.83	0.68	0.62	0.92	0.61	0.72	0.9	1.27	1.01	0.95	0.92	0.9	0.96	0.84	0.74	42	28	34	39	58	46	44	42	42	44	36	33	0.656667	0.893333	0.81	0.71	0.75	1.06	0.923333	0.846667	34.6667	47.6667	42.6667
G39947_20194	4338842	LOC4338842	0.6	1.01	0.63	0.37	0.22	0.18	0.78	1	1.6	0.38	0.45	0.37	0.69	1.16	0.71	0.46	0.26	0.22	0.9	1.15	1.8	0.44	0.55	0.44	15.98	26.98	16.99	10	6	5	21.99	27	43	11	12	10	0.746667	0.256667	1.12667	0.4	0.853333	0.313333	1.28333	0.476667	19.9833	7	30.6633
G39947_8833	4331747	LOC4331747	42.03	42.73	38.99	23.76	25.76	21.03	53.85	52.64	47.61	25.83	31.12	22.83	48.16	49.46	44.26	29.04	30.15	24.75	62.03	60.71	53.73	29.94	38.29	27.35	1458	1495	1373	828	913	742	1891	1836	1656	907	1091	804	41.25	23.5167	51.3667	26.5933	47.2933	27.98	58.8233	31.86	1442	827.667	1794.33
G39947_18463	9271279	LOC9271279	5.98	6.09	4.7	3.85	3.56	4.24	7.81	8.4	6.71	4.48	6.38	3.28	6.86	7.05	5.34	4.7	4.17	4.99	8.99	9.69	7.58	5.2	7.85	3.93	268	274	212	173	162	193	353	377	300	202	286	149	5.59	3.88333	7.64	4.71333	6.41667	4.62	8.75333	5.66	251.333	176	343.333
G39947_10415	4347532	LOC4347532	20.03	21.79	19.67	16.64	12.88	13.91	18.79	22.19	18.37	16.87	18.28	16.81	22.95	25.22	22.33	20.33	15.08	16.37	21.64	25.6	20.73	19.55	22.49	20.14	959	1052	956	800	630	677	911	1068	882	817	885	817	20.4967	14.4767	19.7833	17.32	23.5	17.26	22.6567	20.7267	989	702.333	953.667
G39947_28869	4352069	LOC4352069	0.23	0.25	0.07	0.16	0.45	0.68	0.15	0.07	0.19	0.24	0.5	0.69	0.27	0.29	0.08	0.2	0.52	0.8	0.18	0.08	0.21	0.28	0.62	0.83	3.21	3.56	1.04	2.26	6.32	9.53	2.14	0.93	2.6	3.43	7.02	9.72	0.183333	0.43	0.136667	0.476667	0.213333	0.506667	0.156667	0.576667	2.60333	6.03667	1.89
G39947_4475	4348212	LOC4348212	0.55	0.53	0.38	0.14	0.16	0.14	0.44	0.62	0.56	0.14	0.22	0.22	0.63	0.61	0.43	0.17	0.19	0.16	0.51	0.72	0.63	0.17	0.27	0.27	45.08	41.52	29.87	11.01	13	11	34.93	48.93	43.8	11.33	17.42	18.48	0.486667	0.146667	0.54	0.193333	0.556667	0.173333	0.62	0.236667	38.8233	11.67	42.5533
G39947_7434	4346262	LOC4346262	0.5	0.59	0.31	0.31	0.35	0.19	0.35	0.38	0.24	0.19	0.31	0.19	0.57	0.68	0.35	0.38	0.41	0.22	0.41	0.44	0.27	0.22	0.38	0.23	21	25	13	13	15	8	15	16	10	8	13	8	0.466667	0.283333	0.323333	0.23	0.533333	0.336667	0.373333	0.276667	19.6667	12	13.6667
G39947_31044	4325250	LOC4325250	0.74	1.05	0.7	0	0	0	1.48	1.59	1.37	0	0	0	0.85	1.21	0.8	0	0	0	1.71	1.84	1.55	0	0	0	30	43	29	0	0	0	61	65	56	0	0	0	0.83	0	1.48	0	0.953333	0	1.7	0	34	0	60.6667
G39947_22866	4333813	LOC4333813	0	0	0	0	0.05	0.03	0.03	0	0	0.03	0.03	0.05	0	0	0	0	0.06	0.03	0.03	0	0	0.03	0.03	0.06	0	0	0	0	2	1	1	0	0	1	1	2	0	0.0266667	0.01	0.0366667	0	0.03	0.01	0.04	0	1	0.333333
G39947_24063	4330073	LOC4330073	0.12	0.23	0.29	0.03	0	0.09	0.29	0.26	0.23	0	0.03	0.06	0.13	0.27	0.32	0.04	0	0.1	0.33	0.3	0.26	0	0.04	0.07	4	8	10	1	0	3	10	9	8	0	1	2	0.213333	0.04	0.26	0.03	0.24	0.0466667	0.296667	0.0366667	7.33333	1.33333	9
G39947_28503	9271297	LOC9271297	0	0.1	0.05	0.05	0	0	0.25	0.2	0.1	0.05	0.05	0.1	0	0.12	0.06	0.06	0	0	0.29	0.23	0.11	0.06	0.06	0.12	0	2	1	1	0	0	5	4	2	1	1	2	0.05	0.0166667	0.183333	0.0666667	0.06	0.02	0.21	0.08	1	0.333333	3.66667
G39947_17297	107275492	LOC107275492	0.06	0	0	0	0	0.12	0	0	0	0	0.06	0	0.07	0	0	0	0	0.14	0	0	0	0	0.07	0	1	0	0	0	0	2	0	0	0	0	1	0	0.02	0.04	0	0.02	0.0233333	0.0466667	0	0.0233333	0.333333	0.666667	0
G39947_8531	4338595	LOC4338595	7.15	7.94	7.7	4.46	4.7	6.17	10.92	9.98	8.95	6.46	7.95	6.07	8.2	9.19	8.75	5.46	5.5	7.26	12.58	11.51	10.1	7.49	9.78	7.28	268	300	293	168	180	235	414	376	336	245	301	231	7.59667	5.11	9.95	6.82667	8.71333	6.07333	11.3967	8.18333	287	194.333	375.333
G39947_2195	4332002	LOC4332002	0.19	0.28	0.21	0.46	0.2	0.2	0.05	0.26	0.26	0.35	0.39	0.16	0.21	0.32	0.24	0.56	0.23	0.24	0.05	0.29	0.29	0.41	0.48	0.19	8	11	9	18	8	8	2	11	11	14	16	7	0.226667	0.286667	0.19	0.3	0.256667	0.343333	0.21	0.36	9.33333	11.3333	8
G39947_21787	4335594	LOC4335594	0	0	0	0	0	0	0	0	0	0	0	0	0	0	0	0	0	0	0	0	0	0	0	0	0	0	0	0	0	0	0	0	0	0	0	0	0	0	0	0	0	0	0	0	0	0	0
G39947_28575	4327599	LOC4327599	10.26	10.59	9.92	7.59	7.03	7.13	10.51	11.18	8.52	6.57	7.36	6.17	11.76	12.26	11.26	9.28	8.23	8.39	12.1	12.9	9.62	7.61	9.06	7.4	491	511	482	365	344	347	509	538	409	318	356	300	10.2567	7.25	10.07	6.7	11.76	8.63333	11.54	8.02333	494.667	352	485.333
G39947_3888	4337505	LOC4337505	11.61	11.3	10.9	9.19	8.17	7.22	12.77	12.86	9.77	8.4	11.27	8.75	13.3	13.08	12.37	11.22	9.56	8.5	14.71	14.83	11.03	9.74	13.86	10.49	790	776	753	628	568	500	880	880	667	579	775	605	11.27	8.19333	11.8	9.47333	12.9167	9.76	13.5233	11.3633	773	565.333	809
G39947_1597	4351961	LOC4351961	0.15	0.17	0.3	0.13	0.08	0.05	0.19	0.21	0.32	0.04	0.09	0.08	0.17	0.2	0.34	0.16	0.09	0.06	0.22	0.25	0.36	0.05	0.11	0.09	5.02	8.89	11	10	4.02	3.93	8.54	8.08	13.78	3.01	5	4	0.206667	0.0866667	0.24	0.07	0.236667	0.103333	0.276667	0.0833333	8.30333	5.98333	10.1333
G39947_3401	4328447	LOC4328447	0.2	0.34	0.1	0.05	0.1	0.1	0.11	0.17	0.11	0.1	0	0	0.23	0.4	0.11	0.06	0.11	0.12	0.12	0.19	0.13	0.11	0	0	4.2	7.26	2.03	1.05	2.08	2.24	2.25	3.52	2.34	2.08	0	0	0.213333	0.0833333	0.13	0.0333333	0.246667	0.0966667	0.146667	0.0366667	4.49667	1.79	2.70333
G39947_26332	107279995	LOC107279995	0	0	0	0	0	0	0	0	0	0	0	0	0	0	0	0	0	0	0	0	0	0	0	0	0	0	0	0	0	0	0	0	0	0	0	0	0	0	0	0	0	0	0	0	0	0	0
G39947_19439	107277503	LOC107277503	0.15	0.28	0.19	0.42	0.1	0.27	0.26	0.27	0.28	0.2	0.28	0.12	0.17	0.33	0.22	0.51	0.11	0.31	0.3	0.31	0.32	0.23	0.35	0.15	12	23	16	34	8	22	21	22	23	16	23	10	0.206667	0.263333	0.27	0.2	0.24	0.31	0.31	0.243333	17	21.3333	22
G39947_14120	4346486	LOC4346486	0.37	0.46	0.53	0	0	0	0.48	0.5	0.41	0	0	0.05	0.43	0.53	0.61	0	0	0	0.55	0.58	0.46	0	0	0.06	28.51	35.26	41.5	0	0	0	37.26	38.82	31.4	0	0	4	0.453333	0	0.463333	0.0166667	0.523333	0	0.53	0.02	35.09	0	35.8267
G39947_21087	4323937	LOC4323937	36.24	39.27	39.8	25.36	28.04	20.55	46.07	46.6	33.48	30.04	31.95	24.13	41.53	45.46	45.18	30.99	32.82	24.19	53.07	53.74	37.79	34.81	39.31	28.92	1693	1856	1891	1183	1340	973	2183	2190	1571	1420	1507	1135	38.4367	24.65	42.05	28.7067	44.0567	29.3333	48.2	34.3467	1813.33	1165.33	1981.33
G39947_6406	107276804	LOC107276804	0.22	0.17	0.07	0.34	0.27	0.22	0.1	0.1	0.05	0.37	0.15	0.17	0.25	0.2	0.08	0.42	0.31	0.26	0.11	0.11	0.06	0.42	0.18	0.2	9	7	3	14	11	9	4	4	2	15	6	7	0.153333	0.276667	0.0833333	0.23	0.176667	0.33	0.0933333	0.266667	6.33333	11.3333	3.33333
G39947_9304	4332708	LOC4332708	5.35	5.06	4.73	3.87	2.66	3.38	5.86	5.57	4.55	5.59	6.73	3.67	6.13	5.85	5.38	4.72	3.11	3.98	6.75	6.42	5.14	6.48	8.29	4.39	478.67	456.46	430	346	242	307	530.01	501	408	504	606	332	5.04667	3.30333	5.32667	5.33	5.78667	3.93667	6.10333	6.38667	455.043	298.333	479.67
G39947_31596	4341426	LOC4341426	10.08	8.91	11.5	8.07	10.21	10.78	15.52	16.97	14.43	15.35	14.58	12.45	11.55	10.32	13.05	9.86	11.95	12.69	17.88	19.57	16.29	17.78	17.94	14.92	342	305	396	275	354	372	533	579	491	527	500	429	10.1633	9.68667	15.64	14.1267	11.64	11.5	17.9133	16.88	347.667	333.667	534.333
G39947_4479	4331959	LOC4331959	13.95	14.64	13.42	41.03	39.23	47.39	10	11.39	11.78	34.23	32.26	42.16	15.99	16.95	15.23	50.14	45.92	55.79	11.52	13.14	13.29	39.67	39.69	50.52	631	668	616	1864	1813	2180.03	458	518	534	1567	1474.11	1935.96	14.0033	42.55	11.0567	36.2167	16.0567	50.6167	12.65	43.2933	638.333	1952.34	503.333
G39947_30922	4351825	LOC4351825	0.14	0.33	0.14	0.57	0.6	0.33	0.19	0.14	0.09	0.7	0.56	0.47	0.16	0.38	0.16	0.69	0.71	0.38	0.22	0.16	0.11	0.81	0.69	0.56	3	7	3	12	13	7	4	3	2	15	12	10	0.203333	0.5	0.14	0.576667	0.233333	0.593333	0.163333	0.686667	4.33333	10.6667	3
G39947_14756	4327038	LOC4327038	0	0.03	0.02	0.09	0.07	0.13	0.07	0.05	0.03	0.08	0.19	0.08	0	0.04	0.02	0.1	0.08	0.16	0.08	0.06	0.04	0.1	0.23	0.1	0	2	1	5	4	8	4	3	2	5	11	5	0.0166667	0.0966667	0.05	0.116667	0.02	0.113333	0.06	0.143333	1	5.66667	3
G39947_9646	107279289	LOC107279289	0.04	0.11	0.23	0	0	0	0.1	0.07	0.04	0	0.04	0	0.04	0.12	0.26	0	0	0	0.12	0.08	0.04	0	0.04	0	1.04	3.02	5	0	0	0	2.37	2.08	1	0	1	0	0.126667	0	0.07	0.0133333	0.14	0	0.08	0.0133333	3.02	0	1.81667
G39947_10154	4348450	LOC4348450	3.84	3.64	3.82	2.87	2.23	1.21	3.37	2.87	1.94	1.59	1.96	1.5	4.4	4.21	4.34	3.51	2.61	1.42	3.89	3.31	2.18	1.84	2.41	1.8	600	573	606	450	356	192	533	450	303	251	309	238	3.76667	2.10333	2.72667	1.68333	4.31667	2.51333	3.12667	2.01667	593	332.667	428.667
G39947_26932	4337882	LOC4337882	13.27	12.45	12.09	8.57	7.57	9.93	16.73	14.29	13.95	10.24	8.2	9.5	15.21	14.42	13.72	10.48	8.86	11.69	19.27	16.49	15.74	11.86	10.09	11.39	410	388	379	266	239	312	523	444	432	320	256	298	12.6033	8.69	14.99	9.31333	14.45	10.3433	17.1667	11.1133	392.333	272.333	466.333
G39947_7221	4344302	LOC4344302	0.15	0	0.05	0.1	0.05	0.05	0.19	0	0.05	0.15	0.05	0	0.17	0	0.05	0.12	0.06	0.06	0.22	0	0.06	0.17	0.06	0	3	0	1	2	1	1	4	0	1	3	1	0	0.0666667	0.0666667	0.08	0.0666667	0.0733333	0.08	0.0933333	0.0766667	1.33333	1.33333	1.66667
G39947_15311	4331503	LOC4331503	13.61	14.14	15.54	8.48	9.28	7.84	15.07	14.52	11.45	8.74	12.19	8.95	15.59	16.36	17.64	10.37	10.86	9.23	17.36	16.75	12.93	10.12	15	10.72	1065	1116	1235	667	742	624	1194	1143	899	692	964	711	14.43	8.53333	13.68	9.96	16.53	10.1533	15.68	11.9467	1138.67	677.667	1078.67
G39947_969	4340855	LOC4340855	1.18	0	0	0	0	0	0	0.26	0	0	0	0.18	1.35	0	0	0	0	0	0	0.3	0	0	0	0.21	20.73	0	0	0	0	0	0	4.64	0	0	0	3.18	0.393333	0	0.0866667	0.06	0.45	0	0.1	0.07	6.91	0	1.54667
G39947_13344	4342837	LOC4342837	7.17	8.29	7.55	7.51	5.26	6.82	9.55	8.34	7.07	8.98	8.36	7.32	8.21	9.6	8.57	9.18	6.15	8.03	11	9.62	7.97	10.4	10.29	8.77	246.93	287.97	263.96	259.98	185	238.99	332.97	288.93	244.01	312.98	291	256	7.67	6.53	8.32	8.22	8.79333	7.78667	9.53	9.82	266.287	227.99	288.637
G39947_19490	4340720	LOC4340720	2.44	2.24	2.21	3.43	3.34	2.46	2.4	2.25	2.13	3.77	4.36	3.04	2.8	2.6	2.51	4.19	3.91	2.89	2.76	2.6	2.4	4.37	5.36	3.64	103	93	95.73	138	139	98	102	97	89	152	176	128	2.29667	3.07667	2.26	3.72333	2.63667	3.66333	2.58667	4.45667	97.2433	125	96
G39947_6815	4343957	LOC4343957	5.6	4.82	4.65	4.03	4.03	5.85	4.56	4.38	5.3	3.83	4.15	4.02	6.41	5.58	5.28	4.93	4.72	6.89	5.25	5.05	5.98	4.43	5.1	4.82	159	138	134	115	117	169	131	125	151	110	119	116	5.02333	4.63667	4.74667	4	5.75667	5.51333	5.42667	4.78333	143.667	133.667	135.667
G39947_6475	4343201	LOC4343201	1.29	0.84	0.95	0.28	0.24	0.57	0.86	0.9	0.63	0.23	0.29	0.29	1.47	0.97	1.08	0.34	0.28	0.67	1	1.03	0.71	0.27	0.36	0.35	100	66	75	22	19	45	68	70	49	18	23	23	1.02667	0.363333	0.796667	0.27	1.17333	0.43	0.913333	0.326667	80.3333	28.6667	62.3333
G39947_9461	4331568	LOC4331568	1.05	1.14	1.2	2.29	1.51	1.18	1.65	1.94	1.94	1.45	1.53	1.08	1.2	1.32	1.37	2.79	1.77	1.39	1.9	2.23	2.19	1.69	1.88	1.3	42	46	49	92	62	48	67	78	78	59	62	44	1.13	1.66	1.84333	1.35333	1.29667	1.98333	2.10667	1.62333	45.6667	67.3333	74.3333
G39947_20894	4344006	LOC4344006	3.78	3.89	3.07	2.3	2.96	2.7	4.56	4.93	4.02	2.83	2.48	2.94	4.34	4.5	3.48	2.81	3.47	3.18	5.25	5.69	4.54	3.28	3.05	3.53	120	129	101	73	97	89	148	150	127	91	76	93	3.58	2.65333	4.50333	2.75	4.10667	3.15333	5.16	3.28667	116.667	86.3333	141.667
G39947_8235	4351245	LOC4351245	3.96	4.06	3.64	3.42	2.82	2.37	4.26	4.25	3.5	3.68	3.63	2.92	4.54	4.7	4.13	4.18	3.31	2.79	4.91	4.9	3.94	4.26	4.47	3.5	266.02	277.86	251.38	230.5	199.78	162.79	293.61	290.56	239.22	249.9	248.86	198.84	3.88667	2.87	4.00333	3.41	4.45667	3.42667	4.58333	4.07667	265.087	197.69	274.463
G39947_2541	4349313	LOC4349313	2.64	3.93	2.52	2	1.68	4.02	1.47	1.85	2.44	1.68	1.98	2.66	3.03	4.55	2.86	2.44	1.97	4.73	1.69	2.14	2.75	1.95	2.44	3.19	444	665	430	337	288	686	250	313	410	286	336	454	3.03	2.56667	1.92	2.10667	3.48	3.04667	2.19333	2.52667	513	437	324.333
G39947_5910	112939656	LOC112939656	0	0.08	0.08	0	0	0	0	0	0.12	0	0	0.12	0	0.1	0.09	0	0	0	0	0	0.14	0	0	0.15	0	2.46	2.38	0	0	0	0	0	3.48	0	0	3.67	0.0533333	0	0.04	0.04	0.0633333	0	0.0466667	0.05	1.61333	0	1.16
G39947_5325	4327784	LOC4327784	0.58	0.86	0.77	1.31	0.6	1.01	1.18	0.98	0.7	0.85	0.85	0.69	0.66	0.99	0.87	1.6	0.71	1.19	1.36	1.13	0.79	0.99	1.05	0.83	14	21	19	32	15	25	29	24	17	21	21	17	0.736667	0.973333	0.953333	0.796667	0.84	1.16667	1.09333	0.956667	18	24	23.3333
G39947_2850	4336990	LOC4336990	0.1	0.3	0.05	0.47	0.18	0.37	0.37	0.25	0.05	0.09	0.32	0.18	0.12	0.35	0.05	0.57	0.21	0.43	0.43	0.29	0.05	0.11	0.4	0.22	2.14	6.44	1	10	4	7.99	8	5.39	1	2	7	4	0.15	0.34	0.223333	0.196667	0.173333	0.403333	0.256667	0.243333	3.19333	7.33	4.79667
G39947_23233	4324725	LOC4324725	3.85	4.79	4.01	0.16	0.22	0.38	7.28	7	7.78	0.65	0.49	0.22	4.41	5.55	4.55	0.2	0.25	0.45	8.38	8.07	8.78	0.76	0.6	0.26	70	88	74	3	4	7	134	128	142	12	9	4	4.21667	0.253333	7.35333	0.453333	4.83667	0.3	8.41	0.54	77.3333	4.66667	134.667
G39947_25502	107276166	LOC107276166	0.01	0.04	0.03	0.05	0.02	0.05	0.08	0.03	0.05	0.06	0.01	0.01	0.01	0.05	0.03	0.06	0.02	0.06	0.09	0.03	0.06	0.07	0.01	0.01	1	4.46	3	5.07	2	4.94	7.96	3	5	6	1	1	0.0266667	0.04	0.0533333	0.0266667	0.03	0.0466667	0.06	0.03	2.82	4.00333	5.32
G39947_17775	4328847	LOC4328847	0	0	0	0.37	0.44	0.26	0	0	0	0.41	0.33	0.29	0	0	0	0.45	0.51	0.3	0	0	0	0.47	0.41	0.35	0	0	0	30	36	21	0	0	0	33	27	24	0	0.356667	0	0.343333	0	0.42	0	0.41	0	29	0
G39947_24087	4333633	LOC4333633	1.7	1.74	1.73	1.63	2.15	1.5	2.89	2.59	2.45	2.02	1.65	1.27	1.94	2.01	1.96	1.99	2.51	1.76	3.33	2.99	2.76	2.34	2.03	1.52	58	60	60	56	75	52	100	89	84	70	57	44	1.72333	1.76	2.64333	1.64667	1.97	2.08667	3.02667	1.96333	59.3333	61	91
G39947_11225	112938728	LOC112938728	0	0	0	0	0	0	0.09	0	0	0	0	0	0	0	0	0	0	0	0.1	0	0	0	0	0	0	0	0	0	0	0	1	0	0	0	0	0	0	0	0.03	0	0	0	0.0333333	0	0	0	0.333333
G39947_18408	4341624	LOC4341624	0	0	0	0	0	0	0.06	0	0	0	0	0	0	0	0	0	0	0	0.06	0	0	0	0	0	0	0	0	0	0	0	2	0	0	0	0	0	0	0	0.02	0	0	0	0.02	0	0	0	0.666667
G39947_25730	4334747	LOC4334747	2.49	2.93	2.7	1.17	2.47	1.51	3.94	3.79	3.34	1.58	2.15	1.05	2.86	3.39	3.07	1.43	2.9	1.77	4.54	4.37	3.77	1.84	2.65	1.26	70	83	77	33	71	43	112	107	94	45	61	30	2.70667	1.71667	3.69	1.59333	3.10667	2.03333	4.22667	1.91667	76.6667	49	104.333
G39947_13484	4330447	LOC4330447	0.18	0	0.07	0.85	0.83	0.47	0.2	0.22	0.07	0.49	0.82	0.37	0.2	0	0.08	1.03	0.97	0.55	0.23	0.26	0.08	0.57	1	0.44	7	0	3	34	34	19	8	9	3	20	33	15	0.0833333	0.716667	0.163333	0.56	0.0933333	0.85	0.19	0.67	3.33333	29	6.66667
G39947_13545	9269363	LOC9269363	14.08	16.04	14	14.4	9.98	8.46	18.79	17.12	17.34	9.41	11.62	8.31	16.14	18.56	15.89	17.59	11.68	9.96	21.64	19.75	19.57	10.91	14.3	9.96	337	387	340	346	244	206	455	412	416	228	281	202	14.7067	10.9467	17.75	9.78	16.8633	13.0767	20.32	11.7233	354.667	265.333	427.667
G39947_10991	107280961	LOC107280961	0.12	0.13	0.17	0.11	0.1	0.09	0.19	0.11	0.19	0.03	0.14	0.14	0.14	0.15	0.19	0.14	0.11	0.1	0.22	0.13	0.21	0.03	0.17	0.17	8.18	8.84	11.76	7.84	6.78	5.88	13.16	7.84	12.84	1.96	9.3	9.8	0.14	0.1	0.163333	0.103333	0.16	0.116667	0.186667	0.123333	9.59333	6.83333	11.28
G39947_25767	4346651	LOC4346651	15	12.65	14.2	12.8	9.87	12.15	16.85	15.09	11.49	15.14	14.64	11.8	17.18	14.64	16.12	15.64	11.56	14.3	19.41	17.4	12.97	17.55	18.02	14.14	596	507	573	511	401	491	678	603	458	609	588	476	13.95	11.6067	14.4767	13.86	15.98	13.8333	16.5933	16.57	558.667	467.667	579.667
G39947_24866	107277611	LOC107277611	0.5	0.59	0.4	0.69	0.56	0.59	0.42	0.28	0.29	0.49	0.55	0.25	0.57	0.68	0.45	0.84	0.65	0.69	0.49	0.33	0.33	0.57	0.68	0.3	22.22	26.31	17.83	30.78	25.3	26.44	19.02	12.69	13.09	21.96	24.81	11.21	0.496667	0.613333	0.33	0.43	0.566667	0.726667	0.383333	0.516667	22.12	27.5067	14.9333
G39947_21277	4349985	LOC4349985	1.02	1.35	1.68	3.99	3.92	2.01	1.01	1.61	0.77	4.13	3.71	2.69	1.17	1.57	1.91	4.88	4.59	2.37	1.16	1.86	0.86	4.78	4.57	3.22	12	16	20	47	47	24	12	19	9	49	44	32	1.35	3.30667	1.13	3.51	1.55	3.94667	1.29333	4.19	16	39.3333	13.3333
G39947_30081	4344479	LOC4344479	7.97	6.49	7.5	6.74	6.21	5.86	7.85	8.07	6.25	6.82	7.06	6.37	9.13	7.51	8.51	8.24	7.27	6.9	9.04	9.31	7.05	7.9	8.68	7.64	314	258	300	267	250	235	313	320	247	272	281	255	7.32	6.27	7.39	6.75	8.38333	7.47	8.46667	8.07333	290.667	250.667	293.333
G39947_22329	4346975	LOC4346975	0	0	0	0	0	0	0	0	0.04	0	0	0	0	0	0	0	0	0	0	0	0.04	0	0	0	0	0	0	0	0	0	0	0	1	0	0	0	0	0	0.0133333	0	0	0	0.0133333	0	0	0	0.333333
G39947_4740	4329912	LOC4329912	1.07	1.02	1.08	2.53	1.75	1.98	0.56	0.96	1.07	1.61	1.7	1.8	1.23	1.18	1.23	3.09	2.05	2.33	0.64	1.11	1.21	1.86	2.09	2.16	46.81	45	48	111	78	87.91	24.61	42.18	47	71	75	80	1.05667	2.08667	0.863333	1.70333	1.21333	2.49	0.986667	2.03667	46.6033	92.3033	37.93
G39947_7052	4341004	LOC4341004	0.14	0.03	0	0.06	0.1	0.13	0.07	0.15	0.11	0.3	0.1	0.18	0.16	0.04	0	0.07	0.12	0.16	0.08	0.17	0.12	0.35	0.13	0.21	4	1	0	2	3	4	2	5	4	11	3	6	0.0566667	0.0966667	0.11	0.193333	0.0666667	0.116667	0.123333	0.23	1.66667	3	3.66667
G39947_8553	4331897	LOC4331897	0.69	0.61	0.5	8.42	6.47	5.96	1.03	0.83	0.56	7.12	9.07	7.38	0.79	0.71	0.57	10.29	7.58	7.01	1.19	0.95	0.63	8.25	11.16	8.84	26	23	19	316	247	227	39	31	21	269	343	280	0.6	6.95	0.806667	7.85667	0.69	8.29333	0.923333	9.41667	22.6667	263.333	30.3333
G39947_7508	4334907	LOC4334907	0.42	0.34	0.49	0.42	0.34	0.56	0.49	0.8	0.38	0.53	0.53	0.45	0.48	0.39	0.56	0.51	0.39	0.66	0.56	0.92	0.43	0.61	0.65	0.54	11	9	13	11	9	15	13	21	10	14	14	12	0.416667	0.44	0.556667	0.503333	0.476667	0.52	0.636667	0.6	11	11.6667	14.6667
G39947_8571	107277027	LOC107277027	2.2	3.41	3.62	0.56	1.41	0.51	4.07	3.66	1.79	1.34	0.91	0.47	2.52	3.95	4.11	0.68	1.65	0.6	4.69	4.22	2.02	1.56	1.12	0.57	55	86	92	14	36	13	103	92	45	34	23	12	3.07667	0.826667	3.17333	0.906667	3.52667	0.976667	3.64333	1.08333	77.6667	21	80
G39947_13752	4347374	LOC4347374	36.96	37.77	36	46.88	43.8	34	64.34	61.17	51.03	40.45	44.81	34.36	42.34	43.72	40.86	57.28	51.27	40.02	74.11	70.55	57.6	46.87	55.13	41.18	715	737	707	911	866	669	1260	1190	990	792	876	675	36.91	41.56	58.8467	39.8733	42.3067	49.5233	67.42	47.7267	719.667	815.333	1146.67
G39947_23013	4328041	LOC4328041	4.47	5.57	4.69	4.54	4.09	3.26	6.02	5.52	5.63	3.74	3.91	3.62	5.12	6.45	5.32	5.55	4.79	3.84	6.93	6.37	6.35	4.33	4.81	4.34	248	312	264	253	232	184	338	308	313	210	219	204	4.91	3.96333	5.72333	3.75667	5.63	4.72667	6.55	4.49333	274.667	223	319.667
G39947_9741	4347326	LOC4347326	90.68	83.42	96.89	62.17	70.51	77.62	92.2	86.42	85.37	64.67	66.73	64.51	103.9	96.57	110	75.97	82.53	91.37	106.21	99.67	96.35	74.95	82.1	77.31	1747	1621	1895	1203	1388	1521	1798	1674	1649	1261	1299	1262	90.33	70.1	87.9967	65.3033	103.49	83.29	100.743	78.12	1754.33	1370.67	1707
G39947_14855	107278750	LOC107278750	3.03	3.61	2.93	2.42	2.58	1.68	5.17	4.17	3.5	2.47	2.55	1.5	3.47	4.18	3.33	2.96	3.02	1.97	5.96	4.81	3.95	2.86	3.14	1.79	178.57	214.75	175.68	143.56	155.71	100.59	308.89	247.58	207.12	147.37	152.13	89.73	3.19	2.22667	4.28	2.17333	3.66	2.65	4.90667	2.59667	189.667	133.287	254.53
G39947_26049	107281725	LOC107281725	1.71	1.95	1.64	0.74	0.68	0.78	1.9	1.82	1.44	1.02	0.79	0.67	1.96	2.26	1.86	0.91	0.8	0.92	2.19	2.1	1.63	1.18	0.98	0.8	50.92	63.29	52.32	25.01	22.68	29.84	52.2	56.12	38.1	31.79	23.39	18.23	1.76667	0.733333	1.72	0.826667	2.02667	0.876667	1.97333	0.986667	55.51	25.8433	48.8067
G39947_14105	4342686	LOC4342686	0	0	0	0	0.01	0.01	0	0	0	0.01	0	0	0	0	0	0	0.01	0.01	0	0	0	0.01	0	0	0	0	0	0	1	1	0	0	0	1	0	0	0	0.00666667	0	0.00333333	0	0.00666667	0	0.00333333	0	0.666667	0
G39947_6215	107279592	LOC107279592	0	0.04	0	0	0	0	0	0	0	0.01	0	0	0	0.05	0	0	0	0	0	0	0	0.01	0	0	0	1.97	0	0	0	0	0	0	0	0.39	0	0	0.0133333	0	0	0.00333333	0.0166667	0	0	0.00333333	0.656667	0	0
G39947_7589	4328544	LOC4328544	0	0	0.05	0.03	0.03	0	0.03	0.03	0	0.03	0	0.03	0	0	0.06	0.03	0.03	0	0.03	0.03	0	0.03	0	0.03	0	0	2.15	1.03	1.01	0	1	1	0	1.04	0	1.02	0.0166667	0.02	0.02	0.02	0.02	0.02	0.02	0.02	0.716667	0.68	0.666667
G39947_2398	107279287	LOC107279287	0	0	0	0.09	0.05	0.09	0	0	0	0.14	0.05	0.14	0	0	0	0.11	0.05	0.11	0	0	0	0.16	0.06	0.16	0	0	0	2	1	2	0	0	0	3	1	3	0	0.0766667	0	0.11	0	0.09	0	0.126667	0	1.66667	0
G39947_2725	4331227	LOC4331227	0.53	0.46	0.64	0.25	0.24	0.09	0.43	0.52	0.43	0.18	0.12	0.09	0.6	0.53	0.73	0.3	0.28	0.11	0.49	0.61	0.49	0.21	0.15	0.11	17	15	21	8	8	3	14	17	14	6	4	3	0.543333	0.193333	0.46	0.13	0.62	0.23	0.53	0.156667	17.6667	6.33333	15
G39947_19938	4330708	LOC4330708	0.57	0.44	0.3	0.53	0.32	0.5	0.72	0.35	0.86	0.35	0.44	0.37	0.66	0.51	0.35	0.64	0.38	0.59	0.83	0.41	0.97	0.4	0.54	0.44	26	20	14	24	15	23	33	16	39	16	20	17	0.436667	0.45	0.643333	0.386667	0.506667	0.536667	0.736667	0.46	20	20.6667	29.3333
G39947_4847	4339368	LOC4339368	2.06	2.23	1.88	2.43	2.41	2.31	2.92	2.85	2.51	3.04	3.47	2.43	2.36	2.58	2.14	2.97	2.83	2.72	3.37	3.29	2.83	3.52	4.27	2.91	85	93	79.07	101	102	97	122.29	118.47	104	127	145	102	2.05667	2.38333	2.76	2.98	2.36	2.84	3.16333	3.56667	85.69	100	114.92
G39947_28497	4326203	LOC4326203	28.29	36.07	34.69	12.99	17.08	12.1	48.53	42.45	35.67	18.15	21.21	15.26	32.42	41.75	39.38	15.87	19.99	14.25	55.9	48.96	40.26	21.04	26.1	18.29	462	594	575	213	285	201	802	697	584	300	350	253	33.0167	14.0567	42.2167	18.2067	37.85	16.7033	48.3733	21.81	543.667	233	694.333
G39947_11828	4345539	LOC4345539	42.27	40.38	35.61	49.26	40.23	42.81	35.68	38.59	37.16	45.65	46.15	46.76	48.43	46.74	40.43	60.19	47.09	50.39	41.1	44.51	41.93	52.9	56.78	56.03	1632.14	1573.91	1397.77	1905.5	1590.55	1682.17	1391.07	1497.34	1441.57	1786.05	1804.45	1829.72	39.42	44.1	37.1433	46.1867	45.2	52.5567	42.5133	55.2367	1534.61	1726.07	1443.33
G39947_8578	107276829	LOC107276829	0	0	0	0	0	0.08	0	0	0	0	0	0	0	0	0	0	0	0.09	0	0	0	0	0	0	0	0	0	0	0	2	0	0	0	0	0	0	0	0.0266667	0	0	0	0.03	0	0	0	0.666667	0
G39947_13220	4340793	LOC4340793	0	0.01	0	0	0	0	0.01	0	0	0	0	0	0	0.01	0	0	0	0	0.01	0	0	0	0	0	0	1	0	0	0	0	1	0	0	0	0	0	0.00333333	0	0.00333333	0	0.00333333	0	0.00333333	0	0.333333	0	0.333333
G39947_21853	107281588	LOC107281588	0.21	0.15	0.86	0.15	0.5	0	0.6	0.53	0.1	0.42	0	0.16	0.24	0.17	0.97	0.18	0.59	0	0.69	0.61	0.11	0.49	0	0.2	2.52	1.78	10.29	1.76	6.07	0	7.22	6.31	1.17	5.07	0	1.95	0.406667	0.216667	0.41	0.193333	0.46	0.256667	0.47	0.23	4.86333	2.61	4.9
G39947_5144	4325241	LOC4325241	3.19	1.87	1.43	2.47	1.83	4.27	2.04	1.85	1.7	4.17	2.3	3.49	3.65	2.17	1.62	3.02	2.15	5.03	2.35	2.13	1.92	4.83	2.83	4.18	204	121	93	159	120	278	132	119	109	270	149	227	2.16333	2.85667	1.86333	3.32	2.48	3.4	2.13333	3.94667	139.333	185.667	120
G39947_4729	112939553	LOC112939553	0	0.12	0	0.12	0.24	0	0.49	0.12	0.12	0.24	0	0.24	0	0.14	0	0.15	0.28	0	0.56	0.14	0.14	0.28	0	0.29	0	1	0	1	2	0	4	1	1	2	0	2	0.04	0.12	0.243333	0.16	0.0466667	0.143333	0.28	0.19	0.333333	1	2
G39947_9770	4347626	LOC4347626	16.15	15.57	16.77	19.75	18.26	19.66	11.83	12.89	16.74	15.58	17.67	17.44	18.51	18.02	19.04	24.13	21.37	23.15	13.62	14.87	18.9	18.06	21.74	20.9	684	665	721	840	790	847	507	549	711.01	668	755.99	750	16.1633	19.2233	13.82	16.8967	18.5233	22.8833	15.7967	20.2333	690	825.667	589.003
G39947_16159	107276648	LOC107276648	0	0.08	0.08	0.12	0.04	0	0	0.04	0.04	0	0.04	0.12	0	0.09	0.09	0.15	0.05	0	0	0.05	0.05	0	0.05	0.14	0	2	2	3	1	0	0	1	1	0	1	3	0.0533333	0.0533333	0.0266667	0.0533333	0.06	0.0666667	0.0333333	0.0633333	1.33333	1.33333	0.666667
G39947_10089	4343965	LOC4343965	4.18	5.08	4.06	8.74	6.52	9.1	8.67	6.62	8.96	8.62	8.42	7.65	4.79	5.89	4.61	10.68	7.63	10.71	9.99	7.64	10.12	9.99	10.36	9.17	79	97	78	166	126	175	166	126	170	165	161	147	4.44	8.12	8.08333	8.23	5.09667	9.67333	9.25	9.84	84.6667	155.667	154
G39947_29181	4348065	LOC4348065	0	0	0	0.02	0	0.02	0	0	0	0	0	0.04	0	0	0	0.03	0	0.03	0	0	0	0	0	0.05	0	0	0	1	0	1	0	0	0	0	0	2	0	0.0133333	0	0.0133333	0	0.02	0	0.0166667	0	0.666667	0
G39947_2816	4337365	LOC4337365	13.71	14.4	13.61	11.37	11.45	7.74	13.04	13.8	9.26	9.61	12.69	9.12	15.71	16.67	15.45	13.9	13.4	9.12	15.02	15.92	10.45	11.13	15.62	10.93	1018	1072	1031	854	872	582	962	1011	693	722	967	690	13.9067	10.1867	12.0333	10.4733	15.9433	12.14	13.7967	12.56	1040.33	769.333	888.667
G39947_5908	107278434	LOC107278434	0.49	0.33	0.37	0.85	0.52	0.56	0.29	0.26	0.34	1.04	1.1	0.83	0.56	0.38	0.42	1.04	0.61	0.66	0.34	0.3	0.39	1.21	1.36	1	35	24	27	61	38	41	21	19	25	75	80	61	0.396667	0.643333	0.296667	0.99	0.453333	0.77	0.343333	1.19	28.6667	46.6667	21.6667
G39947_18436	4344234	LOC4344234	19.6	20.44	21.03	15.52	16.53	15.61	26.91	24.28	22.04	20.62	19.42	14.71	22.45	23.67	23.88	18.97	19.35	18.37	31	28	24.87	23.9	23.89	17.63	421	443	459	335	363	341	586	525	475	449	422	321	20.3567	15.8867	24.41	18.25	23.3333	18.8967	27.9567	21.8067	441	346.333	528.667
G39947_14100	4327698	LOC4327698	1.57	1.72	1.45	0.81	0.92	0.63	2.46	2.02	2.72	0.76	1.04	0.79	1.8	1.99	1.65	0.99	1.08	0.74	2.83	2.33	3.07	0.88	1.29	0.95	78	87	74	41	47	32	125	102	137	38	53	40	1.58	0.786667	2.4	0.863333	1.81333	0.936667	2.74333	1.04	79.6667	40	121.333
G39947_29538	112937915	LOC112937915	0	0	0	0	0	0.05	0.05	0	0	0	0	0	0	0	0	0	0	0.06	0.06	0	0	0	0	0	0	0	0	0	0	1	1	0	0	0	0	0	0	0.0166667	0.0166667	0	0	0.02	0.02	0	0	0.333333	0.333333
G39947_19122	4329456	LOC4329456	0.12	0.12	0	0.18	0.72	0.51	0.12	0.12	0.06	0.12	0.43	0.12	0.14	0.14	0	0.22	0.85	0.6	0.14	0.14	0.07	0.14	0.53	0.15	2	1.99	0	3	12	8.48	2	2	1	2	7	2	0.08	0.47	0.1	0.223333	0.0933333	0.556667	0.116667	0.273333	1.33	7.82667	1.66667
G39947_3772	107279635	LOC107279635	0	0	0.16	0.16	0	0	0	0	0	0	0.05	0.05	0	0	0.18	0.2	0	0	0	0	0	0	0.07	0.06	0	0	3	3	0	0	0	0	0	0	1	1	0.0533333	0.0533333	0	0.0333333	0.06	0.0666667	0	0.0433333	1	1	0
G39947_1335	4344265	LOC4344265	20.5	21.3	21.56	11.09	11.89	8.76	32.71	30.5	23.12	12.35	13.19	8.28	23.49	24.65	24.48	13.55	13.91	10.32	37.68	35.18	26.09	14.32	16.23	9.92	375.32	392.85	401.33	204.66	223.25	163.4	607.35	560.61	423.88	228.92	243.02	154.02	21.12	10.58	28.7767	11.2733	24.2067	12.5933	32.9833	13.49	389.833	197.103	530.613
G39947_15911	107279909	LOC107279909	0	0	0	0	0	0	0	0	0	0	0	0	0	0	0	0	0	0	0	0	0	0	0	0	0	0	0	0	0	0	0	0	0	0	0	0	0	0	0	0	0	0	0	0	0	0	0
G39947_21270	4344995	LOC4344995	5.91	5.17	4.95	5.28	3.76	5.84	6.76	5.29	4.66	5.66	5.76	5.92	6.77	5.99	5.62	6.45	4.41	6.87	7.78	6.11	5.25	6.56	7.09	7.09	274	242	234	249	179	276	318	247	217	267	270	280	5.34333	4.96	5.57	5.78	6.12667	5.91	6.38	6.91333	250	234.667	260.667
G39947_27420	4330100	LOC4330100	7.54	7.75	6.25	6.48	5.21	4.5	7.62	7.66	6.13	5.72	6.6	6.08	8.64	8.97	7.09	7.91	6.1	5.3	8.78	8.83	6.92	6.62	8.12	7.28	606	628	510	523	428	368	620	619	494	465	536	496	7.18	5.39667	7.13667	6.13333	8.23333	6.43667	8.17667	7.34	581.333	439.667	577.667
G39947_22232	4347521	LOC4347521	1.69	2.46	2.55	1.92	1.39	1.44	2.86	2.72	3.13	0.92	0.99	1.63	1.94	2.84	2.9	2.35	1.62	1.69	3.29	3.14	3.53	1.07	1.22	1.95	37.26	54.43	56.23	42.33	30.33	32.41	63.52	60.77	67.42	20.2	21.18	38.16	2.23333	1.58333	2.90333	1.18	2.56	1.88667	3.32	1.41333	49.3067	35.0233	63.9033
G39947_4581	4344814	LOC4344814	0	0.05	0.02	0	0	0	0.06	0	0.07	0	0	0	0	0.05	0.03	0	0	0	0.06	0	0.08	0	0	0	0	2	1	0	0	0	2.43	0	3	0	0	0	0.0233333	0	0.0433333	0	0.0266667	0	0.0466667	0	1	0	1.81
G39947_28557	4351476	LOC4351476	0.79	0.9	1.13	1.39	1.69	1.09	1.64	2	1.36	1.1	1.23	1.18	0.9	1.04	1.28	1.69	1.98	1.29	1.89	2.31	1.54	1.28	1.52	1.41	24.35	27.86	35.39	42.92	53.22	34.33	51.31	62.12	42.12	34.39	38.45	36.85	0.94	1.39	1.66667	1.17	1.07333	1.65333	1.91333	1.40333	29.2	43.49	51.85
G39947_16956	4347093	LOC4347093	0.53	0.47	0.49	10.6	4.48	4.91	0.31	0.46	0.37	3.44	4.03	5.26	0.6	0.55	0.55	12.95	5.25	5.78	0.35	0.53	0.42	3.99	4.96	6.3	37.57	34	35.33	758.04	326.13	355.42	22	33	26.28	248	290.19	380.27	0.496667	6.66333	0.38	4.24333	0.566667	7.99333	0.433333	5.08333	35.6333	479.863	27.0933
G39947_28405	4337698	LOC4337698	0.03	0.05	0.03	0.03	0.05	0.08	0.05	0.05	0.16	0.1	0.11	0	0.03	0.06	0.03	0.03	0.06	0.09	0.06	0.06	0.18	0.12	0.13	0	1	2	1	1	2	3	2	2	6	4	4	0	0.0366667	0.0533333	0.0866667	0.07	0.04	0.06	0.1	0.0833333	1.33333	2	3.33333
G39947_24337	4327592	LOC4327592	12.03	12.51	12.84	9.77	10.42	7.58	14.54	14.66	14.4	8.72	10.79	7.7	13.78	14.48	14.58	11.94	12.2	8.92	16.75	16.91	16.25	10.11	13.28	9.23	429	450	465	350	380	275	525	526	515	315	389	279	12.46	9.25667	14.5333	9.07	14.28	11.02	16.6367	10.8733	448	335	522
G39947_23168	4323868	LOC4323868	1.88	1.8	1.26	3.62	3.13	3.36	1.89	1.37	1.56	3.99	4.31	3.92	2.15	2.08	1.44	4.42	3.66	3.95	2.17	1.58	1.76	4.62	5.3	4.69	60	58	41	116	102	109	61	44	50	129	139	127	1.64667	3.37	1.60667	4.07333	1.89	4.01	1.83667	4.87	53	109	51.6667
G39947_15719	4350138	LOC4350138	0	0	0	0	0	0	0.03	0	0	0	0	0	0	0	0	0	0	0	0.03	0	0	0	0	0	0	0	0	0	0	0	2	0	0	0	0	0	0	0	0.01	0	0	0	0.01	0	0	0	0.666667
G39947_20858	4334593	LOC4334593	14.3	11.58	14.03	14.89	18.9	20.51	12.31	11.5	14.09	18.61	16.34	14.91	16.39	13.41	15.93	18.2	22.12	24.14	14.17	13.26	15.9	21.56	20.1	17.87	240	196	239	251	324	350	209	194	237	316	277	254	13.3033	18.1	12.6333	16.62	15.2433	21.4867	14.4433	19.8433	225	308.333	213.333
G39947_20844	4347736	LOC4347736	26.01	24.54	24	13.69	16.08	9.83	34.25	29.53	26.36	16.24	20.78	12.26	29.8	28.4	27.24	16.73	18.82	11.57	39.45	34.05	29.75	18.82	25.56	14.69	679	646	636	359	429	261	905	775	690	429	548	325	24.85	13.2	30.0467	16.4267	28.48	15.7067	34.4167	19.69	653.667	349.667	790
G39947_10758	4339511	LOC4339511	0.28	0.36	0.25	0.17	0.08	0.07	0.37	0.24	0.34	0.09	0.09	0.14	0.32	0.42	0.28	0.2	0.09	0.08	0.43	0.28	0.38	0.1	0.11	0.17	23.97	31.09	21.41	14.11	7	6	32.01	20.97	28.96	7.66	8	12	0.296667	0.106667	0.316667	0.106667	0.34	0.123333	0.363333	0.126667	25.49	9.03667	27.3133
G39947_8350	4332571	LOC4332571	1.33	0.81	1.27	0.64	1.06	0.37	1.68	1.43	1.02	0.93	0.75	0.45	1.52	0.94	1.44	0.78	1.24	0.44	1.94	1.65	1.15	1.08	0.92	0.54	35	22	34	17	29	10	45	38	27	25	20	12	1.13667	0.69	1.37667	0.71	1.3	0.82	1.58	0.846667	30.3333	18.6667	36.6667
G39947_3424	4329622	LOC4329622	2.81	2.85	2.99	2.05	2.3	1.8	2.73	3.01	2.06	2.4	2.65	2.29	3.22	3.3	3.39	2.5	2.69	2.11	3.14	3.47	2.32	2.78	3.26	2.75	182	187	197	134	153	119	179	196	134	158	174	151	2.88333	2.05	2.6	2.44667	3.30333	2.43333	2.97667	2.93	188.667	135.333	169.667
G39947_20243	4345738	LOC4345738	11.74	12.21	12.85	4.78	8.45	4.81	18.69	15.72	18.19	7.28	7.39	5.25	13.45	14.14	14.59	5.84	9.89	5.66	21.52	18.13	20.52	8.44	9.09	6.3	242	254	269	99	178	100.87	390	326	376	152	154	110	12.2667	6.01333	17.5333	6.64	14.06	7.13	20.0567	7.94333	255	125.957	364
G39947_4734	4338077	LOC4338077	31.98	36.11	37.27	18.55	20.77	17.21	50.44	48.9	45.17	19.9	22.82	13.46	36.65	41.8	42.31	22.67	24.31	20.25	58.11	56.4	50.98	23.06	28.08	16.13	631.3	718.82	746.76	367.8	418.95	345.39	1007.78	970.56	893.98	397.49	455.22	269.68	35.12	18.8433	48.17	18.7267	40.2533	22.41	55.1633	22.4233	698.96	377.38	957.44
G39947_29752	4329165	LOC4329165	0.44	0.32	0.43	0.6	0.51	0.51	0.39	0.72	0.64	0.55	0.63	0.59	0.5	0.37	0.49	0.73	0.59	0.6	0.45	0.82	0.72	0.64	0.78	0.71	11	8	11	15	13	13	10	18	16	14	16	15	0.396667	0.54	0.583333	0.59	0.453333	0.64	0.663333	0.71	10	13.6667	14.6667
G39947_27090	4343867	LOC4343867	6.93	8.92	6.62	12.95	11.97	9.79	9.62	8.46	7.84	13.73	16.25	12.9	7.94	10.33	7.51	15.82	14.01	11.52	11.08	9.76	8.85	15.91	20	15.46	225	292	218	422	397	323	316	276	255	451	533	425	7.49	11.57	8.64	14.2933	8.59333	13.7833	9.89667	17.1233	245	380.667	282.333
G39947_312	9270148	LOC9270148	4.22	5.31	4.58	2.61	3.24	2.92	6.55	6.52	5.37	3.5	2.96	3.94	4.83	6.14	5.2	3.19	3.79	3.43	7.54	7.52	6.06	4.06	3.65	4.72	98	128	111	65	79	69	163	156	127	86.16	74	95	4.70333	2.92333	6.14667	3.46667	5.39	3.47	7.04	4.14333	112.333	71	148.667
G39947_1567	4323951	LOC4323951	24.64	25.73	30.48	15.44	15.11	14.88	31.48	32.83	25.73	15.75	18.06	14.54	28.23	29.79	34.61	18.86	17.69	17.52	36.27	37.86	29.04	18.26	22.22	17.42	1125	1185	1413	708	705	691	1455	1507	1178	728	833	674	26.95	15.1433	30.0133	16.1167	30.8767	18.0233	34.39	19.3	1241	701.333	1380
G39947_28011	4328767	LOC4328767	0.12	0.16	0.2	0.48	0.12	0.2	0.08	0.04	0.44	0.04	0.16	0.08	0.14	0.18	0.22	0.58	0.14	0.23	0.09	0.05	0.49	0.05	0.19	0.09	3	4	5	12	3	5	2	1	11	1	4	2	0.16	0.266667	0.186667	0.0933333	0.18	0.316667	0.21	0.11	4	6.66667	4.66667
G39947_2582	4324332	LOC4324332	19.67	20.25	23.9	11.81	12.91	8.68	26.26	27.44	21.57	13.41	15.33	11.75	22.53	23.44	27.13	14.44	15.11	10.22	30.25	31.65	24.34	15.54	18.86	14.08	933	969	1151	563	626	419	1261	1309	1026	644	735	566	21.2733	11.1333	25.09	13.4967	24.3667	13.2567	28.7467	16.16	1017.67	536	1198.67
G39947_12915	9269036	LOC9269036	0	0	0.13	0.07	0.06	0.13	0.13	0	0.13	0.06	0.06	0.06	0	0	0.15	0.08	0.08	0.15	0.15	0	0.15	0.08	0.08	0.08	0	0	2	1	1	2	2	0	2	1	1	1	0.0433333	0.0866667	0.0866667	0.06	0.05	0.103333	0.1	0.08	0.666667	1.33333	1.33333
G39947_14295	4343499	LOC4343499	5.67	4.85	5.51	5.1	5.2	2.75	7.05	8.13	5.65	6.86	7.44	3.68	6.49	5.61	6.26	6.23	6.09	3.23	8.12	9.37	6.38	7.95	9.16	4.41	277.18	239.2	273.78	250.5	259.91	136.61	348.78	399.67	276.98	339.74	367.73	182.69	5.34333	4.35	6.94333	5.99333	6.12	5.18333	7.95667	7.17333	263.387	215.673	341.81
G39947_8540	4329031	LOC4329031	0.62	1.01	0.68	3.11	2.22	2.06	0.23	0.39	0.7	2.01	2.78	2.53	0.71	1.17	0.77	3.8	2.59	2.42	0.26	0.45	0.79	2.33	3.42	3.04	30	49	34	164	115	106	11	18	34	110	143	135	0.77	2.46333	0.44	2.44	0.883333	2.93667	0.5	2.93	37.6667	128.333	21
G39947_27561	107278696	LOC107278696	0	0	0	0	0	0	0	0.03	0	0	0	0	0	0	0	0	0	0	0	0.04	0	0	0	0	0	0	0	0	0	0	0	1	0	0	0	0	0	0	0.01	0	0	0	0.0133333	0	0	0	0.333333
G39947_14387	4329585	LOC4329585	0	0	0	0.06	0	0.05	0	0.06	0.14	0.03	0	0.05	0	0	0	0.07	0	0.06	0	0.06	0.16	0.03	0	0.07	0	0	0	2	0	2	0	2	5	1	0	2	0	0.0366667	0.0666667	0.0266667	0	0.0433333	0.0733333	0.0333333	0	1.33333	2.33333
G39947_24647	4325579	LOC4325579	9.27	9.11	9.79	6.65	6.11	5.79	13.97	12.5	12.06	7.14	5.71	6.03	10.62	10.54	11.11	8.12	7.15	6.82	16.09	14.41	13.61	8.27	7.03	7.23	236	234	253	170	159	150	360	320	308	184	147	156	9.39	6.18333	12.8433	6.29333	10.7567	7.36333	14.7033	7.51	241	159.667	329.333
G39947_31480	4324683	LOC4324683	2.43	3.33	3.05	3.21	2.37	2.31	4.11	3.47	3.32	2.65	2.53	2.7	2.78	3.85	3.46	3.93	2.78	2.72	4.73	4	3.75	3.07	3.11	3.23	94	130	120	125	94	91	161	135	129	104	99	106	2.93667	2.63	3.63333	2.62667	3.36333	3.14333	4.16	3.13667	114.667	103.333	141.667
G39947_1584	4346848	LOC4346848	10.35	9.87	10.54	10.95	9.37	7.5	11.9	12.48	9.84	10.95	13.2	9.74	11.85	11.42	11.97	13.38	10.96	8.83	13.71	14.39	11.11	12.68	16.24	11.67	522	502	540	555	483	385	608	633	498	559	673	499	10.2533	9.27333	11.4067	11.2967	11.7467	11.0567	13.07	13.53	521.333	474.333	579.667
G39947_25768	4327617	LOC4327617	4.75	8.32	8.02	6.08	6.7	5.1	11.58	6.69	7.94	5.73	10.4	8.33	5.44	9.63	9.11	7.43	7.85	6	13.34	7.72	8.96	6.64	12.79	9.98	77	136	132	99	111	84	190	109	129	94	170.28	137	7.03	5.96	8.73667	8.15333	8.06	7.09333	10.0067	9.80333	115	98	142.667
G39947_17718	107279072	LOC107279072	0.23	0.15	0.24	0	0.09	0	0.22	0.12	0.21	0	0	0	0.27	0.17	0.28	0	0.11	0	0.25	0.14	0.23	0	0	0	3.85	2.48	4.1	0	1.59	0	3.65	1.99	3.43	0	0	0	0.206667	0.03	0.183333	0	0.24	0.0366667	0.206667	0	3.47667	0.53	3.02333
G39947_25634	4324073	LOC4324073	0.03	0	0	0.1	0.07	0	0	0	0	0	0.03	0	0.04	0	0	0.13	0.08	0	0	0	0	0	0.04	0	1	0	0	3	2	0	0	0	0	0	1	0	0.01	0.0566667	0	0.01	0.0133333	0.07	0	0.0133333	0.333333	1.66667	0
G39947_12584	107279560	LOC107279560	1.09	1.27	0.75	0	0	0.36	0.77	0.65	0.88	0	0.17	0.07	1.25	1.47	0.85	0	0	0.42	0.88	0.75	1	0	0.2	0.09	33.87	30.56	25.11	0	0	12.05	20.23	20.97	25.17	0	3.98	2.47	1.03667	0.12	0.766667	0.08	1.19	0.14	0.876667	0.0966667	29.8467	4.01667	22.1233
G39947_13464	9271664	LOC9271664	0.11	0.17	0.09	0.2	0.33	0.14	0.16	0.11	0.09	0.13	0.23	0.05	0.13	0.2	0.1	0.25	0.39	0.16	0.19	0.13	0.1	0.16	0.28	0.06	4.38	6.79	3.46	8.1	13.61	5.6	6.62	4.52	3.49	5.41	9.19	2.16	0.123333	0.223333	0.12	0.136667	0.143333	0.266667	0.14	0.166667	4.87667	9.10333	4.87667
G39947_27034	4333716	LOC4333716	15.56	14.04	16.27	12.24	11.55	12.19	20.4	19.95	18	14.43	15.29	12.24	17.82	16.25	18.47	14.96	13.52	14.35	23.49	23.01	20.32	16.72	18.81	14.66	420.15	382.41	446.12	332.1	318.84	334.89	557.57	541.72	487.51	394.32	417.18	335.56	15.29	11.9933	19.45	13.9867	17.5133	14.2767	22.2733	16.73	416.227	328.61	528.933
G39947_21268	4351210	LOC4351210	0.32	0.26	0.2	0.27	0.33	0.14	0.24	0.2	0.3	0.32	0.35	0.16	0.37	0.3	0.22	0.33	0.38	0.16	0.27	0.23	0.34	0.37	0.43	0.19	15.97	13	10	13.48	16.62	7	12	10	15	16	17.67	8	0.26	0.246667	0.246667	0.276667	0.296667	0.29	0.28	0.33	12.99	12.3667	12.3333
G39947_21639	4348352	LOC4348352	12.22	12.54	12.26	13.2	11.41	7.49	10.65	11.68	8.29	8.87	13.04	9.32	14	14.52	13.92	16.13	13.35	8.82	12.27	13.47	9.35	10.28	16.04	11.17	1305.5	1351.96	1330.04	1416.46	1245.4	814.42	1151.99	1254.75	887.97	959.73	1407.83	1011.23	12.34	10.7	10.2067	10.41	14.1467	12.7667	11.6967	12.4967	1329.17	1158.76	1098.24
G39947_10774	4344867	LOC4344867	0.15	0.15	0.15	0.3	0.33	0.3	0.27	0.18	0.09	0.36	0.21	0.21	0.18	0.18	0.17	0.37	0.39	0.35	0.31	0.21	0.1	0.42	0.26	0.25	5	5	5	10	11	10	9	6	3	12	7	7	0.15	0.31	0.18	0.26	0.176667	0.37	0.206667	0.31	5	10.3333	6
G39947_17029	4348299	LOC4348299	0.02	0.02	0	0.05	0	0	0.05	0.02	0.1	0.02	0	0.02	0.03	0.03	0	0.06	0	0	0.06	0.03	0.11	0.03	0	0.03	1	1	0	2	0	0	2	1	4	1	0	1	0.0133333	0.0166667	0.0566667	0.0133333	0.02	0.02	0.0666667	0.02	0.666667	0.666667	2.33333
G39947_1841	9270781	LOC9270781	0	0	0	1.43	0.6	1.35	0	0	0	0.61	0.41	1.08	0	0	0	1.75	0.71	1.59	0	0	0	0.71	0.5	1.29	0	0	0	21	9	20	0	0	0	9	6	16	0	1.12667	0	0.7	0	1.35	0	0.833333	0	16.6667	0
G39947_13643	4341361	LOC4341361	5.05	6.7	5.4	3.94	5.31	4.2	8.62	8.1	8.44	5.36	4.92	5.19	5.79	7.76	6.14	4.81	6.22	4.95	9.92	9.34	9.53	6.22	6.05	6.21	175	234	190	137	188	148	302	282	285	188	172	179	5.71667	4.48333	8.38667	5.15667	6.56333	5.32667	9.59667	6.16	199.667	157.667	289.667
G39947_25509	9270274	LOC9270274	0.11	0.27	0.43	0.22	0.38	0.43	0.49	0.65	0.38	0.65	1.36	0.7	0.13	0.31	0.49	0.27	0.44	0.51	0.56	0.75	0.43	0.75	1.67	0.84	2	5	8	4	7	8	9	12	7	12	25	13	0.27	0.343333	0.506667	0.903333	0.31	0.406667	0.58	1.08667	5	6.33333	9.33333
G39947_25373	4341393	LOC4341393	3.62	3.81	3.6	2.2	2.18	1.65	3.31	2.75	3.42	2.03	2.11	1.57	4.14	4.42	4.09	2.69	2.56	1.94	3.81	3.18	3.85	2.36	2.6	1.88	188	200	190	115	116	87	174	144	178	107	111	83	3.67667	2.01	3.16	1.90333	4.21667	2.39667	3.61333	2.28	192.667	106	165.333
G39947_4184	107281389	LOC107281389	0.04	0.05	0.04	0.21	0.41	0.23	0.07	0.02	0.01	0.34	0.33	0.29	0.05	0.06	0.05	0.26	0.48	0.27	0.08	0.02	0.02	0.4	0.4	0.35	3.37	4.14	3.31	14.74	28.77	15.88	5.58	1.19	1	24.07	22.89	17.64	0.0433333	0.283333	0.0333333	0.32	0.0533333	0.336667	0.04	0.383333	3.60667	19.7967	2.59
G39947_23107	4333593	LOC4333593	0.71	0.76	0.54	0.78	0.76	0.84	0.53	0.78	0.44	0.68	0.53	0.89	0.81	0.88	0.62	0.95	0.89	0.99	0.61	0.9	0.5	0.79	0.65	1.07	40	43	31	44	44	48	30	44	25	39	30	51	0.67	0.793333	0.583333	0.7	0.77	0.943333	0.67	0.836667	38	45.3333	33
G39947_11704	4349303	LOC4349303	19.12	17.66	18.89	8.26	9.03	6.47	15.87	16.76	14.07	8.51	9.81	7.05	21.91	20.45	21.44	10.09	10.57	7.62	18.28	19.33	15.88	9.86	12.08	8.45	1365	1272	1369	592	659	470	1147	1203	1007	615	708	511	18.5567	7.92	15.5667	8.45667	21.2667	9.42667	17.83	10.13	1335.33	573.667	1119
G39947_9278	4333590	LOC4333590	10.79	15.6	12.3	7.46	7.52	9.27	6.88	10.19	12.93	7.83	7.9	9.07	12.37	18.06	13.96	9.11	8.81	10.92	7.93	11.76	14.59	9.07	9.72	10.86	377	523	422	276	284	334	254	361	455	290	301	332	12.8967	8.08333	10	8.26667	14.7967	9.61333	11.4267	9.88333	440.667	298	356.667
G39947_21400	112936923	LOC112936923	0	0	0	0.28	0	0	0	0	0	0.14	0	0	0	0	0	0.34	0	0	0	0	0	0.16	0	0	0	0	0	2	0	0	0	0	0	1	0	0	0	0.0933333	0	0.0466667	0	0.113333	0	0.0533333	0	0.666667	0
G39947_10340	107277541	LOC107277541	0	0	0	0.08	0	0	0	0	0	0	0	0	0	0	0	0.1	0	0	0	0	0	0	0	0	0	0	0	1	0	0	0	0	0	0	0	0	0	0.0266667	0	0	0	0.0333333	0	0	0	0.333333	0
G39947_12561	9267354	LOC9267354	0.61	0.55	0.66	0.33	0.26	0.07	0.57	0.47	0.64	0.3	0.24	0.29	0.7	0.63	0.75	0.4	0.3	0.08	0.65	0.54	0.73	0.35	0.3	0.35	28.88	26.04	31.75	15.66	12.45	3.29	27.09	22.37	30.44	14.23	11.59	14.02	0.606667	0.22	0.56	0.276667	0.693333	0.26	0.64	0.333333	28.89	10.4667	26.6333
G39947_12827	4345772	LOC4345772	2.64	1.82	3.27	2.5	2.74	1.61	3.15	2.53	2.73	2.39	2.33	1.08	3.03	2.11	3.71	3.06	3.21	1.9	3.63	2.92	3.08	2.77	2.86	1.29	82	57.14	103	78	87	51	99	78.99	85	75	73	34	2.57667	2.28333	2.80333	1.93333	2.95	2.72333	3.21	2.30667	80.7133	72	87.6633
G39947_13207	4324045	LOC4324045	4.33	5.06	5.06	2.21	3.15	1.88	6.37	5.24	4.42	2.65	3.22	1.59	4.96	5.86	5.75	2.7	3.69	2.22	7.34	6.05	4.99	3.08	3.97	1.9	129	152	153	66	96	57	192	157	132	80	97	48	4.81667	2.41333	5.34333	2.48667	5.52333	2.87	6.12667	2.98333	144.667	73	160.333
G39947_30666	107278670	LOC107278670	0	0	0	0	0.02	0	0	0	0	0	0.02	0.02	0	0	0	0	0.02	0	0	0	0	0	0.02	0.02	0	0	0	0	1	0	0	0	0	0	1	1	0	0.00666667	0	0.0133333	0	0.00666667	0	0.0133333	0	0.333333	0
G39947_8053	107276765	LOC107276765	0	0.2	0	0	0	0	0	0	0	0	0	0	0	0.23	0	0	0	0	0	0	0	0	0	0	0	4	0	0	0	0	0	0	0	0	0	0	0.0666667	0	0	0	0.0766667	0	0	0	1.33333	0	0
G39947_15013	107278857	LOC107278857	0.11	0.03	0.06	0.08	0.17	0.1	0.03	0	0	0.19	0.08	0.06	0.13	0.03	0.06	0.1	0.2	0.11	0.03	0	0	0.22	0.1	0.07	3.97	1	1.98	2.97	6.03	3.43	1	0	0	6.64	3	2.02	0.0666667	0.116667	0.01	0.11	0.0733333	0.136667	0.01	0.13	2.31667	4.14333	0.333333
G39947_16024	4341570	LOC4341570	107.61	90.96	102.19	117.4	82.81	72.6	131.2	136.53	118.12	107.18	95.39	73.69	123.3	105.29	116.02	143.46	96.93	85.45	151.12	157.47	133.31	124.21	117.37	88.31	2734	2330.9	2635.87	2995.9	2149.87	1875.98	3373.86	3487.85	3008.95	2755.91	2448.94	1900.93	100.253	90.9367	128.617	92.0867	114.87	108.613	147.3	109.963	2566.92	2340.58	3290.22
G39947_18735	4350423	LOC4350423	3.21	3.37	3.59	4.14	4.49	4.92	2.59	2.61	3.13	3.98	4.26	3.88	3.67	3.9	4.08	5.05	5.26	5.79	2.99	3.01	3.53	4.62	5.24	4.65	132	140	150	171	189	206	108	108	129	166	177	162	3.39	4.51667	2.77667	4.04	3.88333	5.36667	3.17667	4.83667	140.667	188.667	115
G39947_16604	9267608	LOC9267608	17.13	18.35	15.57	12.85	13.28	14.51	22.64	23.31	17.61	15.24	16.39	13.93	19.63	21.24	17.67	15.7	15.55	17.08	26.08	26.89	19.87	17.66	20.17	16.69	361	390	333	272	286	311	483	494	372	325	349	298	17.0167	13.5467	21.1867	15.1867	19.5133	16.11	24.28	18.1733	361.333	289.667	449.667
G39947_13390	4348023	LOC4348023	17.49	18.14	18.01	15.02	13.57	11.91	18.21	19.53	16.38	13.1	15.96	14.46	20.04	20.99	20.45	18.35	15.88	14.01	20.98	22.53	18.48	15.19	19.64	17.33	958.94	1002.73	1002.25	827	760	664	1010.67	1076.75	900.07	727	884.28	805	17.88	13.5	18.04	14.5067	20.4933	16.08	20.6633	17.3867	987.973	750.333	995.83
G39947_31182	4331405	LOC4331405	0.03	0.06	0.03	0.09	0.11	0.06	0.11	0	0.03	0.03	0.09	0.09	0.03	0.07	0.03	0.11	0.13	0.07	0.13	0	0.03	0.03	0.11	0.1	1	2	1	3	4	2	4	0	1	1	3	3	0.04	0.0866667	0.0466667	0.07	0.0433333	0.103333	0.0533333	0.08	1.33333	3	1.66667
G39947_8366	4329023	LOC4329023	2.77	3.47	2.61	3.34	2.16	1.62	2.02	1.99	2.13	2.37	2.92	2.67	3.18	4.02	2.96	4.08	2.53	1.9	2.33	2.3	2.4	2.75	3.59	3.2	237	298	221	288	186	141	175	171	180	204	239	231	2.95	2.37333	2.04667	2.65333	3.38667	2.83667	2.34333	3.18	252	205	175.333
G39947_29899	4335397	LOC4335397	2.02	1.86	1.93	1.43	1.53	1.11	1.91	2.15	1.99	1.09	1.61	1.11	2.31	2.15	2.19	1.75	1.79	1.3	2.2	2.48	2.25	1.26	1.98	1.33	97	90	94	69	75	54	93	104	96	53	78	54	1.93667	1.35667	2.01667	1.27	2.21667	1.61333	2.31	1.52333	93.6667	66	97.6667
G39947_4810	4324101	LOC4324101	0.87	0.53	0.74	1.76	1.91	1.55	1.09	1.03	0.47	1.6	2.08	1.49	1	0.62	0.84	2.15	2.24	1.82	1.26	1.19	0.53	1.85	2.56	1.78	41	25.3	35.19	83	91.99	73.99	51.92	48.66	21.97	75.97	99	71	0.713333	1.74	0.863333	1.72333	0.82	2.07	0.993333	2.06333	33.83	82.9933	40.85
G39947_667	4329368	LOC4329368	0.03	0.07	0.07	0.02	0.05	0.02	0.03	0.07	0.03	0.02	0.02	0.02	0.04	0.09	0.08	0.02	0.06	0.02	0.04	0.09	0.04	0.02	0.02	0.02	2	4	4	1	3	1	2	4	2	1	1	1	0.0566667	0.03	0.0433333	0.02	0.07	0.0333333	0.0566667	0.02	3.33333	1.66667	2.66667
G39947_16103	9266809	LOC9266809	0.02	0.05	0.04	0	0	0	0.08	0.03	0.03	0.05	0	0.03	0.02	0.06	0.05	0	0	0	0.09	0.03	0.03	0.05	0	0.03	1.01	2.64	2.07	0	0	0	3.93	1.42	1.29	2.39	0	1.32	0.0366667	0	0.0466667	0.0266667	0.0433333	0	0.05	0.0266667	1.90667	0	2.21333
G39947_8160	107277612	LOC107277612	0.22	0.22	0.07	0.13	0.19	0.2	0.17	0.3	0.09	0.3	0.13	0.29	0.26	0.25	0.08	0.16	0.23	0.23	0.2	0.35	0.1	0.34	0.15	0.35	9.02	8.81	3	5.47	8.01	8.14	7.01	12.33	3.57	12.12	5.12	11.94	0.17	0.173333	0.186667	0.24	0.196667	0.206667	0.216667	0.28	6.94333	7.20667	7.63667
G39947_19731	4333714	LOC4333714	5.82	8.25	5.54	10.71	10.56	12.67	8.64	8.96	6.94	12.69	13.17	10.71	6.66	9.55	6.29	13.09	12.36	14.91	9.95	10.33	7.83	14.71	16.2	12.83	153	219	148	283	284	339	230	237	183	338	350	286	6.53667	11.3133	8.18	12.19	7.5	13.4533	9.37	14.58	173.333	302	216.667
G39947_2050	107277614	LOC107277614	3.72	2.21	2.93	0.49	0.24	0.55	3.37	2.59	2.22	0	0.31	0.18	4.26	2.56	3.32	0.6	0.28	0.65	3.88	2.98	2.51	0	0.38	0.22	60	36	48	8	4	9	55	42	36	0	5	3	2.95333	0.426667	2.72667	0.163333	3.38	0.51	3.12333	0.2	48	7	44.3333
G39947_6304	4330942	LOC4330942	0	0	0	0.03	0.01	0.02	0	0.02	0	0.02	0	0	0	0	0	0.04	0.02	0.02	0	0.02	0	0.03	0	0	0	0	0	2.52	1.25	1.32	0	1.42	0	2	0	0	0	0.02	0.00666667	0.00666667	0	0.0266667	0.00666667	0.01	0	1.69667	0.473333
G39947_24613	4329228	LOC4329228	4.95	4.37	5.25	4.82	4.46	3.58	6.43	6.74	5.47	4.16	6.05	3.24	5.68	5.06	5.96	5.89	5.22	4.21	7.41	7.77	6.17	4.82	7.45	3.88	226	201	243	221	208	166	297	309	250	192	279	150	4.85667	4.28667	6.21333	4.48333	5.56667	5.10667	7.11667	5.38333	223.333	198.333	285.333
G39947_2677	4339153	LOC4339153	4.28	4.47	4.69	3.3	3.86	2.82	5.99	5.59	5.94	3.13	4.46	2.64	4.9	5.17	5.33	4.03	4.52	3.32	6.9	6.45	6.7	3.62	5.48	3.16	115	121	128	89	106	77	163	151	160	85	121	72	4.48	3.32667	5.84	3.41	5.13333	3.95667	6.68333	4.08667	121.333	90.6667	158
G39947_4701	107276549	LOC107276549	1.48	1.3	1.47	3.83	2.49	2.6	2.69	3.02	1.33	4.04	3.98	3.22	1.7	1.51	1.67	4.69	2.92	3.06	3.09	3.49	1.5	4.68	4.9	3.85	102.81	91.05	103.29	266.79	176.52	182.9	188.34	210.58	92.53	283.37	278.73	226.24	1.41667	2.97333	2.34667	3.74667	1.62667	3.55667	2.69333	4.47667	99.05	208.737	163.817
G39947_29695	4334112	LOC4334112	0.82	0.92	0.71	3.99	3.45	3.97	1.01	0.58	0.92	3.11	2.84	3.77	0.94	1.06	0.8	4.87	4.04	4.67	1.17	0.67	1.04	3.6	3.5	4.52	24	27	21	117	103	118	30	17	27	92	84	112	0.816667	3.80333	0.836667	3.24	0.933333	4.52667	0.96	3.87333	24	112.667	24.6667
G39947_3669	4330852	LOC4330852	18.04	15.77	21.37	12.72	15.21	11.18	28.3	24.09	23.48	16.59	15.07	11.91	20.67	18.26	24.26	15.54	17.81	13.16	32.6	27.79	26.5	19.23	18.54	14.27	449	396	540	318	387	283	713	603	586	418	379	301	18.3933	13.0367	25.29	14.5233	21.0633	15.5033	28.9633	17.3467	461.667	329.333	634
G39947_25698	9271800	LOC9271800	0	0	0	0.11	0.18	0.16	0	0.04	0	0.04	0	0	0	0	0	0.14	0.21	0.18	0	0.04	0	0.04	0	0	0	0	0	3.78	6.1	5.34	0	1.19	0	1.31	0	0	0	0.15	0.0133333	0.0133333	0	0.176667	0.0133333	0.0133333	0	5.07333	0.396667
G39947_28809	4352775	LOC4352775	5.9	6.77	5.81	4.56	4.48	6.28	5.44	5.61	6.44	4.7	5.63	6.43	6.76	7.84	6.6	5.57	5.25	7.39	6.26	6.47	7.26	5.45	6.93	7.71	372	431	372	289	289	403	347	356	407	300	359	412	6.16	5.10667	5.83	5.58667	7.06667	6.07	6.66333	6.69667	391.667	327	370
G39947_31473	107281522	LOC107281522	0.04	0.03	0	0	0.01	0	0.01	0	0.01	0	0	0.03	0.05	0.03	0	0	0.02	0	0.02	0	0.02	0	0	0.03	3	2	0	0	1	0	1	0	1	0	0	2	0.0233333	0.00333333	0.00666667	0.01	0.0266667	0.00666667	0.0133333	0.01	1.66667	0.333333	0.666667
G39947_7747	4349945	LOC4349945	0.2	0.06	0.06	0.11	0.14	0.05	0.08	0.14	0.06	0.3	0.08	0.17	0.22	0.06	0.06	0.14	0.16	0.06	0.1	0.16	0.06	0.35	0.1	0.2	7	2	2	4	5	2	3	5	2	11	3	6	0.106667	0.1	0.0933333	0.183333	0.113333	0.12	0.106667	0.216667	3.66667	3.66667	3.33333
G39947_11631	4331463	LOC4331463	3.26	3.3	4.01	4.06	2.97	2.47	5.17	4.01	3.89	2.75	3.94	2.62	3.74	3.81	4.55	4.97	3.48	2.91	5.95	4.62	4.39	3.19	4.84	3.14	91	93	113	113	85	69	146	115	109	78	111	73	3.52333	3.16667	4.35667	3.10333	4.03333	3.78667	4.98667	3.72333	99	89	123.333
G39947_31393	4342159	LOC4342159	35.7	35.21	40.49	27.21	23.79	24.45	53.89	51.65	37.05	28.07	26.94	23.72	40.9	40.75	45.97	33.25	27.84	28.78	62.08	59.57	41.82	32.54	33.14	28.42	956	951	1101	732	651	666	1461	1391	995	761	729	645	37.1333	25.15	47.53	26.2433	42.54	29.9567	54.49	31.3667	1002.67	683	1282.33
G39947_25929	4332525	LOC4332525	3.01	2.61	3.08	2.28	1.68	1.61	5.84	3.49	4.41	2.11	2.38	1.92	3.45	3.02	3.5	2.78	1.97	1.9	6.73	4.03	4.98	2.45	2.93	2.3	78.98	68.99	82	59.95	44.98	42.94	155	91.96	115.9	56	62.97	50.98	2.9	1.85667	4.58	2.13667	3.32333	2.21667	5.24667	2.56	76.6567	49.29	120.953
G39947_10595	107279367	LOC107279367	0.16	0.28	0.1	0.02	0.09	0	0.04	0.1	0.22	0.05	0.02	0	0.18	0.33	0.12	0.02	0.11	0	0.05	0.12	0.25	0.06	0.02	0	9.82	17.54	6.54	1	5.9	0	2.73	6.23	13.4	3	1	0	0.18	0.0366667	0.12	0.0233333	0.21	0.0433333	0.14	0.0266667	11.3	2.3	7.45333
G39947_30426	4342863	LOC4342863	42.18	40.18	50.07	24.22	28.25	27.61	41.29	43.17	46.95	26.36	23.85	22.97	48.33	46.51	56.84	29.59	33.06	32.49	47.56	49.79	52.99	30.55	29.35	27.52	966	928	1164	557	661	643	957	994	1078	611	552	534	44.1433	26.6933	43.8033	24.3933	50.56	31.7133	50.1133	29.14	1019.33	620.333	1009.67
G39947_10705	4328203	LOC4328203	1.74	3.02	2.72	2.74	1.39	1.85	2.81	3.45	2.93	2.32	1.95	2.1	2	3.5	3.09	3.35	1.63	2.18	3.24	3.98	3.31	2.69	2.39	2.52	51	90	82	81	43	56	85	101	88	70	58	63	2.49333	1.99333	3.06333	2.12333	2.86333	2.38667	3.51	2.53333	74.3333	60	91.3333
G39947_5219	9266561	LOC9266561	0	0	0	0	0	0	0.04	0	0	0	0	0	0	0	0	0	0	0	0.04	0	0	0	0	0	0	0	0	0	0	0	1	0	0	0	0	0	0	0	0.0133333	0	0	0	0.0133333	0	0	0	0.333333
G39947_3708	4330484	LOC4330484	9.14	8.68	7.66	12.38	9.37	6.7	7.09	7.84	6.55	8.01	12.53	8.43	10.48	10.04	8.7	15.13	10.97	7.89	8.16	9.04	7.39	9.28	15.42	10.11	1387	1326	1174	1880	1448	1031	1080	1184	992	1222	1909	1294	8.49333	9.48333	7.16	9.65667	9.74	11.33	8.19667	11.6033	1295.67	1453	1085.33
G39947_8014	4349436	LOC4349436	4.3	3.54	2.92	2.37	2.51	2.35	4.79	4.42	4.07	2.44	3.09	1.98	4.93	4.1	3.32	2.9	2.94	2.76	5.51	5.1	4.6	2.83	3.8	2.37	200.01	171	138	113	124	112	227.96	214	192	117.71	151.6	100	3.58667	2.41	4.42667	2.50333	4.11667	2.86667	5.07	3	169.67	116.333	211.32
G39947_13626	9271781	LOC9271781	1.16	1.17	1.31	0.79	1.04	0.55	1.23	1.43	1.2	0.93	0.9	0.6	1.33	1.36	1.49	0.96	1.22	0.64	1.41	1.65	1.36	1.07	1.11	0.72	163.56	181.53	186.28	124.57	162.92	80.24	175.92	206.5	170.42	140.36	128.37	97.41	1.21333	0.793333	1.28667	0.81	1.39333	0.94	1.47333	0.966667	177.123	122.577	184.28
G39947_29347	107276325	LOC107276325	0.41	0.39	0.87	1.93	0.9	0.81	1.07	0.88	0.32	1.15	0.41	0.73	0.47	0.45	0.99	2.36	1.05	0.95	1.23	1.02	0.36	1.33	0.5	0.88	6	5.76	13	28.36	13.49	12	15.79	13	4.72	17	6	10.93	0.556667	1.21333	0.756667	0.763333	0.636667	1.45333	0.87	0.903333	8.25333	17.95	11.17
G39947_420	107276124	LOC107276124	5.51	3.44	2.38	7.89	5.56	3.66	8.57	5.35	2.92	5.41	6.8	4.58	6.31	3.98	2.71	9.65	6.51	4.31	9.87	6.17	3.29	6.27	8.37	5.49	213	135	95	307	220	144	338	209	113	211	267	182	3.77667	5.70333	5.61333	5.59667	4.33333	6.82333	6.44333	6.71	147.667	223.667	220
G39947_9836	4327977	LOC4327977	1.88	1.8	1.24	1.94	2.21	1.63	3.14	2.25	3.19	1.9	2.78	2	2.15	2.08	1.41	2.37	2.58	1.92	3.61	2.59	3.6	2.2	3.41	2.4	85	82	57	87	101	74	142	101	143	87	127	92	1.64	1.92667	2.86	2.22667	1.88	2.29	3.26667	2.67	74.6667	87.3333	128.667
G39947_15376	4344225	LOC4344225	0	0	0.03	0.4	0	0	0	0	0	0.03	0	0	0	0	0.04	0.49	0	0	0	0	0	0.04	0	0	0	0	1	12	0	0	0	0	0	1	0	0	0.01	0.133333	0	0.01	0.0133333	0.163333	0	0.0133333	0.333333	4	0
G39947_18207	4348090	LOC4348090	0.78	0.73	0.91	0.51	0.5	0.45	1.22	1.07	0.97	0.52	0.84	0.43	0.9	0.84	1.03	0.62	0.59	0.53	1.4	1.23	1.09	0.6	1.03	0.51	105	98	123	68	69	61	165	144	130	70	113	58	0.806667	0.486667	1.08667	0.596667	0.923333	0.58	1.24	0.713333	108.667	66	146.333
G39947_16384	4325610	LOC4325610	11.65	10.01	11.93	18.07	19.84	11.29	19.16	16.5	10.58	13.64	23.15	9.75	13.35	11.59	13.54	22.08	23.23	13.29	22.07	19.03	11.94	15.81	28.49	11.68	411	356	427	640	715	405	684	585	374	487	825	349	11.1967	16.4	15.4133	15.5133	12.8267	19.5333	17.68	18.66	398	586.667	547.667
G39947_28074	4328103	LOC4328103	18.79	18.12	17.38	16.66	17.34	17.65	19.38	19.36	15.26	18.82	17.4	17.45	21.53	20.98	19.73	20.36	20.3	20.78	22.32	22.33	17.22	21.81	21.41	20.91	372	365.99	352	340	364	365	388	387	304	391	363	356	18.0967	17.2167	18	17.89	20.7467	20.48	20.6233	21.3767	363.33	356.333	359.667
G39947_23419	9268037	LOC9268037	0	0	0	0	0.12	0.06	0	0	0	0	0	0	0	0	0	0	0.14	0.07	0	0	0	0	0	0	0	0	0	0	2	1	0	0	0	0	0	0	0	0.06	0	0	0	0.07	0	0	0	1	0
G39947_16643	4336822	LOC4336822	0.61	0.5	0.65	0.25	0.36	0.4	0.78	0.47	0.54	0.36	0.23	0.36	0.7	0.57	0.74	0.31	0.42	0.48	0.9	0.55	0.61	0.42	0.28	0.44	27	22	29	11.05	16.21	18.1	34.65	21	23.73	16.11	10.14	16.31	0.586667	0.336667	0.596667	0.316667	0.67	0.403333	0.686667	0.38	26	15.12	26.46
G39947_10200	4332152	LOC4332152	0.86	0.68	0.8	0.66	0.35	0.52	0.94	1.06	0.64	0.32	0.4	0.35	0.99	0.78	0.91	0.81	0.4	0.61	1.08	1.22	0.72	0.37	0.49	0.42	51	36	45	36	19	30	59	60.15	37	20.03	28	21	0.78	0.51	0.88	0.356667	0.893333	0.606667	1.00667	0.426667	44	28.3333	52.05
G39947_7816	4343396	LOC4343396	3.67	3.08	2.71	2.12	2.2	1.43	3.44	3.72	3.17	1.76	2.42	2	4.21	3.57	3.08	2.59	2.58	1.68	3.97	4.29	3.57	2.05	2.98	2.39	130.26	116.57	98.93	78.61	84.03	52.97	128.94	133.32	108.61	65.69	88.65	68.03	3.15333	1.91667	3.44333	2.06	3.62	2.28333	3.94333	2.47333	115.253	71.87	123.623
G39947_9780	9266246	LOC9266246	0.14	0.09	0.14	1.26	2.09	1.29	0.14	0.19	0.05	1.59	1.39	1.33	0.16	0.11	0.16	1.53	2.44	1.51	0.16	0.22	0.05	1.85	1.71	1.6	3	2	3	27	45	28	3	4	1	34	30	29	0.123333	1.54667	0.126667	1.43667	0.143333	1.82667	0.143333	1.72	2.66667	33.3333	2.66667
G39947_29773	4327751	LOC4327751	0.21	0.15	0.08	0.29	0.28	0.34	0.1	0.15	0.13	0.33	0.32	0.3	0.24	0.17	0.1	0.35	0.33	0.4	0.12	0.17	0.14	0.38	0.4	0.36	10	7.13	4.06	13.6	13.46	16.46	5	7.14	6.05	15.51	15.45	14.29	0.146667	0.303333	0.126667	0.316667	0.17	0.36	0.143333	0.38	7.06333	14.5067	6.06333
G39947_11900	9267267	LOC9267267	3.78	3.8	3.34	3.49	2.31	1.78	3.69	3.75	3.29	2.19	2.98	2.42	4.33	4.4	3.79	4.27	2.7	2.09	4.24	4.33	3.71	2.53	3.67	2.9	294.92	299.1	264.38	273.95	183.95	140.96	291.12	294.57	257.19	172.63	234.97	191.95	3.64	2.52667	3.57667	2.53	4.17333	3.02	4.09333	3.03333	286.133	199.62	280.96
G39947_28824	107276211	LOC107276211	0	0	0	0	0	0	0	0	0	0	0	0	0	0	0	0	0	0	0	0	0	0	0	0	0	0	0	0	0	0	0	0	0	0	0	0	0	0	0	0	0	0	0	0	0	0	0
G39947_18146	4324820	LOC4324820	0.05	0.21	0.17	0.53	0.45	0.4	0.38	0.29	0.12	0.74	0.45	0.4	0.06	0.25	0.19	0.64	0.52	0.47	0.44	0.33	0.14	0.86	0.56	0.48	2.01	8.96	7.07	21.95	19.04	16.99	16	12.08	5	31.05	19.02	17.02	0.143333	0.46	0.263333	0.53	0.166667	0.543333	0.303333	0.633333	6.01333	19.3267	11.0267
G39947_16646	4342515	LOC4342515	19.87	18.85	19.52	16.55	13.15	16.59	17.03	19.34	14.87	13.94	16.55	15.35	22.77	21.82	22.16	20.23	15.4	19.52	19.62	22.3	16.79	16.16	20.36	18.39	1066	1020	1063	892	721	905	925	1043	800	757	897	836	19.4133	15.43	17.08	15.28	22.25	18.3833	19.57	18.3033	1049.67	839.333	922.667
G39947_19252	4331114	LOC4331114	1.96	2.28	1.91	1.7	1.25	1.5	2.28	3.2	1.92	1.34	2.36	1.78	2.25	2.64	2.17	2.08	1.46	1.77	2.63	3.69	2.17	1.55	2.91	2.14	124.67	146.19	123.21	108.66	81.17	96.99	146.64	204.59	122.28	86.26	151.57	115	2.05	1.48333	2.46667	1.82667	2.35333	1.77	2.83	2.2	131.357	95.6067	157.837
G39947_29045	4345022	LOC4345022	0	0	0	0.03	0	0	0	0	0	0	0	0	0	0	0	0.04	0	0	0	0	0	0	0	0	0	0	0	1	0	0	0	0	0	0	0	0	0	0.01	0	0	0	0.0133333	0	0	0	0.333333	0
G39947_4752	4333462	LOC4333462	21.37	23.73	20.53	15.19	14.53	12.39	27.34	27.12	22.95	16.03	21.64	15.42	24.48	27.46	23.31	18.56	17	14.59	31.49	31.28	25.9	18.57	26.62	18.48	921	1020	894	652	636	541	1186	1166	987	699	933	672	21.8767	14.0367	25.8033	17.6967	25.0833	16.7167	29.5567	21.2233	945	609.667	1113
G39947_11008	4330940	LOC4330940	12.58	13.09	13.4	20.33	18.48	20.44	10.64	9.71	11.18	13.43	18.28	19.45	14.42	15.15	15.21	24.85	21.63	24.06	12.26	11.2	12.62	15.56	22.49	23.31	974	1022	1053	1581	1462	1609	834	756	868	1052	1430	1529	13.0233	19.75	10.51	17.0533	14.9267	23.5133	12.0267	20.4533	1016.33	1550.67	819.333
G39947_13031	9269633	LOC9269633	7.77	10.15	10.09	3.45	4.55	1.96	16.17	13.98	11.94	2.85	4.22	1.99	8.9	11.75	11.45	4.22	5.33	2.3	18.63	16.12	13.48	3.31	5.2	2.39	242	319	319	108	145	62	510	438	373	90	133	63	9.33667	3.32	14.03	3.02	10.7	3.95	16.0767	3.63333	293.333	105	440.333
G39947_29616	4346365	LOC4346365	12.69	11.09	13.49	5.31	5.89	5.36	17.25	12.79	14.48	6.45	6.63	5.53	14.54	12.83	15.31	6.49	6.89	6.3	19.87	14.76	16.34	7.48	8.16	6.63	445	392	480	187	211	191	612	451	509	229	235	197	12.4233	5.52	14.84	6.20333	14.2267	6.56	16.99	7.42333	439	196.333	524
G39947_13311	9266353	LOC9266353	0	0	0	0.12	0.04	0	0.08	0	0	0.04	0.08	0.04	0	0	0	0.15	0.05	0	0.09	0	0	0.05	0.1	0.05	0	0	0	3	1	0	2	0	0	1	2	1	0	0.0533333	0.0266667	0.0533333	0	0.0666667	0.03	0.0666667	0	1.33333	0.666667
G39947_16531	4349570	LOC4349570	0	0.01	0	0.03	0	0	0.01	0	0.01	0	0.03	0	0	0.01	0	0.03	0	0	0.01	0	0.01	0	0.03	0	0	1	0	2	0	0	1	0	0.99	0	2	0	0.00333333	0.01	0.00666667	0.01	0.00333333	0.01	0.00666667	0.01	0.333333	0.666667	0.663333
G39947_4582	4344664	LOC4344664	34.98	35.99	39.13	35.27	38.01	34	56.7	51.05	45.55	45.72	46.18	38.35	40.08	41.66	44.42	43.1	44.49	40.02	65.31	58.88	51.4	52.98	56.82	45.96	906	937	1027	909	996	886	1478	1323	1181	1196	1207	997	36.7	35.76	51.1	43.4167	42.0533	42.5367	58.53	51.92	956.667	930.333	1327.33
G39947_19991	4337380	LOC4337380	91.01	87.24	93.6	59.66	57.84	76.3	122.08	115.73	92.57	93.06	89.26	86.57	104.28	100.98	106.26	72.9	67.71	89.81	140.62	133.47	104.48	107.85	109.82	103.75	2717.89	2627.62	2837.68	1789.4	1765.1	2317.42	3690.11	3474.99	2771.84	2812.8	2693.49	2625.13	90.6167	64.6	110.127	89.63	103.84	76.8067	126.19	107.14	2727.73	1957.31	3312.31
G39947_22546	4326989	LOC4326989	7.95	10.43	9.15	5.31	4.87	4.94	9.78	10.46	7.93	6.64	5.74	5.66	9.11	12.07	10.38	6.49	5.7	5.82	11.27	12.06	8.95	7.7	7.06	6.78	155	205	181	104	97	98	193	205	155	131	113	112	9.17667	5.04	9.39	6.01333	10.52	6.00333	10.76	7.18	180.333	99.6667	184.333
G39947_16820	4330357	LOC4330357	25.96	22.64	22.77	13.58	10.87	7.64	45.59	36.79	39.01	10.97	12.35	8.33	29.74	26.2	25.84	16.59	12.72	8.99	52.52	42.44	44.03	12.71	15.19	9.98	451	396.71	401.58	236.94	193	135	801.86	642.84	679.63	192.84	216.78	146.94	23.79	10.6967	40.4633	10.55	27.26	12.7667	46.33	12.6267	416.43	188.313	708.11
G39947_14847	4334856	LOC4334856	0.03	0.06	0	0.19	0.03	0.22	0	0	0.03	0.19	0.09	0.16	0.04	0.07	0	0.23	0.04	0.26	0	0	0.04	0.22	0.12	0.19	1	2	0	6	1	7	0	0	1	6	3	5	0.03	0.146667	0.01	0.146667	0.0366667	0.176667	0.0133333	0.176667	1	4.66667	0.333333
G39947_17430	4337539	LOC4337539	25.32	19.62	26.37	20.89	15.74	14.64	33.17	32.3	26.97	20.82	17.58	16.06	29.01	22.72	29.94	25.53	18.42	17.23	38.21	37.25	30.44	24.13	21.63	19.24	573	448	606	475	364	337	760	735	612	477	402	369	23.77	17.09	30.8133	18.1533	27.2233	20.3933	35.3	21.6667	542.333	392	702.333
G39947_18559	4349082	LOC4349082	1.11	1.49	1.27	1.5	1.1	1.01	1.65	1.53	1.72	1.22	1.63	1.09	1.27	1.72	1.44	1.83	1.29	1.19	1.9	1.77	1.94	1.41	2.01	1.3	61	82.66	71	83	62	56.87	92	85	95	68.02	90.8	60.84	1.29	1.20333	1.63333	1.31333	1.47667	1.43667	1.87	1.57333	71.5533	67.29	90.6667
G39947_10818	4333157	LOC4333157	30.33	29.75	27.73	26.69	19.73	25.9	30.96	29.67	26.21	28.25	31.94	31.15	34.75	34.44	31.48	32.61	23.1	30.49	35.66	34.22	29.58	32.74	39.3	37.34	1513	1497	1404	1337	1006	1314	1563	1488	1311	1426	1610	1578	29.27	24.1067	28.9467	30.4467	33.5567	28.7333	33.1533	36.46	1471.33	1219	1454
G39947_26904	4334938	LOC4334938	6.46	8.74	8.76	4.83	4.19	3.38	8.66	10.02	6.18	4.67	5.25	3.46	7.4	10.12	9.95	5.91	4.9	3.98	9.98	11.56	6.97	5.41	6.46	4.15	246	336	339	185	163	131	334	384	236	180	202	134	7.98667	4.13333	8.28667	4.46	9.15667	4.93	9.50333	5.34	307	159.667	318
G39947_29545	107276436	LOC107276436	0	0	0.05	0	0	0	0	0	0	0	0	0	0	0	0.06	0	0	0	0	0	0	0	0	0	0	0	1	0	0	0	0	0	0	0	0	0	0.0166667	0	0	0	0.02	0	0	0	0.333333	0	0
G39947_30659	4326537	LOC4326537	0.47	0.53	0.53	0.75	0.35	0.52	1.11	1.04	0.77	0.47	0.46	0.06	0.54	0.61	0.6	0.92	0.41	0.62	1.28	1.2	0.87	0.54	0.56	0.07	8	9	9	12.7	6	9	19	17.67	13	8	7.76	1	0.51	0.54	0.973333	0.33	0.583333	0.65	1.11667	0.39	8.66667	9.23333	16.5567
G39947_10798	4339610	LOC4339610	10.92	11.4	10.34	13.03	9.2	8.04	8.46	9.57	7.39	8.51	9.91	9.46	12.52	13.2	11.74	15.93	10.77	9.47	9.74	11.04	8.34	9.86	12.2	11.33	1446	1522	1390	1733	1245	1083	1133	1274	981	1140	1326	1271	10.8867	10.09	8.47333	9.29333	12.4867	12.0567	9.70667	11.13	1452.67	1353.67	1129.33
G39947_23104	4335770	LOC4335770	0.2	0.2	0.4	1.55	0.79	0.65	0.51	0.43	0.29	0.57	0.68	0.94	0.23	0.23	0.45	1.89	0.92	0.77	0.59	0.5	0.32	0.66	0.84	1.12	7	7	14	54	28	23	18	15	10	20	24	33	0.266667	0.996667	0.41	0.73	0.303333	1.19333	0.47	0.873333	9.33333	35	14.3333
G39947_22107	4332904	LOC4332904	6	5.88	4.93	3.09	3.33	2.46	7.32	6.74	5.62	3.63	4.06	2.49	6.87	6.81	5.59	3.78	3.9	2.89	8.43	7.78	6.34	4.21	4.99	2.99	199	197	166	103	113	83	246	225	187	122	136	84	5.60333	2.96	6.56	3.39333	6.42333	3.52333	7.51667	4.06333	187.333	99.6667	219.333
G39947_6495	9271148	LOC9271148	0.1	0.1	0.07	0.32	0.14	0.17	0.02	0.02	0.12	0.34	0.1	0.15	0.11	0.11	0.08	0.39	0.17	0.21	0.03	0.03	0.14	0.4	0.12	0.17	4	3.99	3	13	6	7.21	1	1	5	14	4	6	0.09	0.21	0.0533333	0.196667	0.1	0.256667	0.0666667	0.23	3.66333	8.73667	2.33333
G39947_29204	107277365	LOC107277365	0.32	0.42	0.28	0	0	0	0.32	0.33	0.39	0	0.03	0	0.37	0.48	0.32	0	0	0	0.37	0.38	0.44	0	0.04	0	9.96	12.98	8.78	0	0	0	10.12	10.34	12.13	0	1.02	0	0.34	0	0.346667	0.01	0.39	0	0.396667	0.0133333	10.5733	0	10.8633
G39947_30424	4332584	LOC4332584	2.52	3.26	4.69	20.21	19.16	21.17	2.07	3.51	3.56	18.83	23.05	17.41	2.89	3.77	5.33	24.69	22.43	24.92	2.39	4.04	4.02	21.82	28.37	20.86	53	69	100	425.99	411.02	451.99	44.09	73.99	75	400	488.99	371	3.49	20.18	3.04667	19.7633	3.99667	24.0133	3.48333	23.6833	74	429.667	64.36
G39947_6507	9268400	LOC9268400	0	0	0	0	0	0.02	0	0	0	0	0	0	0	0	0	0	0	0.02	0	0	0	0	0	0	0	0	0	0	0	1	0	0	0	0	0	0	0	0.00666667	0	0	0	0.00666667	0	0	0	0.333333	0
G39947_18548	4350768	LOC4350768	2.09	2.85	3.03	1.83	1.43	0.89	2.82	2.71	2.33	1.28	0.99	0.92	2.39	3.3	3.44	2.24	1.67	1.05	3.25	3.12	2.62	1.48	1.22	1.1	77.16	106.27	113.83	67.92	53.89	33.44	105.6	100.62	86.2	47.9	37.1	34.44	2.65667	1.38333	2.62	1.06333	3.04333	1.65333	2.99667	1.26667	99.0867	51.75	97.4733
G39947_9509	4330452	LOC4330452	0.95	0.97	1.07	1.63	1.72	1.23	1.1	1.09	0.89	1.78	2	1.69	1.09	1.12	1.22	1.99	2.01	1.44	1.26	1.26	1.01	2.06	2.46	2.02	84	86	96	142	154	108	98	97	79	159	177	148	0.996667	1.52667	1.02667	1.82333	1.14333	1.81333	1.17667	2.18	88.6667	134.667	91.3333
G39947_4900	4330250	LOC4330250	0.04	0.02	0.02	0.09	0	0	0.07	0.02	0	0.02	0.02	0	0.05	0.03	0.02	0.11	0	0	0.08	0.03	0	0.03	0.03	0	2	1	1	4	0	0	3	1	0	1	1	0	0.0266667	0.03	0.03	0.0133333	0.0333333	0.0366667	0.0366667	0.02	1.33333	1.33333	1.33333
G39947_21336	4339212	LOC4339212	4.49	4.63	3.97	6.07	6.19	5.91	4.38	4.36	4.36	6.12	6.96	5.5	5.15	5.36	4.5	7.41	7.25	6.96	5.04	5.03	4.92	7.09	8.56	6.59	229.18	238.24	205.56	311.01	322.99	306.99	226.1	223.95	223.27	316	358.99	285	4.36333	6.05667	4.36667	6.19333	5.00333	7.20667	4.99667	7.41333	224.327	313.663	224.44
G39947_11246	4331259	LOC4331259	30.32	26.48	28.47	24.76	17.42	13.36	18.75	22.78	15.06	17.04	23.79	15.52	34.74	30.65	32.33	30.26	20.39	15.72	21.59	26.27	16.99	19.75	29.27	18.6	4051.15	3568.11	3862.13	3323.08	2378.06	1815.03	2535.02	3060.17	2017.09	2304.08	3212.03	2106.03	28.4233	18.5133	18.8633	18.7833	32.5733	22.1233	21.6167	22.54	3827.13	2505.39	2537.43
G39947_3254	107275589	LOC107275589	0	0	0.03	0.09	0.09	0.03	0	0.03	0	0.12	0.03	0	0	0	0.04	0.11	0.11	0.04	0	0.04	0	0.14	0.04	0	0	0	1	3	3	1	0	1	0	4	1	0	0.01	0.07	0.01	0.05	0.0133333	0.0866667	0.0133333	0.06	0.333333	2.33333	0.333333
G39947_238	4341492	LOC4341492	10.13	11.26	9.31	8.58	7.15	5.7	9.81	11.1	7.91	7.67	8.9	6.71	11.61	13.04	10.57	10.48	8.37	6.71	11.3	12.8	8.93	8.89	10.95	8.04	715	802	667	608	516	409	701	788	560	548	635	481	10.2333	7.14333	9.60667	7.76	11.74	8.52	11.01	9.29333	728	511	683
G39947_8183	4346668	LOC4346668	0.03	0	0.09	0.06	0.06	0.06	0.1	0.08	0.03	0.03	0.08	0.11	0.03	0	0.11	0.07	0.07	0.07	0.12	0.1	0.04	0.03	0.1	0.14	1	0	3.4	2.01	2.18	2.14	3.72	2.97	1.12	1	3.02	4.13	0.04	0.06	0.07	0.0733333	0.0466667	0.07	0.0866667	0.09	1.46667	2.11	2.60333
G39947_22849	4344178	LOC4344178	3.84	5.32	4.56	2.46	3.37	2.73	6.71	5.79	5.01	3.13	2.83	2.73	4.4	6.15	5.18	3	3.94	3.21	7.73	6.68	5.66	3.63	3.49	3.27	126	176	152	81	113	91	223	191	165	104	94	91	4.57333	2.85333	5.83667	2.89667	5.24333	3.38333	6.69	3.46333	151.333	95	193
G39947_25976	9266041	LOC9266041	0.31	0.41	0.55	1.03	0.65	0.75	0.55	0.59	0.66	0.77	0.75	0.63	0.36	0.47	0.63	1.26	0.76	0.88	0.64	0.68	0.74	0.89	0.92	0.76	19	25	34	63	40	46	34	36	40	47	46	39	0.423333	0.81	0.6	0.716667	0.486667	0.966667	0.686667	0.856667	26	49.6667	36.6667
G39947_17475	9272269	LOC9272269	0	0.03	0	0.13	0.07	0.02	0.03	0.08	0	0.03	0.15	0.02	0	0.03	0	0.15	0.09	0.03	0.03	0.09	0	0.03	0.18	0.03	0	1	0	5	3	1	1	3	0	1	6	1	0.01	0.0733333	0.0366667	0.0666667	0.01	0.09	0.04	0.08	0.333333	3	1.33333
G39947_12796	4324768	LOC4324768	16.84	17.96	18.96	17.23	18.12	13.13	20.84	19.87	16.41	15.64	19.82	14.82	19.29	20.79	21.52	21.05	21.21	15.45	24	22.91	18.52	18.12	24.39	17.76	1014	1091	1159	1042	1115	804	1270	1203	991	953	1206	906	17.92	16.16	19.04	16.76	20.5333	19.2367	21.81	20.09	1088	987	1154.67
G39947_22544	4347606	LOC4347606	0.08	0.1	0.08	0.08	0.02	0.13	0.13	0.19	0.1	0.1	0.07	0.08	0.1	0.12	0.09	0.1	0.02	0.16	0.15	0.21	0.11	0.12	0.08	0.1	5	6	5	5	1	8	8	11	6	6	4	5	0.0866667	0.0766667	0.14	0.0833333	0.103333	0.0933333	0.156667	0.1	5.33333	4.66667	8.33333
G39947_1835	107277886	LOC107277886	0.02	0.02	0.02	0	0.02	0	0.05	0.02	0.05	0	0.05	0	0.03	0.03	0.03	0	0.03	0	0.06	0.03	0.05	0	0.06	0	1	1	1	0	1	0	2	1	2	0	2	0	0.02	0.00666667	0.04	0.0166667	0.03	0.01	0.0466667	0.02	1	0.333333	1.66667
G39947_24693	4340530	LOC4340530	4.03	3.59	4.44	2.42	3.89	2.74	5.1	5.72	4.73	4.28	4.81	2.98	4.62	4.15	5.04	2.96	4.55	3.23	5.87	6.6	5.34	4.96	5.92	3.57	68	61	76	41	67	47	87	97	80	73	82	51	4.02	3.01667	5.18333	4.02333	4.60333	3.58	5.93667	4.81667	68.3333	51.6667	88
G39947_26019	4338108	LOC4338108	0.05	0.2	0.05	0.05	0.1	0.25	0	0.15	0.05	0.2	0.25	0.1	0.06	0.23	0.06	0.06	0.12	0.29	0	0.17	0.06	0.23	0.31	0.12	1	4	1	1	2	5	0	3	1	4	5	2	0.1	0.133333	0.0666667	0.183333	0.116667	0.156667	0.0766667	0.22	2	2.66667	1.33333
G39947_12581	4331249	LOC4331249	2.09	1.82	2.94	0.78	0.64	0.85	3.29	2.4	2.45	0.62	0.6	0.76	2.4	2.11	3.33	0.96	0.75	1	3.79	2.76	2.77	0.71	0.73	0.91	53.34	46.87	75.89	20.04	16.63	22	84.77	61.39	62.59	15.88	15.32	19.54	2.28333	0.756667	2.71333	0.66	2.61333	0.903333	3.10667	0.783333	58.7	19.5567	69.5833
G39947_20535	4341646	LOC4341646	0.96	1.01	1.28	0.86	0.75	0.33	0.63	0.8	0.72	0.37	0.74	0.47	1.1	1.17	1.45	1.06	0.88	0.39	0.72	0.92	0.81	0.43	0.91	0.56	148	149	192	127	109	50	92	116	106	56	112	71	1.08333	0.646667	0.716667	0.526667	1.24	0.776667	0.816667	0.633333	163	95.3333	104.667
G39947_25338	4332066	LOC4332066	0.22	0.54	0.16	0.18	0.18	0.18	0.51	0.36	0.4	0.2	0.33	0.15	0.26	0.63	0.18	0.22	0.2	0.21	0.59	0.41	0.45	0.23	0.41	0.18	10	24.43	7.36	8	8.02	8.02	23.15	16.01	17.83	9.01	15.16	7.01	0.306667	0.18	0.423333	0.226667	0.356667	0.21	0.483333	0.273333	13.93	8.01333	18.9967
G39947_22590	4346820	LOC4346820	0	0.02	0	0	0	0	0	0	0	0	0	0	0	0.02	0	0	0	0	0	0	0	0	0	0	0	1	0	0	0	0	0	0	0	0	0	0	0.00666667	0	0	0	0.00666667	0	0	0	0.333333	0	0
G39947_15137	4352021	LOC4352021	0	0.05	0.05	0	0	0	0	0	0.1	0	0	0	0	0.06	0.06	0	0	0	0	0	0.12	0	0	0	0	1	1	0	0	0	0	0	2	0	0	0	0.0333333	0	0.0333333	0	0.04	0	0.04	0	0.666667	0	0.666667
G39947_25749	4325554	LOC4325554	1.65	1.65	1.81	12.81	10.85	6.77	1.59	1.8	1.66	9.09	12.22	7.55	1.89	1.91	2.06	15.65	12.7	7.96	1.83	2.08	1.87	10.54	15.04	9.05	100.98	102.27	112.8	789.62	680.39	422.48	98.71	111.39	102.2	564.68	757.73	470.48	1.70333	10.1433	1.68333	9.62	1.95333	12.1033	1.92667	11.5433	105.35	630.83	104.1
G39947_28427	4350548	LOC4350548	0.02	0	0	0.05	0	0	0	0.03	0	0.1	0.05	0	0.03	0	0	0.06	0	0	0	0.03	0	0.12	0.06	0	0.96	0	0	2	0	0	0	1	0	4	2	0	0.00666667	0.0166667	0.01	0.05	0.01	0.02	0.01	0.06	0.32	0.666667	0.333333
G39947_1998	4348034	LOC4348034	0	0.07	0.1	0.98	1.06	0.6	0	0.07	0.03	0.74	1.07	0.47	0	0.08	0.11	1.19	1.24	0.71	0	0.08	0.04	0.86	1.32	0.56	0	2	3	29	32	18	0	2	1	22.17	32	14	0.0566667	0.88	0.0333333	0.76	0.0633333	1.04667	0.04	0.913333	1.66667	26.3333	1
G39947_20302	4342960	LOC4342960	8.71	7.79	8.91	4.98	6.87	6.82	11.29	11.04	9.26	8.26	7.89	6.88	9.98	9.01	10.12	6.09	8.04	8.02	13	12.73	10.45	9.57	9.71	8.24	215	194	224	123	174	171	282	274	230	207	197	172	8.47	6.22333	10.53	7.67667	9.70333	7.38333	12.06	9.17333	211	156	262
G39947_28478	4326625	LOC4326625	0	0	0	0	0	0	0.08	0.02	0.02	0	0	0	0	0	0	0	0	0	0.1	0.03	0.03	0	0	0	0	0	0	0	0	0	3.41	1	1	0	0	0	0	0	0.04	0	0	0	0.0533333	0	0	0	1.80333
G39947_12947	4346326	LOC4346326	0	0.06	0	0.47	0.17	0	0	0.12	0.06	0.12	0.06	0.18	0	0.07	0	0.58	0.2	0	0	0.14	0.07	0.14	0.07	0.21	0	1	0	8	3	0	0	2	1	2	1	3	0.02	0.213333	0.06	0.12	0.0233333	0.26	0.07	0.14	0.333333	3.66667	1
G39947_24516	4332382	LOC4332382	7.17	7.81	5.63	11.19	15.33	10.67	11.76	10.56	5.27	14.2	14.85	10.42	8.21	9.04	6.4	13.68	17.95	12.56	13.55	12.18	5.95	16.46	18.27	12.48	183	201	146	287	400	277	304	271	135	367	383	270	6.87	12.3967	9.19667	13.1567	7.88333	14.73	10.56	15.7367	176.667	321.333	236.667
G39947_6586	4348874	LOC4348874	0.08	0.07	0.05	0.04	0.06	0.08	0.07	0.08	0.07	0.07	0.05	0.07	0.09	0.08	0.06	0.05	0.08	0.09	0.08	0.09	0.07	0.08	0.06	0.08	6	5	4	3	5	6	5	6	5	5	4	5	0.0666667	0.06	0.0733333	0.0633333	0.0766667	0.0733333	0.08	0.0733333	5	4.66667	5.33333
G39947_17113	4343404	LOC4343404	36.45	38.76	44.15	14.28	10.95	9.01	52.06	54.62	37.99	10.95	11.98	9	41.76	44.87	50.12	17.45	12.82	10.61	59.97	62.99	42.88	12.69	14.73	10.79	509	546	626	200.38	156.32	128	736	767	532	154.84	169	127.66	39.7867	11.4133	48.2233	10.6433	45.5833	13.6267	55.28	12.7367	560.333	161.567	678.333
G39947_2079	4342674	LOC4342674	13.46	14.43	12.32	9.88	8.22	7.37	11.52	11.64	9.81	9.35	10.67	9.32	15.42	16.7	13.99	12.08	9.62	8.68	13.27	13.42	11.07	10.84	13.13	11.17	1261	1358	1166	931	790	704	1083	1101	923	890	1014	891	13.4033	8.49	10.99	9.78	15.37	10.1267	12.5867	11.7133	1261.67	808.333	1035.67
G39947_18536	4335313	LOC4335313	1.25	1.18	1.1	3.34	3.22	3.35	0.86	1.2	1.15	2.68	3.54	3.61	1.43	1.37	1.25	4.08	3.77	3.94	1	1.39	1.3	3.11	4.35	4.33	67	64	60	180	177	183	47	65	62	146	192	197	1.17667	3.30333	1.07	3.27667	1.35	3.93	1.23	3.93	63.6667	180	58
G39947_7756	4324340	LOC4324340	0	0	0	0	0	0	0.02	0.02	0.02	0	0	0	0	0	0	0	0	0	0.03	0.03	0.03	0	0	0	0	0	0	0	0	0	1	1	1	0	0	0	0	0	0.02	0	0	0	0.03	0	0	0	1
G39947_20621	4340283	LOC4340283	1.08	1.55	1.38	1.4	0.7	0.82	2.18	1.4	2.2	0.92	1.22	1.47	1.24	1.79	1.57	1.71	0.82	0.96	2.51	1.61	2.48	1.06	1.5	1.76	37.84	54.49	49.04	49	25	29	77	49.04	77	32.44	43	52	1.33667	0.973333	1.92667	1.20333	1.53333	1.16333	2.2	1.44	47.1233	34.3333	67.68
G39947_16926	4331948	LOC4331948	12.2	12.32	14.36	6.96	7.42	6.44	17.92	15.23	15.81	7.96	8.63	7.18	13.98	14.26	16.31	8.51	8.69	7.58	20.64	17.56	17.84	9.23	10.62	8.6	385	392	460	222	240	208	573	483	500	255	276	230	12.96	6.94	16.32	7.92333	14.85	8.26	18.68	9.48333	412.333	223.333	518.667
G39947_28302	4324335	LOC4324335	0.78	1.07	1.06	2.62	1.99	1.65	1.18	1.25	1.31	2.49	2.31	2.12	0.89	1.24	1.21	3.21	2.33	1.94	1.36	1.44	1.48	2.88	2.84	2.54	13	18	18	44	34	28	20	21	22	42	39	36	0.97	2.08667	1.24667	2.30667	1.11333	2.49333	1.42667	2.75333	16.3333	35.3333	21
G39947_18084	107276752	LOC107276752	0.02	0.02	0.02	0	0	0	0	0.02	0	0	0	0	0.02	0.02	0.02	0	0	0	0	0.02	0	0	0	0	1	1	1	0	0	0	0	1	0	0	0	0	0.02	0	0.00666667	0	0.02	0	0.00666667	0	1	0	0.333333
G39947_2042	4331620	LOC4331620	0.32	0.51	0.59	2.23	1.6	1.24	0.44	0.54	0.24	2.25	3.01	1.91	0.36	0.59	0.67	2.73	1.87	1.45	0.5	0.63	0.27	2.61	3.7	2.28	10	17	19	71	53	43	14	18	9	75	97	62	0.473333	1.69	0.406667	2.39	0.54	2.01667	0.466667	2.86333	15.3333	55.6667	13.6667
G39947_12352	9267082	LOC9267082	4.26	5	5.26	1.68	2.07	2.05	5.81	5.31	3.82	1.57	2.25	1.77	4.88	5.79	5.98	2.05	2.43	2.41	6.69	6.13	4.31	1.82	2.76	2.12	214	254	269	85	107	106	296	269	193	80	114	90	4.84	1.93333	4.98	1.86333	5.55	2.29667	5.71	2.23333	245.667	99.3333	252.667
G39947_7494	107276890	LOC107276890	0.23	0.44	0.47	0.5	0.44	0.48	0.29	0.54	0.38	0.5	0.58	0.47	0.27	0.51	0.53	0.62	0.51	0.57	0.33	0.63	0.43	0.58	0.72	0.57	10.96	20.87	22.56	23.94	21.19	23.13	13.88	25.88	17.95	23.94	27.9	22.76	0.38	0.473333	0.403333	0.516667	0.436667	0.566667	0.463333	0.623333	18.13	22.7533	19.2367
G39947_7098	4343162	LOC4343162	8.93	8.8	8.26	4.96	4.64	5	8.18	8.13	7.57	4.57	5.57	4.93	10.23	10.19	9.37	6.07	5.43	5.88	9.42	9.38	8.54	5.3	6.85	5.9	637	641	592	351	332	359	592	584	539	325	394	351	8.66333	4.86667	7.96	5.02333	9.93	5.79333	9.11333	6.01667	623.333	347.333	571.667
G39947_13122	4339104	LOC4339104	66.06	65.51	72.8	52.91	47.38	45.97	106.64	96.94	89.57	56.82	49.95	35.23	75.69	75.83	82.65	64.65	55.46	54.11	122.84	111.8	101.09	65.85	61.45	42.22	1023.02	1023.21	1144.54	823.01	749.78	724	1671.62	1509.45	1390.75	890.61	781.57	554	68.1233	48.7533	97.7167	47.3333	78.0567	58.0733	111.91	56.5067	1063.59	765.597	1523.94
G39947_16910	4324179	LOC4324179	7.56	7.65	7.21	7.66	7.27	5.84	8.35	8.32	6.95	6.18	7.09	5.42	8.67	8.86	8.19	9.36	8.51	6.88	9.62	9.59	7.84	7.16	8.72	6.49	341	348	330	347	335	268	381	377	314	282	323	248	7.47333	6.92333	7.87333	6.23	8.57333	8.25	9.01667	7.45667	339.667	316.667	357.333
G39947_251	4330438	LOC4330438	1.47	1.42	1.52	0.79	0.32	0.6	2.33	1.24	0.73	0.37	0.49	0.38	1.68	1.64	1.72	0.96	0.37	0.7	2.69	1.43	0.82	0.43	0.61	0.46	27	25	26	14	6	11	38	21	13	6	9	7	1.47	0.57	1.43333	0.413333	1.68	0.676667	1.64667	0.5	26	10.3333	24
G39947_19580	4345871	LOC4345871	1.39	1.68	1.84	0.92	1	0.66	1.99	1.84	1.4	1.01	1.15	1.07	1.6	1.94	2.09	1.12	1.17	0.78	2.29	2.13	1.58	1.17	1.41	1.29	77	93	103	51	56	37	111	102	77	56	64	60	1.63667	0.86	1.74333	1.07667	1.87667	1.02333	2	1.29	91	48	96.6667
G39947_6911	4352918	LOC4352918	0.36	0.43	0.16	0.12	0.16	0.14	0.47	0.24	0.38	0.1	0.26	0.21	0.41	0.5	0.18	0.14	0.18	0.16	0.54	0.27	0.42	0.11	0.31	0.26	18	22	8	6	8	7	24	12	19	5	13	11	0.316667	0.14	0.363333	0.19	0.363333	0.16	0.41	0.226667	16	7	18.3333
G39947_16323	4326746	LOC4326746	0.03	0.07	0.03	0.03	0.06	0	0.03	0.13	0.07	0.07	0.13	0.13	0.04	0.08	0.04	0.04	0.08	0	0.04	0.15	0.07	0.08	0.16	0.16	1	2	1	1	2	0	1	4	2	2	4	4	0.0433333	0.03	0.0766667	0.11	0.0533333	0.04	0.0866667	0.133333	1.33333	1	2.33333
G39947_28724	4333134	LOC4333134	0.04	0	0.04	0.04	0	0.09	0.04	0.04	0	0	0.04	0	0.05	0	0.05	0.05	0	0.1	0.05	0.05	0	0	0.05	0	1	0	1	1	0	2	1	1	0	0	1	0	0.0266667	0.0433333	0.0266667	0.0133333	0.0333333	0.05	0.0333333	0.0166667	0.666667	1	0.666667
G39947_22099	107275640	LOC107275640	0	0	0	0	0	0	0	0	0	0	0	0	0	0	0	0	0	0	0	0	0	0	0	0	0	0	0	0	0	0	0	0	0	0	0	0	0	0	0	0	0	0	0	0	0	0	0
G39947_10613	4328220	LOC4328220	0.24	0.1	0.08	0.22	0.16	0.34	0.16	0.32	0.14	0.57	0.78	0.33	0.27	0.11	0.09	0.27	0.19	0.4	0.19	0.36	0.16	0.66	0.96	0.4	13	5	4	11	9	19	9	17	7	29	43	18	0.14	0.24	0.206667	0.56	0.156667	0.286667	0.236667	0.673333	7.33333	13	11
G39947_23038	4325193	LOC4325193	1.36	1.37	1.32	1.87	1.12	1.8	1.48	1.58	1.41	1.66	1.46	1.87	1.56	1.59	1.5	2.29	1.31	2.12	1.71	1.82	1.59	1.92	1.8	2.24	61	62	60	84	51	82	67	71	63	75	66	85	1.35	1.59667	1.49	1.66333	1.55	1.90667	1.70667	1.98667	61	72.3333	67
G39947_5021	9266754	LOC9266754	0.32	0.43	0.39	0.05	0	0	0.37	0.55	0.43	0	0	0	0.36	0.5	0.44	0.06	0	0	0.42	0.63	0.48	0	0	0	21.87	30.89	27.52	3.7	0	0	27.31	38.29	30.72	0	0	0	0.38	0.0166667	0.45	0	0.433333	0.02	0.51	0	26.76	1.23333	32.1067
G39947_258	9268172	LOC9268172	0.83	0.96	0.9	0.27	0.4	0.72	1.12	1.16	1	0.54	0.48	0.65	0.95	1.11	1.02	0.33	0.46	0.85	1.3	1.34	1.13	0.62	0.59	0.78	20.11	23.46	22.22	6.65	9.81	17.85	27.64	28.33	24.33	13.18	11.86	15.96	0.896667	0.463333	1.09333	0.556667	1.02667	0.546667	1.25667	0.663333	21.93	11.4367	26.7667
G39947_5502	4341770	LOC4341770	0.46	0.59	0.32	0.23	0.26	0.13	0.36	0.59	0.39	0.19	0.26	0.16	0.53	0.68	0.37	0.28	0.3	0.15	0.41	0.68	0.44	0.23	0.32	0.19	14	18	10	7	8	4	11	18	12	6	8	5	0.456667	0.206667	0.446667	0.203333	0.526667	0.243333	0.51	0.246667	14	6.33333	13.6667
G39947_2139	107276932	LOC107276932	0	0	0	0	0	0	0.03	0	0	0	0	0	0	0	0	0	0	0	0.03	0	0	0	0	0	0	0	0	0	0	0	1	0	0	0	0	0	0	0	0.01	0	0	0	0.01	0	0	0	0.333333
G39947_18089	4338597	LOC4338597	0.15	0.1	0.14	0	0	0.05	0.67	0.34	0.1	0.1	0	0.05	0.17	0.11	0.16	0	0	0.06	0.77	0.39	0.11	0.11	0	0.06	3	2	3	0	0	1	14	7	2	2	0	1	0.13	0.0166667	0.37	0.05	0.146667	0.02	0.423333	0.0566667	2.66667	0.333333	7.66667
G39947_31297	4336784	LOC4336784	0.24	0.25	0.48	0.32	0.41	0.49	0.33	0.34	0.42	0.3	0.4	0.36	0.28	0.29	0.55	0.4	0.48	0.58	0.39	0.39	0.47	0.35	0.49	0.43	16.25	16.8	32.92	21.78	28.29	33.31	22.71	22.96	28.2	20.26	27.23	24.55	0.323333	0.406667	0.363333	0.353333	0.373333	0.486667	0.416667	0.423333	21.99	27.7933	24.6233
G39947_10485	4335640	LOC4335640	12.28	12.56	10.79	6.67	6.85	6.68	16.77	14.33	14.25	5.95	5.58	7.15	14.07	14.54	12.25	8.15	8.02	7.86	19.32	16.53	16.09	6.9	6.87	8.57	416	429	371	227	237	230	575	488	484	204	191	246	11.8767	6.73333	15.1167	6.22667	13.62	8.01	17.3133	7.44667	405.333	231.333	515.667
G39947_21001	4329766	LOC4329766	0.11	0.06	0.22	0.17	0.33	0.05	0.06	0.11	0	0.17	0.17	0.11	0.13	0.06	0.25	0.2	0.38	0.06	0.06	0.13	0	0.19	0.2	0.13	2	1	4	3	6	1	1	2	0	3	3	2	0.13	0.183333	0.0566667	0.15	0.146667	0.213333	0.0633333	0.173333	2.33333	3.33333	1
G39947_23150	4342321	LOC4342321	0.15	0.36	0.28	0.09	0.02	0	0.6	0.17	0.37	0.04	0	0.04	0.17	0.42	0.31	0.11	0.02	0	0.69	0.2	0.41	0.05	0	0.05	7	17	13	4	1	0	28	8	17	2	0	2	0.263333	0.0366667	0.38	0.0266667	0.3	0.0433333	0.433333	0.0333333	12.3333	1.66667	17.6667
G39947_26871	4328818	LOC4328818	13.39	13.32	12.52	18.3	16.17	15.56	12.8	13.19	12.54	14.88	18.4	18.4	15.34	15.42	14.22	22.36	18.93	18.32	14.75	15.22	14.15	17.25	22.64	22.05	872	875	828	1197	1076	1031	844	864	819	981	1211	1217	13.0767	16.6767	12.8433	17.2267	14.9933	19.87	14.7067	20.6467	858.333	1101.33	842.333
G39947_14632	107277033	LOC107277033	0	0	0.04	0.17	0.16	0.03	0	0	0	0.23	0.27	0.04	0	0	0.04	0.2	0.19	0.03	0	0	0	0.27	0.33	0.05	0	0	1	6	6	1	0	0	0	7	8	1	0.0133333	0.12	0	0.18	0.0133333	0.14	0	0.216667	0.333333	4.33333	0
G39947_25615	4344276	LOC4344276	0.24	0	0	0.04	0.04	0	0.12	0.09	0.08	0	0	0	0.28	0	0	0.05	0.05	0	0.14	0.1	0.09	0	0	0	6	0	0	1	1	0	3	2.24	2	0	0	0	0.08	0.0266667	0.0966667	0	0.0933333	0.0333333	0.11	0	2	0.666667	2.41333
G39947_5291	4324328	LOC4324328	6.44	6.92	8.12	3.45	2.85	3.36	10.41	9.71	9.15	2.74	2.96	3.7	7.37	8.01	9.21	4.21	3.33	3.95	11.99	11.2	10.33	3.17	3.65	4.44	115	125	148	62	52	61	189	175	164	50	54	67	7.16	3.22	9.75667	3.13333	8.19667	3.83	11.1733	3.75333	129.333	58.3333	176
G39947_12033	9267214	LOC9267214	0.04	0.23	0.04	0.39	0.49	0.49	0.3	0.04	0.11	0.58	0.39	0.52	0.05	0.26	0.04	0.47	0.57	0.57	0.35	0.05	0.13	0.68	0.48	0.62	1.11	6.22	1.06	10.6	13.57	13.52	8.35	1.08	3.11	16.16	10.71	14.37	0.103333	0.456667	0.15	0.496667	0.116667	0.536667	0.176667	0.593333	2.79667	12.5633	4.18
G39947_7513	4325119	LOC4325119	34.8	42.95	35.21	29.04	28.36	27.42	44.62	41.84	36.78	29.42	33.93	29.88	39.87	49.72	39.97	35.48	33.19	32.27	51.4	48.26	41.51	34.09	41.74	35.81	1626	2024	1670	1363	1354	1303	2110	1966	1723	1391	1602	1418	37.6533	28.2733	41.08	31.0767	43.1867	33.6467	47.0567	37.2133	1773.33	1340	1933
G39947_16577	4325441	LOC4325441	7.76	5.67	6.83	2.24	3.22	1.55	9.71	9.56	7.17	3.74	4.39	2.11	8.89	6.56	7.76	2.74	3.77	1.82	11.19	11.03	8.09	4.34	5.4	2.53	217	160	194	63	92	44	275	269	201	106	124	60	6.75333	2.33667	8.81333	3.41333	7.73667	2.77667	10.1033	4.09	190.333	66.3333	248.333
G39947_1648	9267024	LOC9267024	119.35	132.14	119.79	93.67	91.45	94.63	112.84	113.83	111.4	95.44	101.44	94.71	136.75	152.97	136	114.45	107.04	111.38	129.98	131.29	125.73	110.6	124.8	113.5	2765.1	3087.82	2817.55	2179.61	2164.83	2229.68	2646.09	2651.68	2587.73	2237.86	2374.6	2227.89	123.76	93.25	112.69	97.1967	141.907	110.957	129	116.3	2890.16	2191.37	2628.5
G39947_6833	4336366	LOC4336366	1.68	2.24	2.84	8.05	8.64	5.4	2.73	2.98	3.38	6.87	7.73	4.57	1.93	2.6	3.23	9.83	10.11	6.35	3.15	3.44	3.82	7.97	9.51	5.47	29.69	39.98	50.96	142.78	155.89	96.94	48.83	52.94	59.94	122.89	137.97	81.93	2.25333	7.36333	3.03	6.39	2.58667	8.76333	3.47	7.65	40.21	131.87	53.9033
G39947_21366	4324540	LOC4324540	23.73	20.04	22.68	34.36	28.48	26.28	10.92	15.3	21.27	26.53	29.55	28.98	27.19	23.2	25.75	41.98	33.34	30.94	12.58	17.65	24.01	30.75	36.36	34.72	979	834	950	1424	1201	1103	456	635	880	1108	1232	1214	22.15	29.7067	15.83	28.3533	25.38	35.42	18.08	33.9433	921	1242.67	657
G39947_13861	107281197	LOC107281197	0	0	0.03	0.12	0.11	0.03	0.03	0	0.03	0.23	0	0	0	0	0.03	0.14	0.13	0.03	0.03	0	0.03	0.27	0	0	0	0	1	4	4	1	1	0	1	8	0	0	0.01	0.0866667	0.02	0.0766667	0.01	0.1	0.02	0.09	0.333333	3	0.666667
G39947_8287	112939249	LOC112939249	0	0	0	0	0	0	0.11	0	0	0	0	0	0	0	0	0	0	0	0.13	0	0	0	0	0	0	0	0	0	0	0	1	0	0	0	0	0	0	0	0.0366667	0	0	0	0.0433333	0	0	0	0.333333
G39947_21808	4325771	LOC4325771	80.29	72.12	80.81	32.34	31.83	21.25	90.7	84.88	64.36	33.55	40.96	25.1	91.99	83.48	91.74	39.52	37.26	25.01	104.48	97.9	72.63	38.88	50.39	30.08	3979	3605	4066	1610	1612	1071	4550	4230	3198	1683	2051	1263	77.74	28.4733	79.98	33.2033	89.07	33.93	91.67	39.7833	3883.33	1431	3992.67
G39947_18066	4338405	LOC4338405	0	0.01	0	0.06	0.01	0	0	0	0.02	0.04	0.07	0.1	0	0.02	0	0.07	0.02	0	0	0	0.02	0.05	0.09	0.12	0	1	0	4	1	0	0	0	1	3	5	7	0.00333333	0.0233333	0.00666667	0.07	0.00666667	0.03	0.00666667	0.0866667	0.333333	1.66667	0.333333
G39947_11052	107275962	LOC107275962	0	0.08	0	0.03	0	0	0	0	0	0	0	0	0	0.1	0	0.03	0	0	0	0	0	0	0	0	0	3.36	0	1.07	0	0	0	0	0	0	0	0	0.0266667	0.01	0	0	0.0333333	0.01	0	0	1.12	0.356667	0
G39947_29007	4330378	LOC4330378	0.06	0.03	0.09	0.15	0.23	0.26	0.03	0.03	0.12	0.18	0.03	0.12	0.07	0.03	0.1	0.18	0.27	0.31	0.03	0.03	0.13	0.2	0.04	0.14	2	1	3	5	8	9	1	1	4	6	1	4	0.06	0.213333	0.06	0.11	0.0666667	0.253333	0.0633333	0.126667	2	7.33333	2
G39947_24041	4337306	LOC4337306	4.2	3.63	3.23	0.72	0.66	0.84	5.04	4.78	4.06	1.09	1.6	1.22	4.82	4.21	3.67	0.88	0.77	0.99	5.81	5.52	4.58	1.26	1.97	1.46	187	163	146	32	30	38	227	214	181	49	72	55	3.68667	0.74	4.62667	1.30333	4.23333	0.88	5.30333	1.56333	165.333	33.3333	207.333
G39947_548	4339699	LOC4339699	0.36	0.39	0.38	0.23	0.06	0.13	0.55	0.55	0.58	0.16	0.32	0.19	0.41	0.45	0.44	0.28	0.07	0.15	0.63	0.63	0.66	0.19	0.4	0.23	11	12	12	7	2	4	17	17	18	5	10	6	0.376667	0.14	0.56	0.223333	0.433333	0.166667	0.64	0.273333	11.6667	4.33333	17.3333
G39947_23060	4347765	LOC4347765	0	0	0	0.08	0	0.08	0	0	0	0	0.08	0	0	0	0	0.09	0	0.09	0	0	0	0	0.09	0	0	0	0	1	0	1	0	0	0	0	1	0	0	0.0533333	0	0.0266667	0	0.06	0	0.03	0	0.666667	0
G39947_9854	4325310	LOC4325310	15.2	20.27	13.78	17.14	15.36	16.71	13.12	14.78	14.71	16.98	21.92	19.67	17.42	23.46	15.64	20.95	17.98	19.67	15.11	17.05	16.6	19.68	26.97	23.57	578	777	532	655	597	646	505	565	560	652	842	758	16.4167	16.4033	14.2033	19.5233	18.84	19.5333	16.2533	23.4067	629	632.667	543.333
G39947_13151	4347646	LOC4347646	9.16	8.7	9.1	7.65	10.18	6.72	15.04	12.67	10.61	8.67	7.68	6.27	10.5	10.07	10.33	9.35	11.92	7.91	17.32	14.61	11.97	10.05	9.46	7.52	118	113	119	99	134	88	196	164	137	113	100	82	8.98667	8.18333	12.7733	7.54	10.3	9.72667	14.6333	9.01	116.667	107	165.667
G39947_26689	107276559	LOC107276559	0.03	0.03	0.01	0.14	0.13	0.11	0.01	0.01	0.01	0.13	0.1	0.11	0.03	0.03	0.02	0.17	0.15	0.13	0.02	0.02	0.02	0.15	0.12	0.14	2	2	1	10	9	8	1	1	1	9	7	8	0.0233333	0.126667	0.01	0.113333	0.0266667	0.15	0.02	0.136667	1.66667	9	1
G39947_24074	4344766	LOC4344766	17.51	15.38	21.25	10.89	12.44	7.72	27.41	24.35	19.08	11.63	13.86	8.32	20.06	17.81	24.12	13.3	14.56	9.09	31.57	28.08	21.53	13.48	17.05	9.97	474.63	419.45	583.13	294.65	338.39	212.93	745.61	669	522	318	376.14	229.04	18.0467	10.35	23.6133	11.27	20.6633	12.3167	27.06	13.5	492.403	281.99	645.537
G39947_21316	107278189	LOC107278189	0	0	0	0	0	0.11	0	0	0	0	0	0	0	0	0	0	0	0.13	0	0	0	0	0	0	0	0	0	0	0	1	0	0	0	0	0	0	0	0.0366667	0	0	0	0.0433333	0	0	0	0.333333	0
G39947_1321	9270747	LOC9270747	2.37	4.52	2.03	4.11	4.7	2.75	2.92	4.62	2.98	3.88	5	3	2.71	5.24	2.31	5.02	5.51	3.24	3.36	5.33	3.36	4.49	6.15	3.6	228	444.24	198.02	417	469.05	274.02	284	438.56	292.01	380.01	489.01	294	2.97333	3.85333	3.50667	3.96	3.42	4.59	4.01667	4.74667	290.087	386.69	338.19
G39947_15027	4334896	LOC4334896	26.44	26.77	30.82	16.21	14.78	10.78	40.31	36.32	29.03	15.72	16.33	12.49	30.29	30.98	34.99	19.8	17.3	12.69	46.43	41.89	32.77	18.22	20.09	14.97	783	812	939	476	437	322	1197	1081	854	459	478	374	28.01	13.9233	35.22	14.8467	32.0867	16.5967	40.3633	17.76	844.667	411.667	1044
G39947_1809	107279581	LOC107279581	3.62	3.11	4.44	22.91	27.08	20.26	2.9	1.56	4.6	27.87	29.82	21.07	4.14	3.6	5.04	27.99	31.7	23.84	3.34	1.8	5.19	32.3	36.7	25.25	69	59.79	86	439	528	393.12	55.97	30	88.01	538.16	575.02	408.13	3.72333	23.4167	3.02	26.2533	4.26	27.8433	3.44333	31.4167	71.5967	453.373	57.9933
G39947_29227	4331411	LOC4331411	2.17	2.81	2.88	2	1.76	0.81	3.45	3.22	2.98	1.35	1.99	1.46	2.48	3.25	3.27	2.44	2.05	0.96	3.98	3.72	3.37	1.56	2.45	1.75	56.91	74.49	76.84	52.45	46.91	21.68	91.76	84.83	78.55	35.84	52.85	38.89	2.62	1.52333	3.21667	1.6	3	1.81667	3.69	1.92	69.4133	40.3467	85.0467
G39947_2871	4331817	LOC4331817	0.08	0.08	0.08	0.04	0	0	0	0	0	0.04	0.08	0	0.09	0.09	0.09	0.05	0	0	0	0	0	0.05	0.1	0	2	2	2	1	0	0	0	0	0	1	2	0	0.08	0.0133333	0	0.04	0.09	0.0166667	0	0.05	2	0.333333	0
G39947_6346	4342612	LOC4342612	1.73	1.49	2.19	1.77	2.13	1.86	2.59	1.72	2.72	2.53	1.71	1.7	1.98	1.73	2.49	2.17	2.49	2.19	2.98	1.98	3.07	2.93	2.1	2.04	30.97	27.03	39.94	32	39	34	47.07	31	48.99	45.99	31	31	1.80333	1.92	2.34333	1.98	2.06667	2.28333	2.67667	2.35667	32.6467	35	42.3533
G39947_21068	4333274	LOC4333274	0	0.16	0.08	0	0	0.16	0.16	0	0.08	0	0	0	0	0.18	0.09	0	0	0.19	0.18	0	0.09	0	0	0	0	2	1	0	0	2	2	0	1	0	0	0	0.08	0.0533333	0.08	0	0.09	0.0633333	0.09	0	1	0.666667	1
G39947_5332	9271697	LOC9271697	93.03	102.84	101.88	25.82	22.59	34.04	137.89	126.02	103.26	33.06	36.26	31.35	106.6	119.04	115.66	31.55	26.44	40.07	158.84	145.35	116.54	38.32	44.62	37.56	1480.85	1651.01	1646.27	412.78	367.42	551.16	2221.67	2016.99	1648.03	532.67	583.28	506.61	99.25	27.4833	122.39	33.5567	113.767	32.6867	140.243	40.1667	1592.71	443.787	1962.23
G39947_7690	4341303	LOC4341303	4.49	5.41	4.94	3.87	4.01	5.66	6.08	5.47	4.74	5.43	4.32	5.28	5.15	6.26	5.61	4.72	4.7	6.66	7	6.31	5.35	6.29	5.31	6.33	103	125	115	89	94	132	141	126	109	126	100	123	4.94667	4.51333	5.43	5.01	5.67333	5.36	6.22	5.97667	114.333	105	125.333
G39947_26324	107280303	LOC107280303	0.09	0	0.17	0.4	0.22	0.09	0.13	0.04	0.04	0.13	0.13	0.31	0.1	0	0.2	0.48	0.25	0.1	0.15	0.05	0.05	0.15	0.16	0.37	2	0	4	9	5	2	3	1	1	3	3	7	0.0866667	0.236667	0.07	0.19	0.1	0.276667	0.0833333	0.226667	2	5.33333	1.66667
G39947_2596	4335922	LOC4335922	15.38	13.03	12.14	13.09	11.13	15.33	13.56	13.2	12.08	14.8	14.87	16.11	17.62	15.09	13.78	15.99	13.03	18.04	15.61	15.23	13.63	17.15	18.29	19.3	1212.43	1036.34	971.64	1036.27	896.53	1229.01	1081.6	1046.59	954.63	1180.54	1184.12	1289.06	13.5167	13.1833	12.9467	15.26	15.4967	15.6867	14.8233	18.2467	1073.47	1053.94	1027.61
G39947_30402	107275392	LOC107275392	1.04	0.79	0.57	0.24	0.44	0.43	0.67	0.75	0.53	0.36	0.45	0.29	1.19	0.92	0.65	0.29	0.52	0.5	0.77	0.86	0.6	0.42	0.56	0.34	42.94	33	24.01	10	18.63	18	27.94	31	22	15	18.95	12.01	0.8	0.37	0.65	0.366667	0.92	0.436667	0.743333	0.44	33.3167	15.5433	26.98
G39947_15981	107276264	LOC107276264	0.05	0	0	0.39	0.27	0.18	0	0	0	0.49	0.19	0.24	0.05	0	0	0.47	0.31	0.21	0	0	0	0.57	0.24	0.28	2.38	0	0	20.14	14.21	9.33	0	0	0	25.77	10.19	12.48	0.0166667	0.28	0	0.306667	0.0166667	0.33	0	0.363333	0.793333	14.56	0
G39947_781	4328043	LOC4328043	3.63	2.72	3.21	5.41	2.69	3.76	3.78	3.45	2.63	4.12	3.15	3.4	4.16	3.14	3.65	6.61	3.15	4.42	4.36	3.98	2.97	4.78	3.88	4.07	197.96	149.7	181.18	296.29	150	203.77	193.43	185.73	136.29	223.45	177.58	189.14	3.18667	3.95333	3.28667	3.55667	3.65	4.72667	3.77	4.24333	176.28	216.687	171.817
G39947_1723	4343069	LOC4343069	22.93	21.8	25.9	13.25	13.67	14.41	31.6	30.3	25.2	15.13	15.72	13.55	26.28	25.24	29.4	16.19	16	16.97	36.4	34.95	28.44	17.54	19.35	16.24	560	537	642	325	341	358	781	744	617	374	388	336	23.5433	13.7767	29.0333	14.8	26.9733	16.3867	33.2633	17.71	579.667	341.333	714
G39947_42	4343616	LOC4343616	3.78	3.03	3.01	3.43	2.63	2.43	4.82	4.1	3.4	2.99	3.67	2.43	4.33	3.5	3.41	4.19	3.08	2.86	5.55	4.73	3.84	3.47	4.52	2.91	154.6	125	125	141	110	101	199.55	168.96	139.58	123.88	152	101	3.27333	2.83	4.10667	3.03	3.74667	3.37667	4.70667	3.63333	134.867	117.333	169.363
G39947_19573	4347295	LOC4347295	0.25	0.35	0.4	0.73	0.69	0.45	0.35	0.53	0.7	0.7	0.55	0.57	0.29	0.4	0.45	0.89	0.81	0.52	0.4	0.61	0.79	0.81	0.67	0.68	10	14	16	29	28	18	14	21	28	28	22	23	0.333333	0.623333	0.526667	0.606667	0.38	0.74	0.6	0.72	13.3333	25	21
G39947_8505	4336739	LOC4336739	77.19	77.33	87.3	30.07	26.59	25.65	96.72	93.79	80.86	26.58	30.42	26.55	88.45	89.52	99.11	36.75	31.12	30.19	111.42	108.18	91.26	30.8	37.42	31.82	2325	2361	2647	883	840	795	2963	2840	2444	833	913	817	80.6067	27.4367	90.4567	27.85	92.36	32.6867	103.62	33.3467	2444.33	839.333	2749
G39947_25097	4336412	LOC4336412	12.28	15.72	18.17	7.24	6.2	5.84	20.38	18.35	13.7	7.8	6.85	6.14	14.07	18.19	20.63	8.85	7.26	6.88	23.47	21.16	15.47	9.04	8.42	7.36	378	488	568	224	195	183	635	568	423	243	213	192	15.39	6.42667	17.4767	6.93	17.63	7.66333	20.0333	8.27333	478	200.667	542
G39947_4834	4346548	LOC4346548	16.93	18.87	17.43	13.11	12.57	8.5	18.29	21.54	15.68	11.34	13.9	9.97	19.4	21.84	19.79	16.02	14.72	10.01	21.07	24.84	17.7	13.14	17.1	11.95	1089	1224	1138	847	826	556	1191	1393	1011	738	903	651	17.7433	11.3933	18.5033	11.7367	20.3433	13.5833	21.2033	14.0633	1150.33	743	1198.33
G39947_7278	4340353	LOC4340353	20.8	19.75	21.87	19.16	16.44	17.57	28.42	26	21.29	19.91	21.45	17.09	23.83	22.86	24.82	23.42	19.24	20.69	32.74	29.98	24.03	23.08	26.39	20.48	712	682	760	659	575	612	985	895	731	690	742	594	20.8067	17.7233	25.2367	19.4833	23.8367	21.1167	28.9167	23.3167	718	615.333	870.333
G39947_29913	107275936	LOC107275936	0.67	0.82	0.54	1.89	1.43	0.74	0.9	1.22	1.34	0.78	1.29	1.05	0.77	0.95	0.62	2.31	1.67	0.87	1.03	1.4	1.51	0.9	1.59	1.26	17	21	14	48	37	19	23	31	34	20	33	27	0.676667	1.35333	1.15333	1.04	0.78	1.61667	1.31333	1.25	17.3333	34.6667	29.3333
G39947_26194	4324814	LOC4324814	0.02	0.13	0.11	0.09	0.11	0.13	0.28	0.13	0.11	0.07	0.02	0.07	0.03	0.15	0.12	0.11	0.13	0.15	0.33	0.15	0.12	0.08	0.03	0.08	1	6	5	4	5	6	13	6	5	3	1	3	0.0866667	0.11	0.173333	0.0533333	0.1	0.13	0.2	0.0633333	4	5	8
G39947_31273	4332042	LOC4332042	18.06	16.95	16.96	13.92	10.91	12.19	22.26	19.02	15.25	11.09	13.06	10.83	20.69	19.62	19.26	17.01	12.77	14.35	25.64	21.94	17.21	12.85	16.07	12.98	680.09	644.06	648.64	526.76	420.01	467.04	848.54	720.51	575.86	422.76	496.99	414.36	17.3233	12.34	18.8433	11.66	19.8567	14.71	21.5967	13.9667	657.597	471.27	714.97
G39947_23272	4343205	LOC4343205	0.43	0.46	0.39	0.63	0.35	0.37	0.2	0.49	0.41	0.78	0.64	0.79	0.49	0.53	0.44	0.77	0.41	0.44	0.23	0.57	0.46	0.9	0.79	0.95	25	27	23	37	21	22	12	29	24	46	38	47	0.426667	0.45	0.366667	0.736667	0.486667	0.54	0.42	0.88	25	26.6667	21.6667
G39947_16965	107275470	LOC107275470	0	0.11	0	0	0	0.11	0	0	0	0	0	0	0	0.13	0	0	0	0.13	0	0	0	0	0	0	0	1	0	0	0	1	0	0	0	0	0	0	0.0366667	0.0366667	0	0	0.0433333	0.0433333	0	0	0.333333	0.333333	0
G39947_8796	4337588	LOC4337588	0.54	0.53	0.34	0.58	0.24	0.38	0.67	0.82	0.88	0.29	0.34	0.34	0.61	0.62	0.38	0.71	0.28	0.45	0.78	0.95	0.99	0.34	0.42	0.4	11	11	7	12	5	8	14	17	18	6	7	7	0.47	0.4	0.79	0.323333	0.536667	0.48	0.906667	0.386667	9.66667	8.33333	16.3333
G39947_23987	9270154	LOC9270154	10.79	8.83	10.05	5.89	9.92	6.2	14.06	12.54	12.51	8.29	9.01	6.08	12.36	10.22	11.41	7.2	11.62	7.3	16.2	14.47	14.12	9.6	11.08	7.29	166	137	157	91	156	97	219	194	193	129	140	95	9.89	7.33667	13.0367	7.79333	11.33	8.70667	14.93	9.32333	153.333	114.667	202
G39947_29012	9268136	LOC9268136	4.56	4.07	5.4	3.05	3.22	2.44	7.19	6.43	6.68	3.6	2.46	2.16	5.23	4.71	6.14	3.72	3.77	2.87	8.28	7.42	7.54	4.17	3.02	2.59	79	71	95	53	57	43	126	112	116	63	43	38	4.67667	2.90333	6.76667	2.74	5.36	3.45333	7.74667	3.26	81.6667	51	118
G39947_20634	107281092	LOC107281092	0.51	0.8	0.71	0.71	0.67	0.45	1.53	0.9	2.01	0.55	1.12	0.45	0.59	0.92	0.81	0.87	0.78	0.53	1.76	1.04	2.27	0.64	1.37	0.54	7	11.04	9.91	9.81	9.38	6.22	21.17	12.41	27.64	7.61	15.47	6.28	0.673333	0.61	1.48	0.706667	0.773333	0.726667	1.69	0.85	9.31667	8.47	20.4067
G39947_29686	4352284	LOC4352284	15.38	14.48	17.08	11.73	12.55	8.91	15.81	16.47	14.79	11.14	13.72	10.56	17.63	16.76	19.4	14.34	14.69	10.49	18.22	19	16.69	12.91	16.88	12.66	667	633	752	511	556	393	694	718	643	489	601	465	15.6467	11.0633	15.69	11.8067	17.93	13.1733	17.97	14.15	684	486.667	685
G39947_4764	4346438	LOC4346438	0	0	0	0.03	0.03	0	0.03	0.06	0	0.12	0.03	0.03	0	0	0	0.04	0.03	0	0.03	0.07	0	0.14	0.04	0.04	0	0	0	1	1	0	1	2	0	4	1	1	0	0.02	0.03	0.06	0	0.0233333	0.0333333	0.0733333	0	0.666667	1
G39947_17839	4339363	LOC4339363	0.05	0.06	0.06	0.02	0.06	0.01	0.1	0.05	0.08	0.1	0.04	0.04	0.05	0.07	0.07	0.03	0.07	0.01	0.11	0.06	0.09	0.11	0.05	0.04	4.19	5.17	5.71	2.21	5.48	1.1	8.66	4.42	6.7	8.63	3.27	3.25	0.0566667	0.03	0.0766667	0.06	0.0633333	0.0366667	0.0866667	0.0666667	5.02333	2.93	6.59333
G39947_15220	4336670	LOC4336670	0	0.06	0.08	0.03	0.11	0.03	0.17	0.08	0.06	0.05	0.06	0.03	0	0.06	0.09	0.03	0.13	0.03	0.19	0.09	0.06	0.06	0.07	0.03	0	2	3	1	4	1	6	3	2	2	2	1	0.0466667	0.0566667	0.103333	0.0466667	0.05	0.0633333	0.113333	0.0533333	1.66667	2	3.66667
G39947_26878	4339938	LOC4339938	0	0	0.03	0	0	0	0	0	0.03	0	0	0	0	0	0.03	0	0	0	0	0	0.03	0	0	0	0	0	1	0	0	0	0	0	1	0	0	0	0.01	0	0.01	0	0.01	0	0.01	0	0.333333	0	0.333333
G39947_29621	4352856	LOC4352856	0	0	0.06	0	0.18	0.33	0	0	0	0.41	0.27	0.07	0	0	0.07	0	0.21	0.39	0	0	0	0.48	0.33	0.09	0	0	1	0	2.97	5.47	0	0	0	6.76	4.33	1.18	0.02	0.17	0	0.25	0.0233333	0.2	0	0.3	0.333333	2.81333	0
G39947_12062	4341487	LOC4341487	1.71	2.16	1.72	2.32	1.77	2.6	2.03	2.04	2.05	2.71	2	1.99	1.96	2.5	1.95	2.84	2.07	3.06	2.34	2.36	2.31	3.13	2.46	2.39	55	70	56	75	58	85	66	66	66	88	65	65	1.86333	2.23	2.04	2.23333	2.13667	2.65667	2.33667	2.66	60.3333	72.6667	66
G39947_15468	112936831	LOC112936831	0.66	0.29	0.99	0	0.31	0	0	0.51	0	0	0.48	0.73	0.76	0.33	1.13	0	0.37	0	0	0.59	0	0	0.59	0.88	13.42	5.92	20.5	0	6.51	0	0	10.41	0	0	9.83	15.06	0.646667	0.103333	0.17	0.403333	0.74	0.123333	0.196667	0.49	13.28	2.17	3.47
G39947_7134	4345370	LOC4345370	17.76	19.98	23.33	12.17	13.99	10.9	33.67	31.7	23.31	14.94	12.47	9.99	20.35	23.13	26.48	14.87	16.38	12.83	38.78	36.56	26.3	17.31	15.34	11.97	282	320	376	194	227	176	541	506	371	240	200	161	20.3567	12.3533	29.56	12.4667	23.32	14.6933	33.88	14.8733	326	199	472.667
G39947_14987	4339566	LOC4339566	12.23	13.46	11.54	9.83	8.28	8.59	13.97	13.85	13.25	8.85	9.07	8.63	14.01	15.59	13.1	12.01	9.69	10.11	16.09	15.97	14.95	10.25	11.16	10.34	571	634	547	461	395	408	660	650	620	418	428	409	12.41	8.9	13.69	8.85	14.2333	10.6033	15.67	10.5833	584	421.333	643.333
G39947_26897	4339299	LOC4339299	11.04	11.55	11.13	16.56	16.3	14.36	15.79	14.67	14.83	20.05	21.64	16.09	12.65	13.37	12.64	20.23	19.08	16.91	18.19	16.93	16.74	23.23	26.63	19.28	377	398	386	568	569	499	546	504	508	693	747	558	11.24	15.74	15.0967	19.26	12.8867	18.74	17.2867	23.0467	387	545.333	519.333
G39947_27611	4342349	LOC4342349	2.27	2.18	2.65	1.79	1.74	1.72	3.39	3.28	2.73	2.17	1.95	2.09	2.6	2.52	3	2.19	2.03	2.03	3.9	3.79	3.08	2.52	2.4	2.5	92	89.14	109	73	72	71.08	139.18	134	111.1	89.16	80.14	86	2.36667	1.75	3.13333	2.07	2.70667	2.08333	3.59	2.47333	96.7133	72.0267	128.093
G39947_2302	107279703	LOC107279703	0.19	0.26	0.32	0.29	0	0.13	0.74	0.39	0.68	0.13	0.13	0.06	0.22	0.3	0.36	0.35	0	0.15	0.85	0.45	0.77	0.15	0.16	0.08	6	8	10	9	0	4	23	12	21	4	4	2	0.256667	0.14	0.603333	0.106667	0.293333	0.166667	0.69	0.13	8	4.33333	18.6667
G39947_6721	4342996	LOC4342996	30.37	29.31	31.31	14.86	18.57	12.85	45.18	43.01	40.77	18.61	19.9	15.17	34.79	33.93	35.55	18.16	21.74	15.12	52.04	49.61	46.01	21.56	24.49	18.18	832	810	871	409	520	358	1253	1185	1120	516	551	422	30.33	15.4267	42.9867	17.8933	34.7567	18.34	49.22	21.41	837.667	429	1186
G39947_19898	4350888	LOC4350888	0.17	0.21	0.3	0.42	0.7	0.42	0.17	0.12	0.16	0.42	0.81	0.48	0.2	0.24	0.34	0.51	0.81	0.49	0.2	0.14	0.18	0.48	1	0.57	13.74	16.77	24.32	33.63	57.02	34	14.15	9.8	12.56	33.83	65.64	38.68	0.226667	0.513333	0.15	0.57	0.26	0.603333	0.173333	0.683333	18.2767	41.55	12.17
G39947_8385	112936094	LOC112936094	5.17	0.85	0.54	12.99	9.58	27.09	0.8	1.03	0.74	14.32	8.71	14.85	5.93	0.99	0.61	15.88	11.21	31.89	0.92	1.18	0.83	16.6	10.71	17.79	149.2	24.86	15.68	376.36	282.28	794.57	23.25	29.78	21.38	418	253.73	434.71	2.18667	16.5533	0.856667	12.6267	2.51	19.66	0.976667	15.0333	63.2467	484.403	24.8033
G39947_19448	4351890	LOC4351890	0	0	0	0.03	0.04	0.05	0	0	0	0.1	0.06	0.07	0	0	0	0.03	0.04	0.06	0	0	0	0.12	0.07	0.08	0	0	0	1	1.41	2	0	0	0	5	3	3.46	0	0.04	0	0.0766667	0	0.0433333	0	0.09	0	1.47	0
G39947_29457	9266629	LOC9266629	0	0.09	0.09	0	0	0.09	0	0	0	0	0	0	0	0.1	0.1	0	0	0.11	0	0	0	0	0	0	0	1	1	0	0	1	0	0	0	0	0	0	0.06	0.03	0	0	0.0666667	0.0366667	0	0	0.666667	0.333333	0
G39947_27539	4336643	LOC4336643	1.28	0.94	1.01	1.09	1.37	1.25	1.18	0.96	1.45	1.06	1.36	1.16	1.46	1.08	1.14	1.33	1.61	1.48	1.36	1.11	1.64	1.23	1.68	1.39	50	37	40	43	55	50	47	38	57	42	54	46	1.07667	1.23667	1.19667	1.19333	1.22667	1.47333	1.37	1.43333	42.3333	49.3333	47.3333
G39947_20126	107275673	LOC107275673	0.1	0.07	0.07	0.07	0.02	0.03	0.08	0.05	0.15	0	0.02	0.02	0.12	0.08	0.07	0.08	0.02	0.04	0.1	0.06	0.17	0	0.02	0.02	6	4	4	4	1	2	5	3	9	0	1	1	0.08	0.04	0.0933333	0.0133333	0.09	0.0466667	0.11	0.0133333	4.66667	2.33333	5.66667
G39947_23003	4325636	LOC4325636	0.2	0.15	0.15	0	0	0.2	0.45	0.38	0.31	0.05	0.05	0	0.23	0.17	0.17	0	0	0.23	0.52	0.44	0.35	0.06	0.06	0	4	3	2.98	0	0	4	9.15	7.61	6.22	1	1	0	0.166667	0.0666667	0.38	0.0333333	0.19	0.0766667	0.436667	0.04	3.32667	1.33333	7.66
G39947_11241	4339018	LOC4339018	4.26	3.83	5.8	2.23	4.14	1.75	8.43	6.8	5.86	3.37	4.69	2.65	4.88	4.43	6.59	2.72	4.85	2.06	9.71	7.84	6.62	3.9	5.78	3.18	62	55	85	31	66	25	126	101	87	51	68	38	4.63	2.70667	7.03	3.57	5.3	3.21	8.05667	4.28667	67.3333	40.6667	104.667
G39947_28657	4327421	LOC4327421	0.93	0.8	0.77	1.32	1.69	2.61	0.99	0.55	0.8	1.31	0.79	1.43	1.06	0.92	0.87	1.62	1.98	3.08	1.14	0.63	0.9	1.52	0.98	1.72	37	32	31	53	69	106	40	22	32	53	32	58	0.833333	1.87333	0.78	1.17667	0.95	2.22667	0.89	1.40667	33.3333	76	31.3333
G39947_25603	4345702	LOC4345702	53.5	58.53	68.72	49.25	55.11	40.87	81.7	80.78	53.21	59.54	59.43	41.69	61.31	67.75	78.02	60.18	64.51	48.11	94.1	93.17	60.05	69	73.12	49.96	1004.56	1108.46	1309.81	928	1057	780	1553.88	1524.82	1001.91	1131	1128	793	60.25	48.41	71.8967	53.5533	69.0267	57.6	82.44	64.0267	1140.94	921.667	1360.2
G39947_8916	4326539	LOC4326539	0	0	0	0	0.02	0.07	0.04	0.02	0	0.02	0.04	0.02	0	0	0	0	0.03	0.08	0.05	0.03	0	0.03	0.05	0.03	0	0	0	0	1	3	2	1	0	1	2	1	0	0.03	0.02	0.0266667	0	0.0366667	0.0266667	0.0366667	0	1.33333	1
G39947_7769	112937421	LOC112937421	0.01	0	0.22	0	0.02	0	0.22	0.04	0	0	0	0	0.01	0	0.25	0	0.02	0	0.26	0.05	0	0	0	0	0.33	0	7.68	0	0.71	0	7.89	1.38	0	0	0	0	0.0766667	0.00666667	0.0866667	0	0.0866667	0.00666667	0.103333	0	2.67	0.236667	3.09
G39947_29313	112937626	LOC112937626	0	0	0	0	0	0	0	0	0	0	0	0	0	0	0	0	0	0	0	0	0	0	0	0	0	0	0	0	0	0	0	0	0	0	0	0	0	0	0	0	0	0	0	0	0	0	0
G39947_26012	4339800	LOC4339800	15.39	15.11	17.21	12.34	9.98	12.65	21.14	19.77	16.14	15.15	14.07	12.96	17.63	17.49	19.54	15.08	11.69	14.89	24.35	22.8	18.21	17.55	17.31	15.53	525	520	596	423	348	439	730	678	552	523	485	449	15.9033	11.6567	19.0167	14.06	18.22	13.8867	21.7867	16.7967	547	403.333	653.333
G39947_29635	4344724	LOC4344724	19.61	20.02	19.73	23.44	20.75	21.67	29.81	26.59	22.4	23.35	24.38	19.56	22.47	23.18	22.4	28.65	24.29	25.51	34.33	30.66	25.28	27.06	30	23.44	234	241	239	281	253	263	360	319	268	282	294	237	19.7867	21.9533	26.2667	22.43	22.6833	26.15	30.09	26.8333	238	265.667	315.667
G39947_867	4332647	LOC4332647	1.01	1.42	1.38	1.27	1.27	0.57	1.5	1.8	1.75	1.1	1.17	1.06	1.16	1.65	1.56	1.55	1.49	0.67	1.73	2.08	1.98	1.28	1.44	1.27	52	74	72	67	67	29.49	77.74	92.86	89.96	59	60.38	54.85	1.27	1.03667	1.68333	1.11	1.45667	1.23667	1.93	1.33	66	54.4967	86.8533
G39947_30343	4324641	LOC4324641	0	0.02	0.07	0.02	0	0.02	0.02	0.02	0	0.02	0.02	0	0	0.03	0.08	0.03	0	0.03	0.03	0.03	0	0.03	0.03	0	0	1	3	1	0	1	1	1	0	1	1	0	0.03	0.0133333	0.0133333	0.0133333	0.0366667	0.02	0.02	0.02	1.33333	0.666667	0.666667
G39947_25957	4347098	LOC4347098	2.24	2.73	2.67	2.5	1.93	1.83	4.73	4.33	3.33	2.44	2.32	2.1	2.56	3.16	3.04	3.05	2.25	2.16	5.45	4.99	3.75	2.82	2.85	2.52	108	133	131	121	95	90	231	210	161	119	113	103	2.54667	2.08667	4.13	2.28667	2.92	2.48667	4.73	2.73	124	102	200.667
G39947_26665	4348226	LOC4348226	13.39	13.04	13.37	15.76	14.07	15.74	12.24	13.52	12.95	13.42	16.4	17.06	15.34	15.09	15.18	19.25	16.47	18.53	14.09	15.59	14.61	15.55	20.18	20.45	786	772	797	929	844	940	727	798	762	797	973	1017	13.2667	15.19	12.9033	15.6267	15.2033	18.0833	14.7633	18.7267	785	904.333	762.333
G39947_14499	4335358	LOC4335358	10.93	11.34	10	5.27	6.56	6.14	12.44	11.01	11.75	7.13	6.78	5.24	12.52	13.13	11.35	6.44	7.67	7.23	14.32	12.7	13.26	8.27	8.35	6.28	448	469	416	217	274.64	256	516	454	483	296	281	218	10.7567	5.99	11.7333	6.38333	12.3333	7.11333	13.4267	7.63333	444.333	249.213	484.333
G39947_28319	4347486	LOC4347486	2.33	2.22	1.67	4.58	5.16	7.63	2.34	4.38	4.33	10.29	7.78	6.8	2.67	2.57	1.89	5.6	6.04	8.98	2.69	5.06	4.89	11.93	9.57	8.14	73	70	53	144	165	243	74	138	136	326	246	216	2.07333	5.79	3.68333	8.29	2.37667	6.87333	4.21333	9.88	65.3333	184	116
G39947_24224	4331207	LOC4331207	6.05	5.96	5.59	6.28	5.01	5.88	6.93	6.4	4.82	5.83	4.57	6.01	6.93	6.9	6.35	7.67	5.86	6.92	7.98	7.38	5.45	6.76	5.62	7.2	91.64	91.15	86.02	95.61	77.55	90.64	106.35	97.48	73.32	89.43	69.95	92.46	5.86667	5.72333	6.05	5.47	6.72667	6.81667	6.93667	6.52667	89.6033	87.9333	92.3833
G39947_17568	112936579	LOC112936579	0	0	0	0	0	0	0	0	0	0.04	0	0	0	0	0	0	0	0	0	0	0	0.05	0	0	0	0	0	0	0	0	0	0	0	1	0	0	0	0	0	0.0133333	0	0	0	0.0166667	0	0	0
G39947_4424	4349793	LOC4349793	2.05	2.42	2.48	1.43	1.65	1.24	2.54	2.47	2.5	1.48	1.9	1.06	2.34	2.8	2.81	1.75	1.93	1.46	2.92	2.84	2.82	1.71	2.34	1.27	141.02	168.41	173.49	99.01	116	87	177.02	170.99	172.97	103	132.23	74.01	2.31667	1.44	2.50333	1.48	2.65	1.71333	2.86	1.77333	160.973	100.67	173.66
G39947_26830	4345118	LOC4345118	9.96	10.94	8.56	10.4	8.37	15.33	9.59	9.17	9.57	10.05	9.62	11.28	11.42	12.66	9.71	12.71	9.8	18.05	11.04	10.58	10.8	11.64	11.83	13.52	462	511	405	487	397	727	452	430	444	474	453	534	9.82	11.3667	9.44333	10.3167	11.2633	13.52	10.8067	12.33	459.333	537	442
G39947_5893	4334964	LOC4334964	24.01	23.67	24.05	22.73	24.76	18.73	38.41	33.54	29.21	24.07	29.79	19.36	27.51	27.4	27.31	27.78	28.98	22.05	44.24	38.68	32.97	27.89	36.66	23.2	637	620	641	597	652	482	1011	903	782	632	785	514	23.91	22.0733	33.72	24.4067	27.4067	26.27	38.63	29.25	632.667	577	898.667
G39947_23147	4327707	LOC4327707	49.45	55.98	47.15	64.39	55.47	71.35	37.55	42.12	49.88	43.06	53.94	57.13	56.66	64.8	53.53	78.67	64.93	83.99	43.26	48.58	56.3	49.91	66.36	68.46	2723	3109.13	2636	3561	3121	3996	2093	2332	2754	2400	3001	3194	50.86	63.7367	43.1833	51.3767	58.33	75.8633	49.38	61.5767	2822.71	3559.33	2393
G39947_10879	4349393	LOC4349393	1.4	1.8	1.83	0.87	0.87	0.54	2.38	2.23	2.31	0.66	1.02	0.52	1.61	2.08	2.08	1.06	1.02	0.64	2.75	2.58	2.6	0.76	1.25	0.62	121.69	162.55	155.35	75	73	47	203.9	191.48	197.37	61.04	86	48	1.67667	0.76	2.30667	0.733333	1.92333	0.906667	2.64333	0.876667	146.53	65	197.583
G39947_18127	4339090	LOC4339090	262.6	223.09	245.48	226.78	153.46	238.51	385.3	350.39	304.05	254.25	282.09	244.69	300.89	258.25	278.68	277.11	179.63	280.75	443.83	404.13	343.15	294.64	347.08	293.24	7966	6826	7559.98	6909.98	4756.99	7359	11831	10688	9248	7805.99	8646.99	7536.99	243.723	206.25	346.58	260.343	279.273	245.83	397.037	311.653	7450.66	6341.99	10589
G39947_4851	4332695	LOC4332695	0.3	0.45	0.65	0.81	0.55	0.4	0.75	0.86	0.51	0.7	0.6	0.65	0.35	0.52	0.74	0.99	0.64	0.47	0.87	0.99	0.57	0.81	0.74	0.78	6	9	13	16	11	8	15	17	10	14	12	13	0.466667	0.586667	0.706667	0.65	0.536667	0.7	0.81	0.776667	9.33333	11.6667	14
G39947_30353	107278621	LOC107278621	2.9	3.19	2.62	2.61	2.62	2.39	3.18	3.52	3.86	2.52	2.6	1.98	3.33	3.7	2.97	3.19	3.06	2.81	3.67	4.06	4.36	2.92	3.19	2.37	165	183	151	149	152	138	183	201	220	145	149	114	2.90333	2.54	3.52	2.36667	3.33333	3.02	4.03	2.82667	166.333	146.333	201.333
G39947_21954	4336788	LOC4336788	0.11	0.48	0.19	0.15	0.09	0.09	0.58	0.32	0.58	0.02	0.19	0.19	0.13	0.55	0.22	0.19	0.11	0.1	0.67	0.37	0.65	0.03	0.24	0.23	5	22	9	7	4	4	27	14	26	1	9	9	0.26	0.11	0.493333	0.133333	0.3	0.133333	0.563333	0.166667	12	5	22.3333
G39947_6180	4328005	LOC4328005	7.66	8.91	7.64	8.6	6.92	7.81	11.34	10.66	10.03	7.9	8.2	9.04	8.78	10.32	8.67	10.51	8.1	9.19	13.06	12.3	11.32	9.15	10.09	10.83	416	488	421	469	384	431	623	582	546	434	450	498	8.07	7.77667	10.6767	8.38	9.25667	9.26667	12.2267	10.0233	441.667	428	583.667
G39947_3746	4331245	LOC4331245	1.63	1.87	1.65	0.81	1.07	0.61	1.53	1.77	1.1	0.46	1.03	0.69	1.87	2.16	1.88	0.99	1.25	0.72	1.77	2.04	1.24	0.53	1.27	0.83	96.84	93.49	92.8	51.78	62.6	29.23	89.35	107.36	60.17	28.94	60.28	44.52	1.71667	0.83	1.46667	0.726667	1.97	0.986667	1.68333	0.876667	94.3767	47.87	85.6267
G39947_14260	107276175	LOC107276175	0	0	0	0.05	0.05	0	0	0	0	0	0	0	0	0	0	0.06	0.06	0	0	0	0	0	0	0	0	0	0	1	1	0	0	0	0	0	0	0	0	0.0333333	0	0	0	0.04	0	0	0	0.666667	0
G39947_5458	9267113	LOC9267113	5.22	6.58	6.61	4.16	3.94	3.67	10.68	7.79	6.69	6.04	4.72	3.75	5.98	7.62	7.5	5.08	4.61	4.31	12.3	8.98	7.55	7	5.81	4.49	70	89	90	56	54	50	145	105	90	82	64	51	6.13667	3.92333	8.38667	4.83667	7.03333	4.66667	9.61	5.76667	83	53.3333	113.333
G39947_28270	9268247	LOC9268247	0	0	0	0	0	0	0	0	0.09	0	0	0	0	0	0	0	0	0	0	0	0.1	0	0	0	0	0	0	0	0	0	0	0	1	0	0	0	0	0	0.03	0	0	0	0.0333333	0	0	0	0.333333
G39947_14079	4349410	LOC4349410	30.69	28.2	34.38	13.37	12.06	8.32	43.31	37.92	38.13	13.46	16.63	9.9	35.16	32.65	39.03	16.34	14.11	9.79	49.88	43.73	43.04	15.6	20.46	11.86	1081	1002	1229.51	473	434	298	1544	1343	1346.74	480	592	354	31.09	11.25	39.7867	13.33	35.6133	13.4133	45.55	15.9733	1104.17	401.667	1411.25
G39947_23249	4326282	LOC4326282	0	0	0	0	0	0.05	0	0.05	0	0.1	0	0.1	0	0	0	0	0	0.06	0	0.06	0	0.11	0	0.12	0	0	0	0	0	1	0	1	0	2	0	2	0	0.0166667	0.0166667	0.0666667	0	0.02	0.02	0.0766667	0	0.333333	0.333333
G39947_29592	4335135	LOC4335135	0.64	0.73	0.53	0.25	0.17	0.15	0.76	0.86	0.76	0.18	0.33	0.1	0.73	0.85	0.6	0.31	0.2	0.18	0.87	1	0.86	0.2	0.4	0.12	25	29	21	10	7	6	30	34	30	7	13	4	0.633333	0.19	0.793333	0.203333	0.726667	0.23	0.91	0.24	25	7.66667	31.3333
G39947_20645	4347902	LOC4347902	9.96	9.29	7.06	7.03	6.32	6.75	11.61	11.02	8.98	9.39	9.07	7.87	11.42	10.75	8.02	8.59	7.4	7.94	13.37	12.71	10.14	10.88	11.16	9.44	347	326	250	246	226	240	411	387	315	331	319	278	8.77	6.7	10.5367	8.77667	10.0633	7.97667	12.0733	10.4933	307.667	237.333	371
G39947_4566	107281994	LOC107281994	0	0	0	1.53	1.03	1.44	0.18	0.07	0.07	1.47	0.81	1.4	0	0	0	1.87	1.2	1.69	0.21	0.08	0.07	1.71	0.99	1.67	0	0	0	25	17	23	3	1	1	23	13	23	0	1.33333	0.106667	1.22667	0	1.58667	0.12	1.45667	0	21.6667	1.66667
G39947_513	4329975	LOC4329975	1.44	1.27	1.26	0.58	0.59	0.41	2.02	1.31	3.2	0.29	0.7	0.16	1.65	1.46	1.43	0.71	0.69	0.49	2.32	1.51	3.61	0.33	0.87	0.19	78.97	70	69.99	32	33	23	111.95	72	175.89	16	39	9	1.32333	0.526667	2.17667	0.383333	1.51333	0.63	2.48	0.463333	72.9867	29.3333	119.947
G39947_11475	4351306	LOC4351306	8.79	8.9	11.03	11.27	12.7	11.72	9.35	11.07	10.37	11.85	11.53	10.66	10.07	10.31	12.52	13.77	14.87	13.79	10.77	12.77	11.7	13.73	14.19	12.77	169.2	172.8	215.4	217.88	249.76	229.35	182.21	214.22	200.06	230.81	224.25	208.28	9.57333	11.8967	10.2633	11.3467	10.9667	14.1433	11.7467	13.5633	185.8	232.33	198.83
G39947_145	9267586	LOC9267586	0.77	0.63	0.59	0.77	0.52	0.38	0.63	0.78	0.71	0.51	0.57	0.42	0.89	0.73	0.67	0.94	0.61	0.45	0.73	0.9	0.81	0.59	0.7	0.5	50.39	45.39	39.59	61.72	45.05	26.49	43.58	51	45.54	39.77	45.96	31.37	0.663333	0.556667	0.706667	0.5	0.763333	0.666667	0.813333	0.596667	45.1233	44.42	46.7067
G39947_4172	4345812	LOC4345812	10.2	31.33	31.94	12.4	18.3	21.16	40.94	27.96	17.65	27.75	40.97	15.29	11.68	36.27	36.26	15.15	21.42	24.9	47.15	32.25	19.92	32.16	50.4	18.33	343.01	1063.25	1090.99	419	629	723.96	1393.98	945.93	595.33	944.99	1392.6	522.45	24.49	17.2867	28.85	28.0033	28.07	20.49	33.1067	33.63	832.417	590.653	978.413
G39947_9944	4336312	LOC4336312	2.9	3.29	2.75	3.73	3.71	2.71	3.45	3.73	2.29	3.33	4.53	3.17	3.33	3.81	3.12	4.56	4.34	3.18	3.97	4.3	2.59	3.86	5.58	3.8	154	176	148	199	201	146	185	199	122	179	243	171	2.98	3.38333	3.15667	3.67667	3.42	4.02667	3.62	4.41333	159.333	182	168.667
G39947_18703	4325785	LOC4325785	0.54	0.98	0.51	0.78	0.57	0.44	0.62	0.87	0.94	0.73	0.53	0.62	0.62	1.13	0.58	0.95	0.67	0.52	0.71	1	1.06	0.85	0.65	0.74	24	44	23	35	26	20	28	39	42	33	24	28	0.676667	0.596667	0.81	0.626667	0.776667	0.713333	0.923333	0.746667	30.3333	27	36.3333
G39947_1666	112936623	LOC112936623	0	0	0	0	0	0	0	0	0.03	0	0.03	0	0	0	0	0	0	0	0	0	0.03	0	0.04	0	0	0	0	0	0	0	0	0	1	0	1	0	0	0	0.01	0.01	0	0	0.01	0.0133333	0	0	0.333333
G39947_16361	4336535	LOC4336535	0.14	0.03	0.07	0.07	0.21	0.1	0.03	0.07	0.07	0.07	0.28	0.14	0.16	0.04	0.08	0.09	0.24	0.12	0.04	0.08	0.08	0.08	0.34	0.17	4	1	2	2	6	3	1	2	2	2	8	4	0.08	0.126667	0.0566667	0.163333	0.0933333	0.15	0.0666667	0.196667	2.33333	3.66667	1.66667
G39947_23227	4340648	LOC4340648	3.63	4.14	5.28	5.36	5.75	3.9	3.53	3.7	4.29	5.59	5.24	3.55	4.16	4.79	5.99	6.55	6.72	4.59	4.06	4.27	4.84	6.48	6.45	4.25	120	138	177	178	194	131	118	123	142	187	175	119	4.35	5.00333	3.84	4.79333	4.98	5.95333	4.39	5.72667	145	167.667	127.667
G39947_15020	107278850	LOC107278850	0	0	0	0	0	0	0	0.08	0.08	0.08	0.08	0	0	0	0	0	0	0	0	0.09	0.09	0.09	0.1	0	0	0	0	0	0	0	0	1	1	1	1	0	0	0	0.0533333	0.0533333	0	0	0.06	0.0633333	0	0	0.666667
G39947_20150	4343284	LOC4343284	0.09	0.14	0.14	0.18	0.27	0.17	0.14	0.14	0.26	0.2	0.44	0.29	0.1	0.16	0.16	0.22	0.32	0.2	0.16	0.16	0.3	0.23	0.54	0.34	6.21	9.97	9.94	12.92	19.72	11.91	10	9.93	18.67	14.2	31.2	20.39	0.123333	0.206667	0.18	0.31	0.14	0.246667	0.206667	0.37	8.70667	14.85	12.8667
G39947_13072	107278299	LOC107278299	59.5	61.43	67.72	17.57	19.16	19.09	81.9	73.21	58.26	20.34	25.54	17.58	68.18	71.11	76.88	21.47	22.43	22.47	94.34	84.44	65.76	23.57	31.43	21.07	1480	1541	1710	439	487	483	2062	1831	1453	512	642	444	62.8833	18.6067	71.1233	21.1533	72.0567	22.1233	81.5133	25.3567	1577	469.667	1782
G39947_23892	9266295	LOC9266295	18.68	15.39	15.12	11.84	12.49	11.52	17.58	18.24	15.15	12.62	12.07	12.15	21.41	17.82	17.17	14.46	14.62	13.56	20.25	21.04	17.1	14.62	14.85	14.56	550	457	452	350	376	345	524	540	447	376	359	363	16.3967	11.95	16.99	12.28	18.8	14.2133	19.4633	14.6767	486.333	357	503.667
G39947_1529	9267664	LOC9267664	0	0	0.01	0	0	0	0	0	0	0	0	0	0	0	0.01	0	0	0	0	0	0	0	0	0	0	0	1	0	0	0	0	0	0	0	0	0	0.00333333	0	0	0	0.00333333	0	0	0	0.333333	0	0
G39947_18399	4330859	LOC4330859	4.77	4.4	4.65	3.39	3.6	5.2	5.17	5.63	3.86	5.72	5.37	4.77	5.47	5.09	5.28	4.15	4.22	6.12	5.96	6.49	4.35	6.63	6.6	5.72	230.89	214.49	229.35	164.91	178.04	256.44	252.33	273.36	186.57	281.09	261.83	234.66	4.60667	4.06333	4.88667	5.28667	5.28	4.83	5.6	6.31667	224.91	199.797	237.42
G39947_16661	4330180	LOC4330180	0.97	0.86	0.68	0.43	0.48	0.55	0.78	0.71	0.87	0.48	0.51	0.48	1.12	1	0.77	0.53	0.56	0.65	0.9	0.82	0.98	0.56	0.62	0.57	38	34	27	17	19	22	31	28	34	19	20	19	0.836667	0.486667	0.786667	0.49	0.963333	0.58	0.9	0.583333	33	19.3333	31
G39947_8691	4340233	LOC4340233	0.12	0.09	0.08	0.14	0.24	0.14	0.17	0.15	0.16	0.15	0.18	0.18	0.13	0.11	0.09	0.17	0.28	0.16	0.2	0.17	0.18	0.17	0.22	0.22	10.17	8	7.16	12	21	12	15.11	13	14.21	13	16	16.25	0.0966667	0.173333	0.16	0.17	0.11	0.203333	0.183333	0.203333	8.44333	15	14.1067
G39947_12754	4324311	LOC4324311	5.96	5.83	5.1	5.47	4.53	5.69	3.84	5.28	5.08	5.28	5.06	5.03	6.83	6.74	5.79	6.68	5.3	6.7	4.42	6.09	5.73	6.12	6.23	6.02	297	292	256	272	228	287	194	262	252	264	254	252	5.63	5.23	4.73333	5.12333	6.45333	6.22667	5.41333	6.12333	281.667	262.333	236
G39947_21125	4342207	LOC4342207	3.07	3.09	3.16	2.09	1.83	2.04	3.83	2.96	3.52	2.62	2.12	1.68	3.52	3.58	3.59	2.56	2.14	2.4	4.41	3.42	3.98	3.04	2.61	2.02	133	135	139	91	81	90	168	129	153	115	93	74	3.10667	1.98667	3.43667	2.14	3.56333	2.36667	3.93667	2.55667	135.667	87.3333	150
G39947_16496	9268494	LOC9268494	21.92	21.66	21.72	22.65	23.53	26.28	19.66	18.95	18.16	22.09	19.64	21.52	25.12	25.08	24.65	27.68	27.55	30.93	22.65	21.86	20.5	25.6	24.17	25.79	777.62	775	782	807	853	948	706	676	646	793	704	775	21.7667	24.1533	18.9233	21.0833	24.95	28.72	21.67	25.1867	778.207	869.333	676
G39947_171	4345188	LOC4345188	10.81	9.14	11.28	0.27	0.09	0.29	12.97	12.68	9.83	0.2	0.18	0.23	12.39	10.58	12.8	0.33	0.1	0.34	14.94	14.62	11.09	0.23	0.22	0.28	632	547	673	15	5	16	779	740	577	11	10	13	10.41	0.216667	11.8267	0.203333	11.9233	0.256667	13.55	0.243333	617.333	12	698.667
G39947_24853	4333581	LOC4333581	5.63	6.83	6.3	2.56	2.52	2.6	9.69	8.92	4.93	3.71	3.24	3.36	6.46	7.9	7.16	3.13	2.95	3.06	11.16	10.29	5.56	4.3	3.98	4.02	81	99	92	37	37	38	141	129	71	54	47	49	6.25333	2.56	7.84667	3.43667	7.17333	3.04667	9.00333	4.1	90.6667	37.3333	113.667
G39947_14591	4342572	LOC4342572	12.67	11.65	11.83	10.97	10.93	12.48	11.45	12.76	12.61	11.92	12.15	12.07	14.52	13.49	13.44	13.4	12.8	14.7	13.19	14.72	14.23	13.82	14.95	14.46	482	447	457	419	425	483	441	488	481	459	467	466	12.05	11.46	12.2733	12.0467	13.8167	13.6333	14.0467	14.41	462	442.333	470
G39947_10985	4349636	LOC4349636	16	21.4	15.63	9.36	7.44	6.05	24.03	21.86	21.05	8.96	9.67	8.47	18.34	24.77	17.75	11.44	8.71	7.12	27.68	25.22	23.76	10.38	11.9	10.15	622.85	839.96	617.75	365.94	295.83	239.47	946.59	855.68	821.49	352.81	380.44	334.58	17.6767	7.61667	22.3133	9.03333	20.2867	9.09	25.5533	10.81	693.52	300.413	874.587
G39947_16698	4327588	LOC4327588	11.66	10.35	10.78	40.99	18.07	18.33	15.81	14.32	16.53	24.09	18.91	14.29	13.35	11.99	12.24	50.08	21.15	21.57	18.21	16.52	18.66	27.92	23.26	17.12	327	293	307	1155	518	523	449	404	465	684	536	407	10.93	25.7967	15.5533	19.0967	12.5267	30.9333	17.7967	22.7667	309	732	439.333
G39947_2084	9271357	LOC9271357	0.06	0.03	0.08	0.03	0.03	0.03	0	0.03	0.03	0.03	0.03	0.06	0.06	0.03	0.09	0.03	0.03	0.03	0	0.03	0.03	0.03	0.03	0.07	2	1	3	1	1	1	0	1	1	1	1	2	0.0566667	0.03	0.02	0.04	0.06	0.03	0.02	0.0433333	2	1	0.666667
G39947_7404	4330834	LOC4330834	0	0.08	0	0	0	0	0.18	0.11	0.17	0	0	0	0	0.09	0	0	0	0	0.21	0.13	0.19	0	0	0	0	1	0	0	0	0	2.38	1.44	2.21	0	0	0	0.0266667	0	0.153333	0	0.03	0	0.176667	0	0.333333	0	2.01
G39947_1870	4327408	LOC4327408	0.41	0.45	0.3	1.13	0.16	0.92	0.35	0.25	0.51	0.6	0.3	0.75	0.47	0.53	0.34	1.39	0.19	1.08	0.41	0.29	0.57	0.7	0.37	0.9	8	9	6	22.37	3.3	18.34	7	5	10	12	6.01	15	0.386667	0.736667	0.37	0.55	0.446667	0.886667	0.423333	0.656667	7.66667	14.67	7.33333
G39947_25644	4339369	LOC4339369	29.8	28.03	31.22	28.66	22.7	36.58	40.1	37.49	29.78	31.74	30.75	56.4	34.14	32.45	35.45	35.02	26.57	43.06	46.19	43.24	33.61	36.78	37.83	67.58	1331	1263	1416	1286	1036	1662	1813	1684	1334	1435	1388	2558	29.6833	29.3133	35.79	39.63	34.0133	34.8833	41.0133	47.3967	1336.67	1328	1610.33
G39947_3014	4335778	LOC4335778	4.59	3.85	4.13	11.14	11.18	12.8	4.41	4.83	3.02	12.02	10.92	13.36	5.25	4.46	4.69	13.61	13.09	15.07	5.09	5.57	3.41	13.93	13.44	16.01	118	100	108	288	294	335	115	125	78	313	284	349	4.19	11.7067	4.08667	12.1	4.8	13.9233	4.69	14.46	108.667	305.667	106
G39947_31658	4342316	LOC4342316	0	0	0	0	0	0	0	0	0	0	0	0	0	0	0	0	0	0	0	0	0	0	0	0	0	0	0	0	0	0	0	0	0	0	0	0	0	0	0	0	0	0	0	0	0	0	0
G39947_5409	4343975	LOC4343975	49.09	49.23	52.09	36.07	28.94	29.64	74.45	72.35	63.59	37.34	41.67	30.37	56.24	56.99	59.14	44.07	33.87	34.88	85.75	83.44	71.77	43.27	51.27	36.4	1977	2000	2130	1459	1191	1214	3035	2930	2568	1522	1696	1242	50.1367	31.55	70.13	36.46	57.4567	37.6067	80.32	43.6467	2035.67	1288	2844.33
G39947_24274	4335173	LOC4335173	0	0.03	0	0.03	0	0	0	0	0.03	0	0	0	0	0.03	0	0.03	0	0	0	0	0.03	0	0	0	0	1	0	1	0	0	0	0	1	0	0	0	0.01	0.01	0.01	0	0.01	0.01	0.01	0	0.333333	0.333333	0.333333
G39947_14870	4352029	LOC4352029	15.16	19.47	16.55	37.36	37.64	36.83	19.19	21.33	17.64	40.55	42.59	33.73	17.37	22.53	18.79	45.65	44.06	43.35	22.11	24.6	19.91	46.99	52.4	40.42	326.6	423.02	362	808.44	828.62	806.94	418.51	462.11	381	884.17	927.18	737.87	17.06	37.2767	19.3867	38.9567	19.5633	44.3533	22.2067	46.6033	370.54	814.667	420.54
G39947_22585	107276043	LOC107276043	0	0.03	0.03	0	0	0	0.03	0	0	0.11	0	0	0	0.03	0.03	0	0	0	0.03	0	0	0.12	0	0	0	1	1	0	0	0	1	0	0	4	0	0	0.02	0	0.01	0.0366667	0.02	0	0.01	0.04	0.666667	0	0.333333
G39947_4609	4347630	LOC4347630	0.25	0.53	0.22	0.41	0.52	0.4	0.59	0.47	0.53	0.9	0.47	0.46	0.29	0.61	0.25	0.5	0.61	0.47	0.68	0.54	0.6	1.04	0.57	0.55	8	17	7	13	17	13	19	15	17	29	15	15	0.333333	0.443333	0.53	0.61	0.383333	0.526667	0.606667	0.72	10.6667	14.3333	17
G39947_29124	107277294	LOC107277294	0	0	0	0	0	0	0.02	0	0	0	0.02	0.04	0	0	0	0	0	0	0.02	0	0	0	0.02	0.05	0	0	0	0	0	0	1	0	0	0	1	2	0	0	0.00666667	0.02	0	0	0.00666667	0.0233333	0	0	0.333333
G39947_6383	9269413	LOC9269413	0.45	0.51	0.54	0.48	0.1	0.34	1.05	0.72	0.55	0.31	0.37	0.14	0.51	0.59	0.61	0.58	0.12	0.4	1.21	0.83	0.62	0.35	0.46	0.16	13	15	16	14	3	10	31	21	16	9	11	4	0.5	0.306667	0.773333	0.273333	0.57	0.366667	0.886667	0.323333	14.6667	9	22.6667
G39947_18477	4345613	LOC4345613	0.12	0	0.08	1.49	1.27	1.16	0.16	0.12	0	1.25	1.05	1.59	0.14	0	0.09	1.82	1.49	1.37	0.18	0.14	0	1.44	1.3	1.91	3	0	2	38	33	30	4	3	0	32	27	41	0.0666667	1.30667	0.0933333	1.29667	0.0766667	1.56	0.106667	1.55	1.66667	33.6667	2.33333
G39947_28491	4329955	LOC4329955	304.4	290.75	273	220.59	254.57	303.63	264.77	306.32	279.76	291.48	298.3	241.65	348.79	336.57	309.93	269.54	297.97	357.39	304.99	353.3	315.74	337.79	367.02	289.59	12172.6	11727	11083	8860	10402	12349	10717	12317	11217	11797	12053.4	9812	289.383	259.597	283.617	277.143	331.763	308.3	324.677	331.467	11660.9	10537	11417
G39947_20386	4328078	LOC4328078	0.05	0.01	0.01	0.06	0.01	0.03	0.01	0.03	0	0.03	0.04	0.03	0.06	0.01	0.01	0.08	0.01	0.03	0.01	0.03	0	0.03	0.05	0.03	4	1	1	5	1	2	1	2	0	2	3	2	0.0233333	0.0333333	0.0133333	0.0333333	0.0266667	0.04	0.0133333	0.0366667	2	2.66667	1
G39947_14682	4329429	LOC4329429	3.48	3.21	3.08	2.38	2.63	2.21	5.17	4.71	4.52	2.63	3.04	2.36	3.98	3.72	3.49	2.91	3.08	2.6	5.95	5.43	5.1	3.04	3.73	2.83	119	111	107	82	92	77	179	162	155	91	105	82	3.25667	2.40667	4.8	2.67667	3.73	2.86333	5.49333	3.2	112.333	83.6667	165.333
G39947_27528	4325761	LOC4325761	2.97	2.54	2.53	1.84	1.34	1.22	3.89	3.61	3.09	1.23	1.73	1.43	3.4	2.94	2.87	2.25	1.57	1.44	4.48	4.16	3.49	1.42	2.13	1.71	117	101	101	73	54	49	155	143	122	49	69	57	2.68	1.46667	3.53	1.46333	3.07	1.75333	4.04333	1.75333	106.333	58.6667	140
G39947_8514	4324314	LOC4324314	60.27	61.91	66.61	39.33	32.38	29.64	78.16	71.88	68.45	36.56	39.34	32.39	69.06	71.66	75.62	48.06	37.91	34.89	90.03	82.9	77.25	42.37	48.4	38.81	4092	4243	4584	2682	2246	2064	5369	4904	4655	2519	2698.02	2244	62.93	33.7833	72.83	36.0967	72.1133	40.2867	83.3933	43.1933	4306.33	2330.67	4976
G39947_16075	4340356	LOC4340356	0	0	0	0.13	0.05	0.04	0	0	0	0.08	0.07	0.2	0	0	0	0.16	0.06	0.05	0	0	0	0.1	0.08	0.24	0	0	0	8	3	3	0	0	0	6	5	14	0	0.0733333	0	0.116667	0	0.09	0	0.14	0	4.66667	0
G39947_3597	4324504	LOC4324504	56.97	49.76	53.64	85	87.38	100.55	66.78	70.11	56.73	102.55	79.26	86.8	65.28	57.6	60.9	103.87	102.28	118.36	76.92	80.86	64.03	118.84	97.52	104.01	844.83	744.21	807.54	1266.07	1324.1	1516.56	1002.28	1045.41	843.49	1539.06	1187.66	1306.86	53.4567	90.9767	64.54	89.5367	61.26	108.17	73.9367	106.79	798.86	1368.91	963.727
G39947_22774	107279019	LOC107279019	0	0	0	0	0	0	0	0	0	0.04	0	0	0	0	0	0	0	0	0	0	0	0.05	0	0	0	0	0	0	0	0	0	0	0	1	0	0	0	0	0	0.0133333	0	0	0	0.0166667	0	0	0
G39947_25770	4327950	LOC4327950	0	0	0	0.08	0	0.04	0	0	0	0	0.04	0	0	0	0	0.09	0	0.05	0	0	0	0	0.05	0	0	0	0	2	0	1.05	0	0	0	0	1	0	0	0.04	0	0.0133333	0	0.0466667	0	0.0166667	0	1.01667	0
G39947_13217	4336335	LOC4336335	3.28	6.82	5.13	4.07	6.53	14.01	3.08	3.74	3.64	7.17	5.48	10.92	3.76	7.89	5.83	4.97	7.65	16.49	3.55	4.31	4.11	8.31	6.74	13.09	61	128	97	76	124	265	58	70	68	135	103	206	5.07667	8.20333	3.48667	7.85667	5.82667	9.70333	3.99	9.38	95.3333	155	65.3333
G39947_10162	4342020	LOC4342020	1.89	2.15	1.87	1.46	1.5	2.13	2.86	2.84	1.93	1.87	2.52	2.28	2.17	2.48	2.12	1.79	1.76	2.5	3.3	3.28	2.17	2.17	3.11	2.74	49	56	49	38	40	56	75	74	50	49	66	60	1.97	1.69667	2.54333	2.22333	2.25667	2.01667	2.91667	2.67333	51.3333	44.6667	66.3333
G39947_18037	4339855	LOC4339855	15.59	14.37	17	13.53	10.48	11.05	21.38	18.88	26.04	11.94	12.26	10.6	17.86	16.63	19.3	16.53	12.27	13	24.63	21.78	29.39	13.84	15.08	12.71	569	529	630	496	391	410	790	693	953	441	452	393	15.6533	11.6867	22.1	11.6	17.93	13.9333	25.2667	13.8767	576	432.333	812
G39947_7978	4331349	LOC4331349	0.04	0	0	0	0	0	0	0	0	0	0.02	0	0.05	0	0	0	0	0	0	0	0	0	0.03	0	2	0	0	0	0	0	0	0	0	0	1	0	0.0133333	0	0	0.00666667	0.0166667	0	0	0.01	0.666667	0	0
G39947_31021	4339208	LOC4339208	2.8	1.73	1.87	2.05	2.07	3.38	3.08	2.26	2.27	3.13	1.73	2.86	3.21	2	2.13	2.51	2.42	3.98	3.55	2.61	2.56	3.63	2.12	3.43	53	33	36	39	40	65	59	43	43	60	33	55	2.13333	2.5	2.53667	2.57333	2.44667	2.97	2.90667	3.06	40.6667	48	48.3333
G39947_17968	107276483	LOC107276483	1.86	2.56	2.14	2.06	1.42	0.81	3.3	2.88	2.72	1.63	1.64	1.36	2.13	2.97	2.43	2.52	1.66	0.96	3.8	3.32	3.07	1.89	2.01	1.63	18	25	21	20	14	8	32	28	26	16	16	13	2.18667	1.43	2.96667	1.54333	2.51	1.71333	3.39667	1.84333	21.3333	14	28.6667
G39947_19441	4331869	LOC4331869	2.36	3.03	2.64	2.34	2.43	2.75	3.97	3.17	3.43	2.84	3.57	2.68	2.7	3.51	3	2.86	2.85	3.24	4.57	3.65	3.88	3.3	4.4	3.21	58	75	66	58	62	69	100	79	86	71	91	67	2.67667	2.50667	3.52333	3.03	3.07	2.98333	4.03333	3.63667	66.3333	63	88.3333
G39947_917	4342261	LOC4342261	0	0	0	0.07	0	0	0.02	0	0	0.02	0.03	0	0	0	0	0.08	0	0	0.02	0	0	0.02	0.04	0	0	0	0	4	0	0	1	0	0	1	2	0	0	0.0233333	0.00666667	0.0166667	0	0.0266667	0.00666667	0.02	0	1.33333	0.333333
G39947_15489	4350827	LOC4350827	0.21	0.08	0.13	0.43	0.53	0.38	0.2	0.26	0.28	0.35	0.63	0.3	0.24	0.09	0.14	0.53	0.62	0.45	0.23	0.29	0.32	0.41	0.78	0.36	8	3	5	17	21	15	8	10	11	14	25	12	0.14	0.446667	0.246667	0.426667	0.156667	0.533333	0.28	0.516667	5.33333	17.6667	9.66667
G39947_10247	4352812	LOC4352812	9.56	10.19	9.94	25.27	18.8	15.32	12.36	11.69	13.95	15.88	24.08	16.76	10.95	11.79	11.29	30.88	22	18.03	14.24	13.48	15.75	18.4	29.63	20.08	427	459	451	1134	858	696	559	525	625	718	1087	760	9.89667	19.7967	12.6667	18.9067	11.3433	23.6367	14.49	22.7033	445.667	896	569.667
G39947_11805	112937989	LOC112937989	0	0	0	0	0.03	0	0	0	0	0	0.03	0	0	0	0	0	0.04	0	0	0	0	0	0.04	0	0	0	0	0	1	0	0	0	0	0	1	0	0	0.01	0	0.01	0	0.0133333	0	0.0133333	0	0.333333	0
G39947_25369	4341254	LOC4341254	0.95	0.92	0.67	3.23	1.62	4.47	0.62	0.9	1.01	3.97	1.96	3.02	1.09	1.07	0.76	3.94	1.9	5.26	0.71	1.04	1.14	4.6	2.42	3.62	38	37	27	129.05	66	180.89	25	36	40.45	159.9	79	121.98	0.846667	3.10667	0.843333	2.98333	0.973333	3.7	0.963333	3.54667	34	125.313	33.8167
G39947_26804	4337610	LOC4337610	2.72	2.96	2.41	2.25	1.96	1.77	3.23	3.58	2.54	2.77	1.86	1.47	3.12	3.42	2.73	2.75	2.3	2.08	3.72	4.13	2.86	3.21	2.28	1.76	106	116	95	88	78	70	127	140	99	109	73	58	2.69667	1.99333	3.11667	2.03333	3.09	2.37667	3.57	2.41667	105.667	78.6667	122
G39947_25727	4341136	LOC4341136	0.31	0.5	0.37	0.31	0.25	0.43	0.12	0.37	0.31	0.12	0.06	0.06	0.36	0.58	0.42	0.38	0.29	0.51	0.14	0.43	0.35	0.14	0.08	0.07	5	8	6	5	4	7	2	6	5	2	1	1	0.393333	0.33	0.266667	0.08	0.453333	0.393333	0.306667	0.0966667	6.33333	5.33333	4.33333
G39947_8244	107276338	LOC107276338	0.18	0.13	0.29	0	0	0	0.25	0.51	0.14	0.1	0.05	0.03	0.2	0.15	0.33	0	0	0	0.29	0.59	0.15	0.12	0.06	0.04	3.21	2.44	5.33	0	0	0	4.58	9.35	2.5	1.89	0.86	0.62	0.2	0	0.3	0.06	0.226667	0	0.343333	0.0733333	3.66	0	5.47667
G39947_18767	4344770	LOC4344770	11.46	9.15	10.69	8.22	6.54	5.63	10.31	10.39	7.58	7.92	8.91	6.96	13.13	10.6	12.14	10.04	7.66	6.62	11.87	11.98	8.55	9.17	10.96	8.34	907.75	739	851.4	666	544	463	756	789	595	632	723	534	10.4333	6.79667	9.42667	7.93	11.9567	8.10667	10.8	9.49	832.717	557.667	713.333
G39947_27521	107280940	LOC107280940	0.08	0.1	0.1	0.05	0.07	0	0.05	0.05	0.13	0.05	0.02	0	0.09	0.12	0.12	0.06	0.09	0	0.06	0.06	0.14	0.06	0.03	0	3	4	4.18	2	3	0	2	2	5	2	1	0	0.0933333	0.04	0.0766667	0.0233333	0.11	0.05	0.0866667	0.03	3.72667	1.66667	3
G39947_31238	4336000	LOC4336000	28.22	28.51	23.26	36.89	32.86	36.63	39.34	37.92	35.08	35.94	34.23	40.72	32.33	33	26.41	45.08	38.46	43.12	45.31	43.74	39.59	41.65	42.11	48.79	547.69	558.04	458.39	719.2	651.69	723.15	772.84	740.11	682.68	706.04	671.29	802.4	26.6633	35.46	37.4467	36.9633	30.58	42.22	42.88	44.1833	521.373	698.013	731.877
G39947_23542	112939606	LOC112939606	0	0	0	0	0	0	0	0	0.05	0	0	0	0	0	0	0	0	0	0	0	0.05	0	0	0	0	0	0	0	0	0	0	0	0.38	0	0	0	0	0	0.0166667	0	0	0	0.0166667	0	0	0	0.126667
G39947_12989	4336941	LOC4336941	6.21	6.69	5.77	6.95	5.94	5.34	6.77	6.72	5.96	6.11	7.72	6.05	7.11	7.74	6.55	8.49	6.95	6.29	7.8	7.75	6.73	7.08	9.49	7.25	567	616	535	637	554	496	626	617	546	565	712	561	6.22333	6.07667	6.48333	6.62667	7.13333	7.24333	7.42667	7.94	572.667	562.333	596.333
G39947_26511	4343911	LOC4343911	24.08	24.3	22.63	17.9	16.76	19.01	27.81	25.1	22.49	20.42	19.36	20.92	27.59	28.13	25.69	21.87	19.62	22.38	32.03	28.95	25.38	23.66	23.82	25.07	959	976	915	716	682	770	1121	1005	898	823	779	846	23.67	17.89	25.1333	20.2333	27.1367	21.29	28.7867	24.1833	950	722.667	1008
G39947_16064	4326904	LOC4326904	1	1.35	0.9	0.17	0.09	0.14	2.05	1.9	1.55	0.19	0.08	0.06	1.14	1.56	1.02	0.21	0.1	0.16	2.37	2.19	1.75	0.22	0.1	0.07	36	49	33	6	3	5	75	68.97	56	7	3	2	1.08333	0.133333	1.83333	0.11	1.24	0.156667	2.10333	0.13	39.3333	4.66667	66.6567
G39947_24967	4329424	LOC4329424	0	0	0	0	0	0	0	0	0	0.04	0	0	0	0	0	0	0	0	0	0	0	0.04	0	0	0	0	0	0	0	0	0	0	0	1	0	0	0	0	0	0.0133333	0	0	0	0.0133333	0	0	0
G39947_15671	107279602	LOC107279602	0.18	0.28	0.2	0.11	0.04	0.21	0.52	0.43	0.73	0.09	0.21	0.28	0.21	0.33	0.23	0.14	0.04	0.24	0.6	0.49	0.82	0.11	0.26	0.34	18	28	20	11.26	3.75	20.65	51.66	42	71.32	9.38	20.65	28.15	0.22	0.12	0.56	0.193333	0.256667	0.14	0.636667	0.236667	22	11.8867	54.9933
G39947_19845	4334713	LOC4334713	0.64	1	0.86	1.05	0.99	0.76	1.36	1.96	1.05	0.81	0.63	0.86	0.73	1.16	0.97	1.28	1.15	0.9	1.56	2.26	1.19	0.94	0.78	1.03	14	22	19	23	22	17	30	43	23	18	14	19	0.833333	0.933333	1.45667	0.766667	0.953333	1.11	1.67	0.916667	18.3333	20.6667	32
G39947_178	4343034	LOC4343034	0	0.06	0	0.27	0.09	0	0	0.04	0	0	0	0.04	0	0.08	0	0.32	0.1	0	0	0.05	0	0	0	0.05	0	1.47	0	6.01	2	0	0	1	0	0	0	1	0.02	0.12	0.0133333	0.0133333	0.0266667	0.14	0.0166667	0.0166667	0.49	2.67	0.333333
G39947_22194	4331680	LOC4331680	29.6	29.63	25.29	27.4	24.88	35.28	37.81	34.02	32.53	39.27	32.72	32.83	33.92	34.29	28.71	33.48	29.12	41.53	43.55	39.23	36.71	45.5	40.25	39.35	1267	1279	1099	1178	1088	1536	1638	1464	1396	1701	1415	1427	28.1733	29.1867	34.7867	34.94	32.3067	34.71	39.83	41.7	1215	1267.33	1499.33
G39947_8089	107276160	LOC107276160	0	0	0	0	0	0	0	0	0	0.08	0	0	0	0	0	0	0	0	0	0	0	0.09	0	0	0	0	0	0	0	0	0	0	0	3	0	0	0	0	0	0.0266667	0	0	0	0.03	0	0	0
G39947_30368	9271833	LOC9271833	0.13	0.24	0.09	0.02	0	0	0.14	0.15	0.12	0.01	0.02	0.04	0.15	0.27	0.11	0.03	0	0	0.16	0.18	0.13	0.01	0.03	0.04	11	20	8	2	0	0	12	13	10	1	2	3	0.153333	0.00666667	0.136667	0.0233333	0.176667	0.01	0.156667	0.0266667	13	0.666667	11.6667
G39947_22449	4345887	LOC4345887	0.03	0	0.03	0.03	0	0	0.03	0.03	0.07	0	0.07	0.13	0.04	0	0.04	0.04	0	0	0.04	0.04	0.08	0	0.08	0.16	1	0	1	1	0	0	1	1	2	0	2	4	0.02	0.01	0.0433333	0.0666667	0.0266667	0.0133333	0.0533333	0.08	0.666667	0.333333	1.33333
G39947_19947	4328100	LOC4328100	5.24	5.93	7.16	4.15	3.99	5.55	6.94	6.16	6.21	4.36	5.19	4.92	6.01	6.86	8.13	5.07	4.67	6.53	7.99	7.1	7.01	5.06	6.38	5.9	171	195	237	136	133	184	229	202	203	144	171	163	6.11	4.56333	6.43667	4.82333	7	5.42333	7.36667	5.78	201	151	211.333
G39947_15833	107276898	LOC107276898	7.17	5.78	5.31	0.99	1.78	1.26	5.6	6.12	3.38	2.42	1.43	1.45	8.21	6.69	6.03	1.21	2.08	1.49	6.45	7.05	3.82	2.81	1.76	1.74	289.61	235.67	217.8	40.25	73.39	52	229.08	248.58	137.17	99.17	58.47	59.56	6.08667	1.34333	5.03333	1.76667	6.97667	1.59333	5.77333	2.10333	247.693	55.2133	204.943
G39947_5394	4338792	LOC4338792	13.33	12.8	11.88	12.53	8.68	9.66	13.6	14.07	11.39	9.71	10.74	9.53	15.27	14.82	13.49	15.31	10.17	11.37	15.66	16.22	12.86	11.25	13.21	11.42	769	745	696	726	512	567	794	816	659	567	626	558	12.67	10.29	13.02	9.99333	14.5267	12.2833	14.9133	11.96	736.667	601.667	756.333
G39947_12018	4339977	LOC4339977	24.55	25.38	26.23	16.4	17.15	16.18	35.23	32.04	29.6	19.33	22.38	15.85	28.13	29.38	29.77	20.04	20.07	19.04	40.58	36.95	33.4	22.4	27.53	19	659	688	713	442	471	441	957	864	799	526	604	431	25.3867	16.5767	32.29	19.1867	29.0933	19.7167	36.9767	22.9767	686.667	451.333	873.333
G39947_7248	4327697	LOC4327697	3.01	3.09	3.99	3.16	3.51	3.22	4.57	3.62	3.63	3.65	3.39	3.28	3.45	3.58	4.53	3.86	4.11	3.79	5.26	4.17	4.09	4.22	4.18	3.92	58	60	78	61	69	63	89	70	70	71	66	64	3.36333	3.29667	3.94	3.44	3.85333	3.92	4.50667	4.10667	65.3333	64.3333	76.3333
G39947_4348	107277187	LOC107277187	0.07	0	0	0.13	0	0	0	0	0	0	0.04	0	0.08	0	0	0.16	0	0	0	0	0	0	0.05	0	0.8	0	0	1.57	0	0	0	0	0	0	0.49	0	0.0233333	0.0433333	0	0.0133333	0.0266667	0.0533333	0	0.0166667	0.266667	0.523333	0
G39947_5695	4325895	LOC4325895	11.98	11.26	10.71	8.89	9.21	5.19	13.6	16.49	14.22	8.62	12.77	5.27	13.73	13.03	12.16	10.87	10.78	6.11	15.67	19.01	16.05	9.99	15.71	6.32	666	632.99	606	496	524	294	764.99	920.46	796	487	716	297	11.3167	7.76333	14.77	8.88667	12.9733	9.25333	16.91	10.6733	634.997	438	827.15
G39947_6883	4333022	LOC4333022	1.23	1.44	1.2	0.92	0.96	0.65	1.56	1.27	1	0.6	1.2	0.74	1.41	1.66	1.37	1.13	1.12	0.76	1.8	1.46	1.13	0.69	1.48	0.89	49.86	58.73	49.59	36.97	37.95	26.56	64.12	49.49	39.13	24.57	49.32	30.35	1.29	0.843333	1.27667	0.846667	1.48	1.00333	1.46333	1.02	52.7267	33.8267	50.9133
G39947_10235	4344285	LOC4344285	3.64	4.14	4.03	8.36	7.24	7.24	3.73	4.18	4.77	7.38	7.58	7.28	4.18	4.79	4.58	10.21	8.47	8.53	4.3	4.82	5.38	8.56	9.32	8.73	138	158	155	318	280	279	143	159	181	283	290	280	3.93667	7.61333	4.22667	7.41333	4.51667	9.07	4.83333	8.87	150.333	292.333	161
G39947_7832	4330610	LOC4330610	9.8	8.32	8.98	9.01	9.58	6.98	11.21	11.6	11.04	7.47	7.99	6.74	11.23	9.63	10.2	11.01	11.22	8.21	12.92	13.38	12.46	8.66	9.83	8.08	372	318	346	343	371	269	430	443.01	420	287	306	260	9.03333	8.52333	11.2833	7.4	10.3533	10.1467	12.92	8.85667	345.333	327.667	431.003
G39947_27465	4338010	LOC4338010	2.67	2.78	1.99	2.4	1.72	2.63	3.47	3.13	3.45	2.56	2.75	2.97	3.06	3.22	2.26	2.93	2.01	3.09	3.99	3.61	3.89	2.97	3.38	3.55	102	107	77	92	67	102	134	120	132	99	106	115	2.48	2.25	3.35	2.76	2.84667	2.67667	3.83	3.3	95.3333	87	128.667
G39947_5441	4352327	LOC4352327	0.78	0.64	0.76	0.42	0.55	0.38	0.82	0.63	0.45	0.37	0.56	0.47	0.89	0.74	0.86	0.51	0.64	0.44	0.94	0.73	0.51	0.43	0.69	0.57	65	54	64	35	47	32	69	53	38	31	47	40	0.726667	0.45	0.633333	0.466667	0.83	0.53	0.726667	0.563333	61	38	53.3333
G39947_30739	112939402	LOC112939402	0	0	0	0	0	0.91	0	0	0	0	0	0	0	0	0	0	0	1.08	0	0	0	0	0	0	0	0	0	0	0	55.32	0	0	0	0	0	0	0	0.303333	0	0	0	0.36	0	0	0	18.44	0
G39947_20837	9266183	LOC9266183	0	0	0	0	0	0	0	0	0	0	0	0	0	0	0	0	0	0	0	0	0	0	0	0	0	0	0	0	0	0	0	0	0	0	0	0	0	0	0	0	0	0	0	0	0	0	0
G39947_15747	107276130	LOC107276130	0.64	0.98	0.44	1.43	0.82	1.2	0.38	0.55	0.6	1.03	0.79	0.94	0.73	1.14	0.5	1.74	0.96	1.41	0.44	0.63	0.68	1.2	0.97	1.12	90.28	140.57	64.06	203.5	119.24	173.16	55.29	78.12	86.12	148.48	113.45	135.3	0.686667	1.15	0.51	0.92	0.79	1.37	0.583333	1.09667	98.3033	165.3	73.1767
G39947_11422	107278666	LOC107278666	2.95	3.69	4.02	1.9	2.51	1.39	4.25	3.95	3.07	1.83	2.61	1.52	3.38	4.27	4.56	2.32	2.94	1.63	4.9	4.56	3.47	2.12	3.21	1.82	176.16	223	245.25	115	154	84	258	239	184	111	158	95	3.55333	1.93333	3.75667	1.98667	4.07	2.29667	4.31	2.38333	214.803	117.667	227
G39947_12975	4349472	LOC4349472	15.28	12.1	13.8	22.5	15.13	15.96	11.43	14.79	16.5	16.71	14.81	14.11	17.51	14.01	15.67	27.5	17.71	18.78	13.17	17.06	18.62	19.36	18.22	16.91	338	270	310	500	342	359	256	329	366	374	331	317	13.7267	17.8633	14.24	15.21	15.73	21.33	16.2833	18.1633	306	400.333	317
G39947_1414	4324427	LOC4324427	5.11	6.27	5.01	2.31	2.13	1.88	6.88	4.95	5.49	1.83	1.98	1.66	5.85	7.26	5.69	2.82	2.5	2.22	7.93	5.71	6.2	2.12	2.43	2	116.63	153.09	123.67	57.07	53.36	45.47	164.13	122.28	136	43.48	48	40	5.46333	2.10667	5.77333	1.82333	6.26667	2.51333	6.61333	2.18333	131.13	51.9667	140.803
G39947_25362	4346362	LOC4346362	0.37	0.57	0.59	0.28	0.28	0.28	0.59	0.62	0.51	0.42	0.25	0.22	0.42	0.65	0.67	0.35	0.33	0.33	0.68	0.72	0.58	0.49	0.31	0.27	13	20	21	10	10	10	21	22	18	15	9	8	0.51	0.28	0.573333	0.296667	0.58	0.336667	0.66	0.356667	18	10	20.3333
G39947_21609	4344171	LOC4344171	19.23	19.94	18.43	13.97	17.95	16.86	28.23	25.74	21.2	18.38	18.98	15.86	22.03	23.08	20.92	17.07	21.01	19.85	32.52	29.68	23.92	21.3	23.35	19.01	370	387	360	270	353	330	550	498	409	358	369	310	19.2	16.26	25.0567	17.74	22.01	19.31	28.7067	21.22	372.333	317.667	485.667
G39947_1577	4330612	LOC4330612	136.36	92.63	204.18	28.26	61.38	37.26	217.5	141.76	223.53	34.71	48.74	50.83	156.24	107.23	231.79	34.53	71.84	43.86	250.54	163.5	252.28	40.22	59.97	60.92	5803	3975.98	8820.99	1207.94	2668.97	1612.79	9368.95	6065.95	9537.96	1494.94	2095.9	2196.47	144.39	42.3	194.263	44.76	165.087	50.0767	222.107	53.7033	6199.99	1829.9	8324.29
G39947_31686	4350180	LOC4350180	0.24	0.71	0.18	0.72	1.47	1	0.42	2.03	0.3	6.11	11.23	4.14	0.28	0.83	0.2	0.88	1.72	1.18	0.48	2.34	0.34	7.08	13.82	4.96	4	12	3	12	25	17	7	34	5	103	189	70	0.376667	1.06333	0.916667	7.16	0.436667	1.26	1.05333	8.62	6.33333	18	15.3333
G39947_12290	4334297	LOC4334297	1.33	1.95	1.12	1.76	1.76	1.02	2.47	1.79	2.53	1.45	1.72	1.91	1.53	2.26	1.27	2.15	2.06	1.2	2.85	2.07	2.85	1.68	2.11	2.28	40	59	34	53	54	31	75	54	76	44	52	58	1.46667	1.51333	2.26333	1.69333	1.68667	1.80333	2.59	2.02333	44.3333	46	68.3333
G39947_23299	4326743	LOC4326743	126.74	123.43	133.22	74.57	69.12	52.89	167.11	156.28	135.93	75.29	90.35	68.36	145.22	142.88	151.24	91.11	80.91	62.26	192.49	180.25	153.41	87.25	111.16	81.92	7791	7653	8314	4604	4342	3307	10398	9660	8378	4684	5612	4267	127.797	65.5267	153.107	78	146.447	78.0933	175.383	93.4433	7919.33	4084.33	9478.67
G39947_19660	4337853	LOC4337853	58.67	62.06	58.99	85.12	74.84	97.89	65.64	65.29	61.85	77.4	80.81	90.71	67.23	71.84	66.97	104.02	87.6	115.22	75.61	75.3	69.8	89.69	99.42	108.71	3127	3335.99	3192	4557	4075.99	5306.44	3540.99	3498.99	3305	4175	4352	4909	59.9067	85.95	64.26	82.9733	68.68	102.28	73.57	99.2733	3218.33	4646.48	3448.33
G39947_10152	4329362	LOC4329362	40.08	46.03	45.68	29.11	30.02	24.01	63.21	58.52	43.72	29.94	28.64	24.42	45.92	53.28	51.85	35.58	35.14	28.26	72.81	67.5	49.35	34.69	35.24	29.27	531.78	616.01	615.24	388	407	324	848.87	780.78	581.67	402	384	329	43.93	27.7133	55.15	27.6667	50.35	32.9933	63.22	33.0667	587.677	373	737.107
G39947_14802	4325329	LOC4325329	15.31	13.27	16.28	14.22	12.83	7.91	13.83	14.9	12.07	8.23	9.83	6.41	17.55	15.36	18.49	17.38	15.01	9.31	15.93	17.19	13.63	9.54	12.09	7.68	1269	1123	1379	1182	1105	671	1160	1232	1004	692	812	544	14.9533	11.6533	13.6	8.15667	17.1333	13.9	15.5833	9.77	1257	986	1132
G39947_3611	4341615	LOC4341615	0.86	0.79	0.68	2.22	1.82	1.73	1.09	1.4	1.48	1.62	1.87	1.94	0.98	0.91	0.77	2.72	2.13	2.04	1.26	1.61	1.67	1.88	2.3	2.32	55	51	44	143	119	113	71	90	95	105	121	126	0.776667	1.92333	1.32333	1.81	0.886667	2.29667	1.51333	2.16667	50	125	85.3333
G39947_24990	4339576	LOC4339576	0.13	0.06	0.08	0.06	0.15	0.08	0.09	0.25	0.15	0.06	0.08	0.13	0.15	0.07	0.09	0.07	0.18	0.09	0.11	0.29	0.17	0.07	0.09	0.16	7	3	4	3	8	4	5	13	8	3	4	7	0.09	0.0966667	0.163333	0.09	0.103333	0.113333	0.19	0.106667	4.66667	5	8.66667
G39947_13034	9271852	LOC9271852	4.62	5.2	5.21	3.37	4.66	3.37	4.92	4.53	5.33	4.33	4.29	2.94	5.29	6.02	5.92	4.12	5.45	3.97	5.67	5.23	6.02	5.01	5.27	3.53	131.24	149	150.37	96.21	135.25	97.43	141.44	129.44	151.93	124.37	123.02	84.92	5.01	3.8	4.92667	3.85333	5.74333	4.51333	5.64	4.60333	143.537	109.63	140.937
G39947_9953	9270831	LOC9270831	7.08	5.94	7.39	5.54	5.99	3.78	6.73	7.26	6.43	4.86	6.4	3.84	8.12	6.88	8.39	6.77	7.01	4.45	7.76	8.38	7.26	5.63	7.87	4.6	469	397	495	367	405	254	451	483	426	325	427	257	6.80333	5.10333	6.80667	5.03333	7.79667	6.07667	7.8	6.03333	453.667	342	453.333
G39947_3467	9272159	LOC9272159	0.1	0.07	0.07	0	0.01	0.01	0.07	0.1	0.11	0.02	0.01	0.02	0.12	0.08	0.07	0	0.01	0.01	0.08	0.12	0.13	0.03	0.01	0.03	9	6	6	0	1	1	6	9	10	2	1	2	0.08	0.00666667	0.0933333	0.0166667	0.09	0.00666667	0.11	0.0233333	7	0.666667	8.33333
G39947_7640	107275615	LOC107275615	1.64	2.16	1.56	1.59	1.01	0.87	2.34	1.96	1.74	0.91	1.17	0.87	1.88	2.5	1.77	1.94	1.19	1.03	2.69	2.26	1.96	1.05	1.44	1.05	100	132.58	96.07	97.01	63	54	144	120	106	56	71.98	54.01	1.78667	1.15667	2.01333	0.983333	2.05	1.38667	2.30333	1.18	109.55	71.3367	123.333
G39947_12101	4346192	LOC4346192	0.48	0.26	0.39	0.52	0.51	0.34	0.6	0.69	0.57	0.39	0.78	0.39	0.55	0.3	0.44	0.64	0.6	0.4	0.7	0.8	0.64	0.45	0.96	0.46	11	6	9	12	12	8	14	16	13	9	18	9	0.376667	0.456667	0.62	0.52	0.43	0.546667	0.713333	0.623333	8.66667	10.6667	14.3333
G39947_3352	4347432	LOC4347432	1.81	1.76	2.21	2.26	2.25	2.26	3.09	2.75	2.72	2.82	2.28	1.9	2.07	2.04	2.5	2.76	2.64	2.66	3.56	3.17	3.07	3.27	2.8	2.28	59	58	73	74	75	75	102	90	89	93	75	63	1.92667	2.25667	2.85333	2.33333	2.20333	2.68667	3.26667	2.78333	63.3333	74.6667	93.6667
G39947_27296	4342000	LOC4342000	3.78	4.79	3.47	2.86	2.92	1.86	5.17	4.74	4.75	2.84	2.66	2.26	4.33	5.55	3.94	3.49	3.42	2.19	5.96	5.46	5.36	3.29	3.28	2.7	104	133	97	79	82	52	144	131	131	79	74	63	4.01333	2.54667	4.88667	2.58667	4.60667	3.03333	5.59333	3.09	111.333	71	135.333
G39947_14797	4334564	LOC4334564	1.93	2.02	2.38	1.32	1.5	1.14	2.38	2.95	1.85	1.24	1.52	0.8	2.21	2.34	2.7	1.61	1.75	1.34	2.75	3.41	2.09	1.43	1.86	0.96	83	88	104	57	66	50	104	128	80	54	66	35	2.11	1.32	2.39333	1.18667	2.41667	1.56667	2.75	1.41667	91.6667	57.6667	104
G39947_26672	107278712	LOC107278712	0.47	0.49	0.19	0.3	0.24	0.38	0.43	0.45	0.41	0.36	0.38	0.38	0.53	0.57	0.22	0.36	0.28	0.44	0.5	0.52	0.46	0.42	0.46	0.45	33	35	14	21	17	27	31	32	29	26	27	27	0.383333	0.306667	0.43	0.373333	0.44	0.36	0.493333	0.443333	27.3333	21.6667	30.6667
G39947_13240	107279872	LOC107279872	0.34	0.29	0.23	0.81	0.74	0.45	0.31	0.25	0.25	0.57	0.62	0.45	0.39	0.34	0.26	0.99	0.87	0.53	0.35	0.29	0.29	0.66	0.77	0.53	61.54	52.24	41.99	143.92	135.98	80.38	54.14	45.15	44.81	102	113.31	81.43	0.286667	0.666667	0.27	0.546667	0.33	0.796667	0.31	0.653333	51.9233	120.093	48.0333
G39947_5927	9267059	LOC9267059	6.09	6.33	5.74	3.36	2.99	2.75	7.79	7.13	7.16	4.16	3.6	2.84	6.98	7.33	6.52	4.1	3.5	3.24	8.98	8.22	8.08	4.82	4.43	3.4	192	205	184	119	111	96	254	214	228	134	116	93	6.05333	3.03333	7.36	3.53333	6.94333	3.61333	8.42667	4.21667	193.667	108.667	232
G39947_4867	4336811	LOC4336811	9.3	8.55	9.9	8.37	8.37	8.78	13.56	11.71	10.1	11.12	10.91	8.57	10.66	9.9	11.24	10.22	9.8	10.33	15.62	13.51	11.4	12.89	13.43	10.27	124	115	134	112	114	119	183	157	135	150	147	116	9.25	8.50667	11.79	10.2	10.6	10.1167	13.51	12.1967	124.333	115	158.333
G39947_28260	4330720	LOC4330720	15.71	14.8	15.36	8.58	8.4	6.74	14.49	14.44	13.32	9.63	9.95	8.03	18	17.13	17.44	10.49	9.84	7.94	16.7	16.65	15.03	11.15	12.24	9.62	800	760	794	439	437.25	349.23	747	739.15	680.01	495.99	512	415	15.29	7.90667	14.0833	9.20333	17.5233	9.42333	16.1267	11.0033	784.667	408.493	722.053
G39947_6391	4352874	LOC4352874	0.7	0.65	0.73	0.5	0.45	0.35	1.4	0.87	0.92	0.54	0.44	0.43	0.8	0.76	0.83	0.61	0.53	0.41	1.61	1.01	1.04	0.63	0.54	0.52	32.02	30	34.01	23	21	16	59.02	40.01	42	25	17	20	0.693333	0.433333	1.06333	0.47	0.796667	0.516667	1.22	0.563333	32.01	20	47.01
G39947_12654	4324815	LOC4324815	4.6	5.1	5.56	5.5	5.55	4.85	5.79	5.52	4.99	5.39	7.16	5.75	5.27	5.91	6.31	6.73	6.5	5.71	6.67	6.37	5.64	6.25	8.81	6.89	194	217	238	233	239	208	247	234	211	230	305	246	5.08667	5.3	5.43333	6.1	5.83	6.31333	6.22667	7.31667	216.333	226.667	230.667
G39947_19963	4339220	LOC4339220	1.86	2.62	2.81	1.08	0.82	0.78	1.46	1.63	2.65	0.48	0.74	0.95	2.13	3.04	3.19	1.32	0.96	0.92	1.69	1.88	2.99	0.55	0.91	1.13	104.71	149.29	160.99	61.19	47.22	45	83.53	92.57	150	27.14	42	54.17	2.43	0.893333	1.91333	0.723333	2.78667	1.06667	2.18667	0.863333	138.33	51.1367	108.7
G39947_9248	4324481	LOC4324481	0.64	0.96	0.52	1.91	0.73	0.53	1.23	0.5	0.29	1.22	2.58	1.7	0.74	1.11	0.59	2.34	0.85	0.62	1.41	0.57	0.33	1.41	3.17	2.04	9.33	14.07	7.66	27.95	10.82	7.82	18.08	7.29	4.3	17.95	37.84	25.13	0.706667	1.05667	0.673333	1.83333	0.813333	1.27	0.77	2.20667	10.3533	15.53	9.89
G39947_28007	4344581	LOC4344581	37.79	45.37	47.61	59.68	75.35	38.5	52.54	54.84	49.52	54.19	63.86	33.29	43.3	52.52	54.05	72.92	88.2	45.31	60.52	63.26	55.88	62.8	78.58	39.9	749	907	958	1188	1526	776	1054	1093	984	1087	1279	670	43.59	57.8433	52.3	50.4467	49.9567	68.81	59.8867	60.4267	871.333	1163.33	1043.67
G39947_31644	4332639	LOC4332639	54.22	55.71	60.66	35.6	36.73	32.64	100.02	86.05	71.33	43.96	41.38	36.49	62.13	64.49	68.86	43.5	42.99	38.42	115.22	99.25	80.51	50.95	50.92	43.73	1021.18	1058.33	1159.75	673.42	706.85	625.21	1906.84	1629.68	1347.03	837.99	787.59	697.86	56.8633	34.99	85.8	40.61	65.16	41.6367	98.3267	48.5333	1079.75	668.493	1627.85
G39947_6907	4343312	LOC4343312	3.01	2.49	3.13	3.05	3.38	3.51	4.52	4.55	4.06	4.02	3.97	2.53	3.45	2.88	3.55	3.73	3.96	4.13	5.2	5.25	4.58	4.66	4.89	3.03	54	45	57	55	62	64	82	82	73	73	72	46	2.87667	3.31333	4.37667	3.50667	3.29333	3.94	5.01	4.19333	52	60.3333	79
G39947_28686	4343931	LOC4343931	15.73	18.82	17.16	11.81	11.53	13.58	20.18	20.95	17.63	13.67	15.13	14.67	18.02	21.78	19.49	14.44	13.5	15.98	23.24	24.16	19.89	15.85	18.61	17.58	566	683	627	427	424	497	735	758	636	498	550	536	17.2367	12.3067	19.5867	14.49	19.7633	14.64	22.43	17.3467	625.333	449.333	709.667
G39947_18316	4352765	LOC4352765	2.09	2.72	2.36	18.27	26.67	21.6	2.14	1.82	3	23.32	22.72	20.96	2.4	3.15	2.68	22.32	31.22	25.42	2.47	2.1	3.39	27.03	27.95	25.12	55	72	63	482	716	577	57	48	79	620	603	559	2.39	22.18	2.32	22.3333	2.74333	26.32	2.65333	26.7	63.3333	591.667	61.3333
G39947_14655	4344066	LOC4344066	1.37	2.1	1.26	2.27	1.75	2.26	1.52	1.71	1.76	2.37	2.16	1.9	1.57	2.43	1.43	2.77	2.05	2.66	1.75	1.97	1.99	2.74	2.66	2.28	58.99	91	55	97.99	77	99	66	73.99	76	103	94	83	1.57667	2.09333	1.66333	2.14333	1.81	2.49333	1.90333	2.56	68.33	91.33	71.9967
G39947_22482	4335963	LOC4335963	5.95	4.72	5.25	3.5	3.65	3.97	6.65	6.38	5.47	4.24	3.79	3.82	6.82	5.46	5.96	4.28	4.27	4.67	7.65	7.36	6.17	4.92	4.66	4.58	115	92	103	68	72	78	130	124	106	83	74	75	5.30667	3.70667	6.16667	3.95	6.08	4.40667	7.06	4.72	103.333	72.6667	120
G39947_9700	4329740	LOC4329740	16.87	15.74	17.06	13.36	15.28	10.63	20.78	18.8	14.56	17	18.51	12.91	19.33	18.22	19.36	16.32	17.88	12.51	23.93	21.69	16.44	19.7	22.77	15.48	598.69	562.72	614.12	471.75	550.81	384.61	748.68	672.23	519.88	611.8	661.52	471.06	16.5567	13.09	18.0467	16.14	18.97	15.57	20.6867	19.3167	591.843	469.057	646.93
G39947_14238	4328521	LOC4328521	49.38	46.14	55.95	33.34	39.15	25.99	60.65	59.63	60.71	40.74	45.23	30.39	56.58	53.41	63.52	40.74	45.82	30.6	69.86	68.77	68.52	47.21	55.65	36.41	1722	1623	1981	1168	1395	922	2141	2091	2123	1438	1594	1076	50.49	32.8267	60.33	38.7867	57.8367	39.0533	69.05	46.4233	1775.33	1161.67	2118.33
G39947_20688	4328371	LOC4328371	0.6	0.8	1.42	0.83	0.85	0.3	1.09	1	0.77	0.96	1.09	0.76	0.69	0.92	1.61	1.02	1	0.35	1.26	1.15	0.87	1.11	1.34	0.91	18	24	43	25	26	9	33	30	23	29	33	23	0.94	0.66	0.953333	0.936667	1.07333	0.79	1.09333	1.12	28.3333	20	28.6667
G39947_6398	4323840	LOC4323840	3.36	3.57	3.73	1.97	2.46	1.91	5.91	4.69	4.87	2.76	2.87	1.6	3.85	4.13	4.24	2.41	2.88	2.25	6.81	5.41	5.5	3.2	3.54	1.92	95	101	107	56	71	55	169	133	138	79	82	46	3.55333	2.11333	5.15667	2.41	4.07333	2.51333	5.90667	2.88667	101	60.6667	146.667
G39947_24278	4329673	LOC4329673	13.62	15.47	14.06	23.21	29.54	34.3	11.59	12.29	12.56	26.16	29.23	28.85	15.6	17.91	15.96	28.36	34.58	40.38	13.35	14.18	14.18	30.31	35.96	34.58	521	597	546	892	1155	1335	449	473	482	1013	1130	1121	14.3833	29.0167	12.1467	28.08	16.49	34.44	13.9033	33.6167	554.667	1127.33	468
G39947_24547	4350606	LOC4350606	11.84	12.65	11.8	9.37	8.73	6.67	8.44	9.51	8.97	6.27	8.6	6.75	13.57	14.64	13.4	11.45	10.22	7.85	9.72	10.97	10.12	7.27	10.58	8.09	1263	1361	1278	1004	952	724	911	1020	959	677	927	731	12.0967	8.25667	8.97333	7.20667	13.87	9.84	10.27	8.64667	1300.67	893.333	963.333
G39947_13354	4338638	LOC4338638	29.21	32.28	28.55	39.79	37.95	36.25	21.84	22.99	28.84	31.41	42.69	40.53	33.47	37.37	32.41	48.62	44.42	42.67	25.16	26.51	32.55	36.4	52.53	48.57	2385	2658	2366	3263	3166	3010	1805	1887	2361	2595	3522	3360	30.0133	37.9967	24.5567	38.21	34.4167	45.2367	28.0733	45.8333	2469.67	3146.33	2017.67
G39947_15408	9268565	LOC9268565	0.87	1.02	1.06	0.97	1.1	0.96	1.37	1.07	0.72	1.37	0.84	1.26	1	1.18	1.2	1.18	1.29	1.13	1.57	1.23	0.81	1.58	1.03	1.51	34	40	42	38	44	38	54	42	28	54	33	50	0.983333	1.01	1.05333	1.15667	1.12667	1.2	1.20333	1.37333	38.6667	40	41.3333
G39947_23821	4328060	LOC4328060	1.95	1.21	1.98	1.83	1.02	1.92	4.31	3.46	1.75	1.34	1.32	1.62	2.24	1.4	2.25	2.24	1.2	2.26	4.96	3.99	1.98	1.56	1.62	1.94	69	43	71	65	37	69	154	123	62	48	47	58	1.71333	1.59	3.17333	1.42667	1.96333	1.9	3.64333	1.70667	61	57	113
G39947_22088	4343678	LOC4343678	5.21	6.65	5	2.8	3.65	2.99	6.8	7.35	8.17	2.95	3.2	5.28	5.97	7.7	5.67	3.42	4.27	3.52	7.84	8.48	9.22	3.42	3.94	6.33	267	344	260	144	191	156	353	379	420	153	166	275	5.62	3.14667	7.44	3.81	6.44667	3.73667	8.51333	4.56333	290.333	163.667	384
G39947_12097	9269803	LOC9269803	0.07	0	0.08	0.05	0	0	0.13	0.03	0	0	0.03	0.03	0.08	0	0.09	0.06	0	0	0.15	0.04	0	0	0.04	0.04	2	0	2.46	2	0	0	4	0.98	0	0	1	1	0.05	0.0166667	0.0533333	0.02	0.0566667	0.02	0.0633333	0.0266667	1.48667	0.666667	1.66
G39947_31548	4343938	LOC4343938	2.47	2.36	3.03	3.49	3.56	2.73	2.87	2.41	1.99	2.74	2.53	2.99	2.83	2.73	3.44	4.27	4.17	3.21	3.3	2.78	2.24	3.17	3.11	3.58	57	55	71	81	84	64	67	56	46	64	59	70	2.62	3.26	2.42333	2.75333	3	3.88333	2.77333	3.28667	61	76.3333	56.3333
G39947_7349	4330034	LOC4330034	18.5	11.34	25.72	31.27	19.35	16.61	28.95	14.94	20.5	13.14	12.9	14.47	21.2	13.13	29.2	38.21	22.65	19.55	33.35	17.23	23.13	15.23	15.87	17.34	957.22	591.81	1350.95	1625.06	1023.22	873.98	1516.24	777.36	1063.25	688.21	674.27	760.3	18.52	22.41	21.4633	13.5033	21.1767	26.8033	24.57	16.1467	966.66	1174.09	1118.95
G39947_11566	112936941	LOC112936941	0	0	0	0.04	0.01	0	0	0	0	0.02	0.04	0.08	0	0	0	0.04	0.01	0	0	0	0	0.03	0.04	0.1	0	0	0	3	1	0	0	0	0	2	3	7	0	0.0166667	0	0.0466667	0	0.0166667	0	0.0566667	0	1.33333	0
G39947_26991	4339596	LOC4339596	0.22	0.57	0.63	1.43	1.51	2.62	0.39	0.22	0.46	1.45	1.41	2.49	0.25	0.66	0.72	1.74	1.77	3.08	0.45	0.25	0.52	1.68	1.73	2.99	10	26	29	65	70	120	18	10	21	66	64	116	0.473333	1.85333	0.356667	1.78333	0.543333	2.19667	0.406667	2.13333	21.6667	85	16.3333
G39947_15036	4334265	LOC4334265	0	0	0	0	0.02	0	0	0	0	0	0	0.02	0	0	0	0	0.02	0	0	0	0	0	0	0.02	0	0	0	0	1	0	0	0	0	0	0	1	0	0.00666667	0	0.00666667	0	0.00666667	0	0.00666667	0	0.333333	0
G39947_11600	4342210	LOC4342210	4.87	5.47	5.53	3.24	3.94	1.91	5.73	6.33	4.46	2.82	3.13	2.63	5.58	6.34	6.28	3.96	4.61	2.25	6.6	7.3	5.03	3.27	3.85	3.15	208	236	240	139	172	83	248	272	191	122	135	114	5.29	3.03	5.50667	2.86	6.06667	3.60667	6.31	3.42333	228	131.333	237
G39947_2687	9266289	LOC9266289	0.06	0.12	0.06	0.47	0.49	0.03	0.2	0.03	0.18	0.03	0.17	0.09	0.07	0.13	0.07	0.57	0.57	0.03	0.23	0.03	0.2	0.03	0.21	0.1	2	4	2	16	17	1	7	1	6	1	6	3	0.08	0.33	0.136667	0.0966667	0.09	0.39	0.153333	0.113333	2.66667	11.3333	4.66667
G39947_2766	4338523	LOC4338523	2.18	2.78	1.69	1.87	1.69	1.72	3.33	2.77	2.64	1.84	2.56	2.01	2.49	3.22	1.92	2.28	1.98	2.02	3.83	3.2	2.98	2.13	3.15	2.4	102	132	81	87	82	82	159	130	124	87	123	96	2.21667	1.76	2.91333	2.13667	2.54333	2.09333	3.33667	2.56	105	83.6667	137.667
G39947_11449	4352850	LOC4352850	0	0.03	0	0.07	0.1	0.07	0	0.03	0.1	0.03	0.14	0.07	0	0.04	0	0.08	0.12	0.08	0	0.04	0.12	0.04	0.17	0.08	0	1	0	2	3	2	0	1	3	1	4	2	0.01	0.08	0.0433333	0.08	0.0133333	0.0933333	0.0533333	0.0966667	0.333333	2.33333	1.33333
G39947_23460	4327193	LOC4327193	17.56	17.6	19.94	10.62	11.69	7.28	24.93	22.49	20.59	11.96	13.81	9.86	20.12	20.37	22.64	12.97	13.68	8.57	28.72	25.94	23.24	13.86	16.99	11.82	660.57	667.81	761.65	401.22	449.33	278.75	949.55	851	776.96	455.6	525.09	376.82	18.3667	9.86333	22.67	11.8767	21.0433	11.74	25.9667	14.2233	696.677	376.433	859.17
G39947_27388	4327300	LOC4327300	4.44	5.24	4.6	2.84	1.56	3.2	6.16	6.17	4.7	1.79	2.31	2.35	5.09	6.07	5.22	3.47	1.82	3.76	7.09	7.12	5.31	2.08	2.84	2.81	179	213	188	115	64	131	251	250	190	73	94	96	4.76	2.53333	5.67667	2.15	5.46	3.01667	6.50667	2.57667	193.333	103.333	230.333
G39947_11726	4350273	LOC4350273	0.16	0.16	0.14	0.12	0.1	0.1	0.21	0.24	0.15	0.17	0.14	0.12	0.19	0.19	0.16	0.14	0.12	0.12	0.24	0.27	0.16	0.19	0.18	0.15	10	12	11	9	8	8	15	16	11	12	11	8	0.153333	0.106667	0.2	0.143333	0.18	0.126667	0.223333	0.173333	11	8.33333	14
G39947_30324	4326654	LOC4326654	3.05	3.77	3	2.42	3.25	2.22	4.39	4.9	5.32	2.37	2.2	1.72	3.49	4.36	3.41	2.96	3.8	2.61	5.06	5.65	6.01	2.74	2.71	2.06	89	111	89	71	97	66	130	144	156	70	65	51	3.27333	2.63	4.87	2.09667	3.75333	3.12333	5.57333	2.50333	96.3333	78	143.333
G39947_5478	4326910	LOC4326910	1.58	1.32	1.17	7.62	2.55	12.82	1.31	1.61	1.58	6.12	2.9	7.68	1.81	1.53	1.33	9.31	2.99	15.09	1.51	1.86	1.78	7.09	3.57	9.2	35.93	30.2	27	173.85	59.28	296.27	30.09	36.86	35.93	140.63	66.73	177.1	1.35667	7.66333	1.5	5.56667	1.55667	9.13	1.71667	6.62	31.0433	176.467	34.2933
G39947_30189	4325584	LOC4325584	50.94	29.46	39.94	33.51	26.68	23.96	61.03	63.27	39.74	40.21	37.66	24.84	58.36	34.1	45.34	40.95	31.23	28.2	70.3	72.97	44.86	46.6	46.33	29.76	1020	595	812	674	546	488	1237	1274	798	815	762	505	40.1133	28.05	54.68	34.2367	45.9333	33.46	62.71	40.8967	809	569.333	1103
G39947_29422	107276234	LOC107276234	0	0.05	0.05	0.03	0	0	0.03	0	0	0	0	0	0	0.06	0.06	0.03	0	0	0.03	0	0	0	0	0	0	2	2	1	0	0	1	0	0	0	0	0	0.0333333	0.01	0.01	0	0.04	0.01	0.01	0	1.33333	0.333333	0.333333
G39947_24048	4335749	LOC4335749	1.14	1.17	0.73	0.04	0.04	0.04	1.55	1.75	1.02	0.04	0.04	0	1.3	1.35	0.83	0.05	0.04	0.05	1.78	2.02	1.15	0.04	0.05	0	29	30	19	1	1	1	40	45	26	1	1	0	1.01333	0.04	1.44	0.0266667	1.16	0.0466667	1.65	0.03	26	1	37
G39947_20407	107278237	LOC107278237	0	0	0	0	0	0.07	0	0	0.07	0.26	0.13	0	0	0	0	0	0	0.08	0	0	0.08	0.3	0.16	0	0	0	0	0	0	1	0	0	1.08	4	2	0	0	0.0233333	0.0233333	0.13	0	0.0266667	0.0266667	0.153333	0	0.333333	0.36
G39947_3508	4347937	LOC4347937	0.1	0.11	0.12	0.2	0.15	0.18	0.2	0.08	0.04	0.12	0.28	0.28	0.12	0.12	0.14	0.24	0.17	0.21	0.23	0.09	0.05	0.14	0.34	0.33	2.82	2.92	3.26	5.38	4.01	4.91	5.44	2.19	1.14	3.2	7.5	7.56	0.11	0.176667	0.106667	0.226667	0.126667	0.206667	0.123333	0.27	3	4.76667	2.92333
G39947_13803	4331018	LOC4331018	55.98	48.34	52.5	33.57	38.27	37.47	62.26	67.55	74.27	37.24	31.87	33.08	64.14	55.95	59.61	41.02	44.8	44.1	71.71	77.91	83.82	43.15	39.21	39.64	1735	1511	1652	1045	1212	1181	1953	2105	2308	1168	998	1041	52.2733	36.4367	68.0267	34.0633	59.9	43.3067	77.8133	40.6667	1632.67	1146	2122
G39947_30514	112936625	LOC112936625	0.84	0.43	0.94	0.29	0.29	0.22	0.53	0.85	0.73	0.13	0.16	0.11	0.96	0.5	1.07	0.35	0.33	0.26	0.61	0.98	0.82	0.16	0.2	0.13	45.4	23.7	51.82	15.54	15.75	12.13	29.22	46.19	39.42	7.36	8.88	5.97	0.736667	0.266667	0.703333	0.133333	0.843333	0.313333	0.803333	0.163333	40.3067	14.4733	38.2767
G39947_651	4344870	LOC4344870	0.03	0	0.13	9.45	12.11	7.31	0.04	0.02	0.03	10.84	14.01	9.17	0.04	0	0.14	11.55	14.17	8.61	0.04	0.02	0.03	12.56	17.24	10.99	2	0	11	719.5	884.9	546.17	3.2	1.3	2.24	807.71	1043.81	682.04	0.0533333	9.62333	0.03	11.34	0.06	11.4433	0.03	13.5967	4.33333	716.857	2.24667
G39947_21034	4337050	LOC4337050	5.14	5	5.77	6.66	5.64	6.74	7.86	7.03	7.37	6.11	5.31	5.12	5.89	5.79	6.55	8.14	6.6	7.93	9.06	8.11	8.31	7.08	6.53	6.13	90.97	89.35	103.46	117.6	100.21	121.91	141.6	124.69	129.79	108.45	95.37	92.96	5.30333	6.34667	7.42	5.51333	6.07667	7.55667	8.49333	6.58	94.5933	113.24	132.027
G39947_878	4327478	LOC4327478	4.95	5.82	5.97	2	3.09	2.49	8.79	8.25	7.44	3.43	4.9	2.73	5.67	6.74	6.77	2.45	3.62	2.94	10.13	9.52	8.39	3.97	6.03	3.27	124.12	148.04	152.84	52.82	78.3	62.84	221.27	208.64	186.21	86.65	122.58	70.71	5.58	2.52667	8.16	3.68667	6.39333	3.00333	9.34667	4.42333	141.667	64.6533	205.373
G39947_2168	4342293	LOC4342293	3.73	3.43	4.58	1.51	2.13	1.07	4.73	4.86	3.98	1.53	1.53	1.43	4.27	3.98	5.2	1.85	2.49	1.26	5.44	5.6	4.49	1.78	1.89	1.71	113	105	141	46	66	33	145	148	121	47	47	44	3.91333	1.57	4.52333	1.49667	4.48333	1.86667	5.17667	1.79333	119.667	48.3333	138
G39947_5498	4352130	LOC4352130	0	0	0	0	0	0	0	0	0	0	0	0	0	0	0	0	0	0	0	0	0	0	0	0	0	0	0	0	0	0	0	0	0	0	0	0	0	0	0	0	0	0	0	0	0	0	0
G39947_5829	4330826	LOC4330826	0.2	0.14	0.14	0.26	0.15	0.2	0.28	0.22	0.36	0.25	0.08	0.12	0.23	0.16	0.16	0.32	0.18	0.23	0.32	0.25	0.4	0.28	0.09	0.15	13	9	9	17	10	13	18	14.02	23	16	5	8	0.16	0.203333	0.286667	0.15	0.183333	0.243333	0.323333	0.173333	10.3333	13.3333	18.34
G39947_17840	4349344	LOC4349344	0.58	0.77	0.73	0.35	0.55	0.33	0.82	0.59	0.43	0.47	0.4	0.32	0.66	0.89	0.83	0.42	0.64	0.39	0.94	0.68	0.49	0.54	0.49	0.38	19.39	26.02	24.95	11.63	18.71	11.34	27.79	19.77	14.58	15.78	13.56	10.86	0.693333	0.41	0.613333	0.396667	0.793333	0.483333	0.703333	0.47	23.4533	13.8933	20.7133
G39947_7760	4338307	LOC4338307	0.32	0.39	0.16	0	0.08	0.31	0.93	0.63	1.26	0.08	0	0.16	0.36	0.45	0.18	0	0.09	0.36	1.08	0.72	1.42	0.09	0	0.19	4	5	2	0	1	4	12	8	16	1	0	2	0.29	0.13	0.94	0.08	0.33	0.15	1.07333	0.0933333	3.66667	1.66667	12
G39947_11715	107276543	LOC107276543	0	0	0.05	0	0.03	0.05	0.03	0	0	0	0	0	0	0	0.06	0	0.03	0.06	0.03	0	0	0	0	0	0	0	2	0	1	2	1	0	0	0	0	0	0.0166667	0.0266667	0.01	0	0.02	0.03	0.01	0	0.666667	1	0.333333
G39947_9772	4337361	LOC4337361	27.32	23.92	28.15	26.77	25.34	22.85	38.85	37.26	36.02	33.22	26.58	21.39	31.3	27.68	31.96	32.71	29.66	26.9	44.75	42.97	40.66	38.5	32.7	25.64	826	731	867	811	778	700	1187	1131	1096	1014	807	655	26.4633	24.9867	37.3767	27.0633	30.3133	29.7567	42.7933	32.28	808	763	1138
G39947_26882	4328535	LOC4328535	1.23	1.19	1.38	1.87	2.44	1.69	1.37	1.27	1.32	2.08	2.2	1.55	1.41	1.38	1.56	2.28	2.85	1.99	1.58	1.47	1.49	2.41	2.7	1.85	86.06	83.84	97.63	130.9	174.12	120.33	97.21	89.29	92.37	147.16	155.1	109.79	1.26667	2	1.32	1.94333	1.45	2.37333	1.51333	2.32	89.1767	141.783	92.9567
G39947_24028	4331480	LOC4331480	2.62	2.76	2.35	3.83	2.66	2.41	1.95	2.2	2.74	2.39	2.9	2.24	3	3.19	2.67	4.68	3.11	2.84	2.25	2.53	3.09	2.77	3.57	2.68	160	170	146	235	166	150	121	135	168	148	179	139	2.57667	2.96667	2.29667	2.51	2.95333	3.54333	2.62333	3.00667	158.667	183.667	141.333
G39947_31038	9271618	LOC9271618	7.88	6.91	8.58	7.93	7.87	11.93	12.19	11.12	6.63	14.23	10.33	10.44	9.03	8	9.74	9.69	9.22	14.04	14.04	12.83	7.48	16.49	12.71	12.52	191	169	211	193	195	294	299	271	161	349	253	257	7.79	9.24333	9.98	11.6667	8.92333	10.9833	11.45	13.9067	190.333	227.333	243.667
G39947_19046	4340285	LOC4340285	5.24	5.63	5.56	4.13	4.47	2.44	5.15	5.45	5.02	3.55	4.84	2.94	6	6.51	6.31	5.05	5.23	2.87	5.93	6.29	5.67	4.11	5.95	3.52	123.8	134.18	133.39	98.13	107.91	58.64	123.28	129.63	118.98	84.91	115.6	70.6	5.47667	3.68	5.20667	3.77667	6.27333	4.38333	5.96333	4.52667	130.457	88.2267	123.963
G39947_14761	4327060	LOC4327060	0.99	1.05	0.49	3.99	4.38	3.74	0.7	0.84	1.12	3.34	5.39	4.38	1.13	1.21	0.55	4.87	5.13	4.4	0.8	0.97	1.27	3.87	6.64	5.25	25	25	20	191	204	179	16	31	30	180	243	190	0.843333	4.03667	0.886667	4.37	0.963333	4.8	1.01333	5.25333	23.3333	191.333	25.6667
G39947_15193	4337522	LOC4337522	1.28	1.25	1.11	1	0.97	0.82	1.68	1.71	1.12	0.76	0.83	0.78	1.46	1.45	1.26	1.22	1.13	0.96	1.93	1.97	1.26	0.88	1.02	0.93	79.71	77.63	69.54	62.27	61.37	51.77	104.44	107.16	70.05	47.24	51.71	48.53	1.21333	0.93	1.50333	0.79	1.39	1.10333	1.72	0.943333	75.6267	58.47	93.8833
G39947_11440	9266794	LOC9266794	3.87	3.02	3.93	2.51	2.7	2.28	5.86	4.72	4.3	3.18	2.37	2.19	4.44	3.5	4.47	3.06	3.16	2.69	6.75	5.44	4.85	3.69	2.92	2.63	160	126	165	104	114	96	245	196	178	133	99	92	3.60667	2.49667	4.96	2.58	4.13667	2.97	5.68	3.08	150.333	104.667	206.333
G39947_2700	4331195	LOC4331195	0.28	0.4	0.34	0.07	0.32	0.25	0.5	0.79	0.7	0.37	0.36	0.21	0.33	0.46	0.38	0.09	0.38	0.29	0.58	0.91	0.79	0.42	0.44	0.25	9.49	13.25	11.46	2.32	11	8.33	17	26.35	23.5	12.35	12	7	0.34	0.213333	0.663333	0.313333	0.39	0.253333	0.76	0.37	11.4	7.21667	22.2833
G39947_13590	9272562	LOC9272562	11.69	9.33	11.06	0.18	0.08	0	11.87	12.22	10.52	0	0.09	0.08	13.39	10.8	12.55	0.22	0.09	0	13.67	14.09	11.88	0	0.12	0.09	405.25	326.21	389.2	6.16	2.77	0	416.48	425.97	365.8	0	3.31	2.65	10.6933	0.0866667	11.5367	0.0566667	12.2467	0.103333	13.2133	0.07	373.553	2.97667	402.75
G39947_15735	4333413	LOC4333413	0.51	0.71	0.62	0.93	0.86	1.35	0.52	0.52	0.37	0.81	0.45	0.97	0.59	0.82	0.7	1.14	1.01	1.59	0.6	0.61	0.41	0.94	0.55	1.16	35	49	43	64	60	94	36	36	25	56	31	67	0.613333	1.04667	0.47	0.743333	0.703333	1.24667	0.54	0.883333	42.3333	72.6667	32.3333
G39947_22334	4332293	LOC4332293	37.31	33.39	32.38	42.55	35.58	35.9	37.29	32.59	25.89	37.5	28.3	32.52	42.76	38.65	36.76	51.99	41.64	42.26	42.95	37.59	29.22	43.45	34.82	38.97	1824	1646	1607	2089	1777	1785	1845	1602	1269	1855	1398	1614	34.36	38.01	31.9233	32.7733	39.39	45.2967	36.5867	39.08	1692.33	1883.67	1572
G39947_4384	107275933	LOC107275933	5.25	5.88	4.81	1.02	0.81	0.72	8.3	6.66	7.89	0.68	1.31	0.7	6.02	6.81	5.46	1.25	0.95	0.85	9.56	7.68	8.91	0.79	1.61	0.84	332	373	307	62	53	47	510	398	500	50	89	50	5.31333	0.85	7.61667	0.896667	6.09667	1.01667	8.71667	1.08	337.333	54	469.333
G39947_22060	9266852	LOC9266852	0	0	0	0.04	0	0	0	0	0	0.04	0	0	0	0	0	0.04	0	0	0	0	0	0.04	0	0	0	0	0	1	0	0	0	0	0	1	0	0	0	0.0133333	0	0.0133333	0	0.0133333	0	0.0133333	0	0.333333	0
G39947_1182	9266574	LOC9266574	0.98	1.21	1.26	0.81	1.14	0.96	1.1	1.27	1.71	1.34	1.5	0.96	1.12	1.4	1.43	0.99	1.34	1.13	1.27	1.46	1.93	1.55	1.85	1.15	36	45	47	30	43	36	41	47	63	49.81	55.82	36	1.15	0.97	1.36	1.26667	1.31667	1.15333	1.55333	1.51667	42.6667	36.3333	50.3333
G39947_25489	4329509	LOC4329509	2.21	2.44	2.92	2.37	1.97	2.89	3.15	3.42	2.98	2.16	1.66	2.51	2.53	2.82	3.31	2.89	2.31	3.4	3.63	3.95	3.37	2.5	2.04	3	79	88	106	85	72	105	114	123	107	78	60	91	2.52333	2.41	3.18333	2.11	2.88667	2.86667	3.65	2.51333	91	87.3333	114.667
G39947_12359	4339683	LOC4339683	115.96	122.04	113.75	138.08	100.39	148.54	152.67	143.34	131.3	157.87	143.52	145.43	132.86	141.27	129.14	168.73	117.5	174.84	175.85	165.32	148.18	182.95	176.59	174.29	2453	2604	2443	2934	2170	3196	3269	3049	2785	3380.01	3068	3123.92	117.25	129.003	142.437	148.94	134.423	153.69	163.117	177.943	2500	2766.67	3034.33
G39947_11375	4329135	LOC4329135	52.15	55.72	50.48	22.81	22.29	20.24	50.06	52.71	52.17	24.99	29.66	21.66	59.75	64.5	57.31	27.88	26.09	23.83	57.66	60.79	58.88	28.96	36.49	25.96	2262	2438	2223	994	988	893	2198	2299	2269	1097	1300	954	52.7833	21.78	51.6467	25.4367	60.52	25.9333	59.11	30.47	2307.67	958.333	2255.33
G39947_733	107281619	LOC107281619	0.02	0.12	0.08	0.08	0.01	0.06	0.04	0.07	0.06	0.03	0.02	0.05	0.03	0.14	0.09	0.1	0.01	0.07	0.04	0.08	0.06	0.03	0.03	0.06	2.03	10.65	7.3	6.92	0.98	4.97	3.13	5.9	4.95	2.19	2.07	4.11	0.0733333	0.05	0.0566667	0.0333333	0.0866667	0.06	0.06	0.04	6.66	4.29	4.66
G39947_18845	4327678	LOC4327678	87.47	88.91	93.42	80.5	80.51	88.95	97.27	96.76	93.55	97.74	91.02	89.67	100.23	102.92	106.05	98.37	94.24	104.7	112.05	111.6	105.58	113.26	111.98	107.46	2102	2155	2279	1943	1977	2174	2366	2338	2254	2377	2210	2188	89.9333	83.32	95.86	92.81	103.067	99.1033	109.743	110.9	2178.67	2031.33	2319.33
G39947_5252	4338100	LOC4338100	0	0	0	0.04	0.02	0	0	0	0.04	0	0	0	0	0	0	0.05	0.02	0	0	0	0.05	0	0	0	0	0	0	2	1	0	0	0	2	0	0	0	0	0.02	0.0133333	0	0	0.0233333	0.0166667	0	0	1	0.666667
G39947_2733	4349102	DTE1	0.06	0.3	0.06	0.34	0.3	0.11	0.13	0.11	0.32	0.26	0.09	0.23	0.07	0.35	0.07	0.42	0.35	0.13	0.15	0.12	0.37	0.3	0.11	0.28	3	14	3	16	14	5	6	5	15	12	4	11	0.14	0.25	0.186667	0.193333	0.163333	0.3	0.213333	0.23	6.66667	11.6667	8.66667
G39947_8985	4328580	LOC4328580	23.79	20.75	24.69	16.13	15.6	12.02	29.24	26.39	22.4	15.73	18.27	13.39	27.26	24.01	28.02	19.71	18.26	14.15	33.69	30.44	25.28	18.23	22.48	16.05	1179	1037	1242	803	790	606	1467	1315	1113	789	915	674	23.0767	14.5833	26.01	15.7967	26.43	17.3733	29.8033	18.92	1152.67	733	1298.33
G39947_14218	4346982	LOC4346982	7.77	7.13	7.81	5.07	3.96	4.46	8.23	7.25	6.3	5.96	4.69	4.28	8.9	8.26	8.87	6.19	4.64	5.25	9.48	8.36	7.11	6.91	5.77	5.13	336	311	343	220	175	196	360	315	273	261	205	188	7.57	4.49667	7.26	4.97667	8.67667	5.36	8.31667	5.93667	330	197	316
G39947_4187	4329347	LOC4329347	10.56	10.67	9.12	8.07	8.31	8.15	10.33	10.87	10.15	8.73	9.31	7.88	12.1	12.36	10.36	9.86	9.73	9.59	11.9	12.53	11.45	10.12	11.45	9.45	520	530	456	399	418	408	515	538	501	435	463	394	10.1167	8.17667	10.45	8.64	11.6067	9.72667	11.96	10.34	502	408.333	518
G39947_21726	4349995	LOC4349995	1.34	2.49	1.33	2.61	1.81	2.9	1.43	1.64	1.9	2.07	2.54	2.83	1.54	2.88	1.51	3.19	2.12	3.42	1.65	1.89	2.14	2.4	3.12	3.39	49	90	50	91	62	105	53	61	64	71	94	100	1.72	2.44	1.65667	2.48	1.97667	2.91	1.89333	2.97	63	86	59.3333
G39947_5045	4325342	LOC4325342	9.16	7.72	9.02	20.71	19.75	20.86	16.41	16.35	10.59	31.47	41.05	21.47	10.5	8.93	10.24	25.31	23.11	24.56	18.9	18.86	11.95	36.48	50.51	25.72	1001.1	850.48	1000.58	2272.8	2204.24	2317.95	1814.4	1796.24	1160.06	3480	4531.63	2381	8.63333	20.44	14.45	31.33	9.89	24.3267	16.57	37.57	950.72	2265	1590.23
G39947_15977	4346494	LOC4346494	2.03	2.13	1.7	1.11	1.12	0.54	2.84	2.32	2.5	1.02	0.96	1.1	2.32	2.46	1.93	1.36	1.32	0.63	3.27	2.67	2.83	1.18	1.18	1.32	67	71	57	37	38	18	95	77	83	34	32	37	1.95333	0.923333	2.55333	1.02667	2.23667	1.10333	2.92333	1.22667	65	31	85
G39947_521	4329349	LOC4329349	8.52	7.67	7.37	4.93	5.63	4.49	10.18	9.36	8.92	6.84	6.56	4.33	9.76	8.88	8.36	6.02	6.59	5.29	11.73	10.8	10.07	7.92	8.07	5.19	374	341	329	220	254	204	452	418	396	306	296	193	7.85333	5.01667	9.48667	5.91	9	5.96667	10.8667	7.06	348	226	422
G39947_24775	4343085	LOC4343085	14.07	14.08	14.19	12.48	10.39	11.95	16.26	14.45	14.57	12.78	13.97	11.9	16.12	16.29	16.11	15.25	12.16	14.06	18.73	16.66	16.44	14.81	17.19	14.25	389	393	398	347	294	336	455	402	404	358	391	334	14.1133	11.6067	15.0933	12.8833	16.1733	13.8233	17.2767	15.4167	393.333	325.667	420.333
G39947_17085	4345650	LOC4345650	21.63	21.11	22.03	10.41	11.91	12.87	28.13	26.48	22.19	16.55	19.58	15.13	24.79	24.44	25.01	12.72	13.94	15.15	32.4	30.55	25.04	19.18	24.09	18.13	578	569	597	279	325	350	760	711	594	447	527	410	21.59	11.73	25.6	17.0867	24.7467	13.9367	29.33	20.4667	581.333	318	688.333
G39947_29141	4325422	LOC4325422	0	0	0	0	0	0	0	0	0.07	0	0	0	0	0	0	0	0	0	0	0	0.08	0	0	0	0	0	0	0	0	0	0	0	1	0	0	0	0	0	0.0233333	0	0	0	0.0266667	0	0	0	0.333333
G39947_29968	4331085	LOC4331085	2.03	1.71	1.83	0.63	0.74	3.21	1.74	2.11	1.64	2.29	2.17	4.75	2.32	1.97	2.08	0.77	0.87	3.78	2	2.43	1.85	2.65	2.67	5.7	64.17	54.47	58.99	20.15	24.05	103.53	55.75	67.05	52.13	73.35	69.44	152.87	1.85667	1.52667	1.83	3.07	2.12333	1.80667	2.09333	3.67333	59.21	49.2433	58.31
G39947_8071	4331816	LOC4331816	4.9	4.01	4.93	5.32	4.79	3.6	6.32	5.17	5.3	5.05	4.79	4.18	5.61	4.64	5.6	6.51	5.61	4.24	7.28	5.97	5.98	5.86	5.9	5.01	171	147	182	191	176	131	229	187	189	185	175	153	4.61333	4.57	5.59667	4.67333	5.28333	5.45333	6.41	5.59	166.667	166	201.667
G39947_26081	4344923	LOC4344923	6.95	7.07	6.1	7.38	7.62	8.12	7.3	8.18	6.49	9.96	8.14	8.04	7.96	8.19	6.93	9.02	8.93	9.56	8.4	9.44	7.33	11.54	10.02	9.64	222	228	198	237	249	264	236	263	208	322	263	261	6.70667	7.70667	7.32333	8.71333	7.69333	9.17	8.39	10.4	216	250	235.667
G39947_2638	4347002	LOC4347002	0.76	0.9	0.66	1.23	0.76	0.56	1.6	1.39	1.57	0.76	0.68	0.73	0.87	1.04	0.75	1.51	0.89	0.66	1.84	1.6	1.77	0.88	0.84	0.88	22.83	27.28	20.3	37.62	23.7	17.41	48.85	42.33	47.8	23.21	20.86	22.55	0.773333	0.85	1.52	0.723333	0.886667	1.02	1.73667	0.866667	23.47	26.2433	46.3267
G39947_17605	4344528	LOC4344528	28.71	28.52	30.46	23.79	26.41	24.26	40.88	39.73	31.84	33.26	37.51	27.67	32.9	33.01	34.58	29.07	30.92	28.56	47.09	45.82	35.93	38.55	46.15	33.16	806.32	807.91	868.36	671.08	758.04	692.94	1162.09	1122.05	896.51	945.52	1064.42	789.11	29.23	24.82	37.4833	32.8133	33.4967	29.5167	42.9467	39.2867	827.53	707.353	1060.22
G39947_4028	4336046	LOC4336046	22.77	23.14	26.73	13.9	17.25	9.26	39.83	36.69	34.24	17.82	20.53	10.9	26.09	26.78	30.35	16.98	20.19	10.9	45.88	42.32	38.64	20.66	25.26	13.07	559	573	672	342	437	227	995	910	851	445	506	272	24.2133	13.47	36.92	16.4167	27.74	16.0233	42.28	19.6633	601.333	335.333	918.667
G39947_10660	4341079	LOC4341079	1	1.37	1.07	3.68	3.18	2.01	2.02	1.17	1.75	1.56	2.35	1.5	1.15	1.59	1.22	4.5	3.73	2.37	2.33	1.35	1.98	1.8	2.89	1.8	44.46	61.42	48.32	164.21	144.45	90.72	90.69	52.33	77.98	69.89	105.27	67.74	1.14667	2.95667	1.64667	1.80333	1.32	3.53333	1.88667	2.16333	51.4	133.127	73.6667
G39947_15525	4336292	LOC4336292	3.84	3.81	2.78	2.64	3.09	2.52	5.91	4.25	4.52	2.53	2.37	1.85	4.4	4.41	3.15	3.22	3.62	2.97	6.8	4.9	5.1	2.93	2.91	2.22	45	45	33	31	37	30	70	50	53	30	28	22	3.47667	2.75	4.89333	2.25	3.98667	3.27	5.6	2.68667	41	32.6667	57.6667
G39947_24533	9268084	LOC9268084	0.19	0.14	0	0.78	0.25	0.27	0	0	0.22	0.95	0.5	0.51	0.21	0.16	0	0.95	0.29	0.32	0	0	0.25	1.1	0.62	0.61	2	1.52	0.02	8.33	2.71	2.95	0	0	2.34	10.24	5.45	5.53	0.11	0.433333	0.0733333	0.653333	0.123333	0.52	0.0833333	0.776667	1.18	4.66333	0.78
G39947_3390	4337571	LOC4337571	5.2	5.5	5.54	4.37	4.75	4.16	5.14	5.49	4.94	4.59	5.93	4.54	5.96	6.37	6.28	5.35	5.56	4.89	5.92	6.34	5.58	5.32	7.29	5.44	437	466	472	369	408	355	437	464	416	390	503	387	5.41333	4.42667	5.19	5.02	6.20333	5.26667	5.94667	6.01667	458.333	377.333	439
G39947_21500	4343122	LOC4343122	141.4	140.49	118.6	55.37	54.19	94.33	178.51	185.61	194.3	57.95	58.97	68.07	162.01	162.63	134.65	67.66	63.43	111.03	205.62	214.08	219.29	67.15	72.56	81.58	3630.14	3637.92	3091.25	1427.84	1421.62	2463.08	4638.86	4791.57	5001.58	1505.65	1529.81	1774.55	133.497	67.9633	186.14	61.6633	153.097	80.7067	212.997	73.7633	3453.1	1770.85	4810.67
G39947_6331	4324160	LOC4324160	6.66	8.35	8.27	6.45	8.34	5.44	8.32	8.55	6.62	6.85	9.27	6.17	7.64	9.66	9.38	7.88	9.76	6.4	9.59	9.87	7.48	7.94	11.4	7.39	384	475	478	370	479	314	481	486	376	394	519	338	7.76	6.74333	7.83	7.43	8.89333	8.01333	8.98	8.91	445.667	387.667	447.667
G39947_17047	4340933	LOC4340933	1.88	2.2	1.75	2.42	1.73	1.94	1.79	1.74	2.43	1.66	2.11	1.73	2.16	2.54	1.99	2.96	2.02	2.28	2.06	2.01	2.74	1.92	2.6	2.07	121	143	116	158	114	127	115	113	156	107	135	111	1.94333	2.03	1.98667	1.83333	2.23	2.42	2.27	2.19667	126.667	133	128
G39947_17509	107281353	LOC107281353	0	0	0	0	0	0	0.07	0	0	0.07	0.07	0	0	0	0	0	0	0	0.09	0	0	0.09	0.09	0	0	0	0	0	0	0	1	0	0	1	1	0	0	0	0.0233333	0.0466667	0	0	0.03	0.06	0	0	0.333333
G39947_14890	4341490	LOC4341490	2.64	3.17	2.82	4.18	3.01	2.67	3.58	3.75	3.37	3.37	4.37	3.15	3.02	3.67	3.2	5.11	3.53	3.15	4.12	4.33	3.8	3.9	5.37	3.77	160	194	174	255	187	165	220	229	205	207	268	194	2.87667	3.28667	3.56667	3.63	3.29667	3.93	4.08333	4.34667	176	202.333	218
G39947_19023	4347687	LOC4347687	70.85	68.62	73.72	48.06	48.34	38.43	101.95	91.21	66.46	59.17	59.11	41.4	81.19	79.44	83.69	58.72	56.58	45.23	117.43	105.2	75.01	68.58	72.72	49.61	1512.01	1477.01	1597.01	1030	1054.01	834	2202.02	1957.06	1422.03	1278.03	1274.54	897.01	71.0633	44.9433	86.54	53.2267	81.44	53.51	99.2133	63.6367	1528.68	972.67	1860.37
G39947_27142	4351036	LOC4351036	0.51	0.44	0.11	0.63	0.58	0.29	0.26	0.38	0.06	0.41	0.35	0.3	0.58	0.51	0.13	0.77	0.67	0.34	0.3	0.44	0.06	0.48	0.43	0.36	45	39	10	56	52	26	23	34	5	37	31	27	0.353333	0.5	0.233333	0.353333	0.406667	0.593333	0.266667	0.423333	31.3333	44.6667	20.6667
G39947_27942	107275664	LOC107275664	0	0	0	0.06	0	0.06	0	0	0	0	0	0.03	0	0	0	0.08	0	0.07	0	0	0	0	0	0.04	0	0	0	2	0	2	0	0	0	0	0	1	0	0.04	0	0.01	0	0.05	0	0.0133333	0	1.33333	0
G39947_29982	4336030	LOC4336030	5.24	4.58	5.91	3.39	4.72	2.9	6.99	6.14	5.19	4.29	4.09	3.04	6	5.3	6.71	4.14	5.53	3.41	8.06	7.09	5.86	4.97	5.03	3.65	151	133	173	98	139	85	204	178	150	125	119	89	5.24333	3.67	6.10667	3.80667	6.00333	4.36	7.00333	4.55	152.333	107.333	177.333
G39947_3228	4324964	LOC4324964	0.5	0.46	0.61	0.46	0.42	0.88	0.31	0.66	0.81	0.46	0.35	0.73	0.58	0.53	0.69	0.57	0.49	1.03	0.35	0.76	0.92	0.53	0.43	0.87	13	12	16	12	11	23	8	17	21	12	9	19	0.523333	0.586667	0.593333	0.513333	0.6	0.696667	0.676667	0.61	13.6667	15.3333	15.3333
G39947_195	4326933	LOC4326933	0	0.02	0.02	0	0	0	0.02	0.03	0.02	0	0	0	0	0.02	0.02	0	0	0	0.02	0.04	0.02	0	0	0	0	1	1	0	0	0	1	2	1	0	0	0	0.0133333	0	0.0233333	0	0.0133333	0	0.0266667	0	0.666667	0	1.33333
G39947_4181	4335776	LOC4335776	6.92	7.15	7.97	11.42	10.98	9.95	13.49	10.32	9.79	12.78	10.68	10.43	7.92	8.28	9.04	13.96	12.85	11.72	15.54	11.9	11.05	14.81	13.14	12.5	200.29	208.91	234.19	332.26	324.88	293.2	395.43	300.45	284.21	374.52	312.42	306.77	7.34667	10.7833	11.2	11.2967	8.41333	12.8433	12.83	13.4833	214.463	316.78	326.697
G39947_11254	112936609	LOC112936609	0.03	0.01	0	0	0	0	0	0.01	0.01	0.01	0.01	0.01	0.03	0.02	0	0	0	0	0	0.02	0.02	0.01	0.02	0.02	2	1	0	0	0	0	0	1	1	0.5	1	1	0.0133333	0	0.00666667	0.01	0.0166667	0	0.0133333	0.0166667	1	0	0.666667
G39947_25823	4343461	LOC4343461	0.05	0.14	0.08	0	0	0.08	0	0	0.08	0.03	0.05	0.08	0.06	0.16	0.09	0	0	0.1	0	0	0.09	0.03	0.07	0.1	2	5	3	0	0	3	0	0	3	1	2	3	0.09	0.0266667	0.0266667	0.0533333	0.103333	0.0333333	0.03	0.0666667	3.33333	1	1
G39947_10552	4342488	LOC4342488	63.8	64.99	64.23	50.05	40.56	43.86	80.82	77.41	63.85	49.93	50.68	46.08	73.1	75.23	72.92	61.16	47.47	51.63	93.09	89.28	72.06	57.86	62.36	55.22	1184.55	1217.11	1210.73	933.41	769.48	828.3	1518.79	1445.18	1188.69	938.29	950.83	868.71	64.34	44.8233	74.0267	48.8967	73.75	53.42	84.81	58.48	1204.13	843.73	1384.22
G39947_29550	4339518	LOC4339518	10.32	10.56	10.92	8.95	11.94	8.37	12.6	13.35	12.74	11.76	11.88	9.57	11.82	12.23	12.4	10.94	13.97	9.85	14.51	15.4	14.38	13.63	14.62	11.46	428	442	460	373	506	353	529	557	530	494	498	403	10.6	9.75333	12.8967	11.07	12.15	11.5867	14.7633	13.2367	443.333	410.667	538.667
G39947_2866	4328094	LOC4328094	0.86	0.97	0.99	1.37	1.25	0.89	1.27	1.2	1.09	0.92	1.06	1.06	0.99	1.12	1.12	1.67	1.47	1.05	1.46	1.39	1.23	1.07	1.3	1.26	37	42	43	59	55	39	55	52	47	40	46	46	0.94	1.17	1.18667	1.01333	1.07667	1.39667	1.36	1.21	40.6667	51	51.3333
G39947_24521	4327357	LOC4327357	41.8	39.36	39.66	35.46	34.29	32.62	53.95	54.76	45.42	40.39	38.32	33.27	47.9	45.57	45.03	43.32	40.14	38.39	62.15	63.16	51.26	46.8	47.15	39.87	1032	980.16	994.08	879.17	865.06	819	1348.21	1359.37	1124.23	1009.08	956	834	40.2733	34.1233	51.3767	37.3267	46.1667	40.6167	58.8567	44.6067	1002.08	854.41	1277.27
G39947_11619	9268710	LOC9268710	0.33	0.3	0.19	0.67	0.62	0.86	0.3	0.45	0.24	0.77	1.03	0.63	0.38	0.35	0.21	0.82	0.73	1.01	0.35	0.52	0.27	0.89	1.27	0.75	8.67	7.97	5.05	17.79	16.83	22.99	8.04	11.93	6.37	20.56	27.6	16.81	0.273333	0.716667	0.33	0.81	0.313333	0.853333	0.38	0.97	7.23	19.2033	8.78
G39947_23031	4329624	LOC4329624	2.93	2.77	2.95	2.38	3.23	1.67	3.23	3.09	2.49	2.45	2.56	2.08	3.36	3.2	3.35	2.91	3.78	1.97	3.72	3.57	2.82	2.84	3.15	2.49	129.22	123	132	105.25	145.29	75	144.2	137	110.21	109.22	114.02	93	2.88333	2.42667	2.93667	2.36333	3.30333	2.88667	3.37	2.82667	128.073	108.513	130.47
G39947_31028	4325319	LOC4325319	19.93	21.11	18.45	20.21	18.8	20.07	22.33	23.36	21.81	17.46	15.74	18.19	22.83	24.44	20.94	24.69	22.01	23.62	25.73	26.94	24.61	20.24	19.37	21.8	699	747	657	712	674	716	793	824	767	620	558	648	19.83	19.6933	22.5	17.13	22.7367	23.44	25.76	20.47	701	700.667	794.667
G39947_28981	4327614	LOC4327614	0.53	0.43	0.63	0.66	0.28	0.33	0.73	0.68	0.54	0.41	0.66	0.42	0.61	0.49	0.71	0.81	0.33	0.38	0.84	0.78	0.61	0.47	0.81	0.51	48.11	39	57.71	60.53	26	30	66.66	61.99	49	37.48	60.56	39	0.53	0.423333	0.65	0.496667	0.603333	0.506667	0.743333	0.596667	48.2733	38.8433	59.2167
G39947_10134	4347865	LOC4347865	1.23	2.2	1.09	1.67	1.42	1.22	2.07	1.84	2.23	1.76	1.98	1.99	1.41	2.55	1.24	2.05	1.66	1.43	2.39	2.12	2.51	2.04	2.44	2.39	52	94	46	78	65	53	89	79	94	75	92	87	1.50667	1.43667	2.04667	1.91	1.73333	1.71333	2.34	2.29	64	65.3333	87.3333
G39947_881	9269384	LOC9269384	12.53	14.31	11.75	17.62	12.63	11.71	18.68	15.74	15.26	13.84	16.11	12.94	14.36	16.57	13.34	21.53	14.79	13.78	21.52	18.16	17.22	16.04	19.82	15.51	478	553	456	674	492	454	722	603	585	535	621	502	12.8633	13.9867	16.56	14.2967	14.7567	16.7	18.9667	17.1233	495.667	540	636.667
G39947_25170	107281890	LOC107281890	0.24	0	0	0.33	1.06	0.27	0	0	0.36	0	0.56	0	0.28	0	0	0.4	1.24	0.32	0	0	0.41	0	0.68	0	1.77	0	0	2.41	8	2.05	0	0	2.66	0	4.14	0	0.08	0.553333	0.12	0.186667	0.0933333	0.653333	0.136667	0.226667	0.59	4.15333	0.886667
G39947_24934	9268197	LOC9268197	0.41	0.63	0.36	0.7	0.48	0.82	0.48	0.39	0.61	1.25	2.15	1.85	0.48	0.73	0.41	0.86	0.56	0.96	0.56	0.45	0.69	1.45	2.64	2.22	17	26	15	29	20	34	20	16	25	52	89	77	0.466667	0.666667	0.493333	1.75	0.54	0.793333	0.566667	2.10333	19.3333	27.6667	20.3333
G39947_7411	9269516	LOC9269516	10.25	10.7	8.87	10.91	10.95	7.95	15.52	13.84	15.92	10.63	12.58	6.85	11.75	12.38	10.07	13.33	12.82	9.35	17.87	15.96	17.96	12.32	15.48	8.2	178.78	188.12	157.09	191.06	195.17	140.95	273.86	242.58	278.29	187.68	221.67	121.2	9.94	9.93667	15.0933	10.02	11.4	11.8333	17.2633	12	174.663	175.727	264.91
G39947_3829	4325169	LOC4325169	25.79	28.36	25.63	17.82	17.16	14.31	29.46	27.46	29.23	17.52	19.99	17.52	29.55	32.82	29.1	21.78	20.09	16.85	33.94	31.67	32.99	20.31	24.6	21	909	1008	917	631	618	513	1051	973	1032.82	625	712	627	26.5933	16.43	28.7167	18.3433	30.49	19.5733	32.8667	21.97	944.667	587.333	1018.94
G39947_12258	4329322	LOC4329322	37.77	35.04	38.69	61.99	55.56	54.1	75.39	65.27	39.2	86.88	78.35	57.36	43.28	40.56	43.92	75.74	65.04	63.68	86.84	75.27	44.24	100.69	96.4	68.74	1336	1250	1389	2202	2008	1946	2699	2321	1390	3110	2800	2060	37.1667	57.2167	59.9533	74.1967	42.5867	68.1533	68.7833	88.61	1325	2052	2136.67
G39947_24826	4333061	LOC4333061	1.84	1.85	1.6	2.74	2.52	1.98	1.6	1.79	1.41	1.7	1.79	1.95	2.1	2.14	1.82	3.35	2.95	2.33	1.84	2.07	1.59	1.97	2.2	2.34	114	115.99	101	171	160	125	100.22	112.01	87.56	107	112	123	1.76333	2.41333	1.6	1.81333	2.02	2.87667	1.83333	2.17	110.33	152	99.93
G39947_27694	107276295	LOC107276295	0	0	0	0	0	0.04	0	0	0	0	0	0	0	0	0	0	0	0.05	0	0	0	0	0	0	0	0	0	0	0	0.54	0	0	0	0	0	0	0	0.0133333	0	0	0	0.0166667	0	0	0	0.18	0
G39947_928	107281192	LOC107281192	5.72	4.55	5.91	0.72	0.16	0.63	7.57	6.6	6.58	0.52	1.07	0.28	6.55	5.27	6.71	0.88	0.19	0.75	8.72	7.61	7.43	0.61	1.32	0.33	145.6	115.58	152.57	18.01	4.19	16.08	194.9	167.2	168.02	13.25	26.96	7.04	5.39333	0.503333	6.91667	0.623333	6.17667	0.606667	7.92	0.753333	137.917	12.76	176.707
G39947_29402	4342251	LOC4342251	0	0	0	0	0	0	0	0	0	0	0	0	0	0	0	0	0	0	0	0	0	0	0	0	0	0	0	0	0	0	0	0	0	0	0	0	0	0	0	0	0	0	0	0	0	0	0
G39947_10265	4327865	LOC4327865	22.3	24.99	23.86	20.63	22.25	14.94	25.33	24.46	19.84	17.97	22.27	14.95	25.55	28.93	27.09	25.21	26.04	17.59	29.18	28.21	22.39	20.83	27.4	17.92	1388	1569	1507.99	1290	1415.15	946	1596	1531	1238.42	1132.36	1401	945.19	23.7167	19.2733	23.21	18.3967	27.19	22.9467	26.5933	22.05	1488.33	1217.05	1455.14
G39947_13634	4350083	LOC4350083	19.73	22.46	18.92	16.8	12.95	14.68	23.92	23.74	16.83	19.57	17.08	15.46	22.61	26	21.48	20.52	15.16	17.28	27.55	27.38	18.99	22.68	21.01	18.52	586	672.99	570.98	502	392	444	718	709.97	504	587	512	466.98	20.37	14.81	21.4967	17.37	23.3633	17.6533	24.64	20.7367	609.99	446	643.99
G39947_1717	4344189	LOC4344189	32.99	34.12	37.3	19.26	26.07	17.58	49.32	45.31	42.03	23.23	26.84	16.95	37.8	39.5	42.34	23.54	30.52	20.69	56.81	52.26	47.44	26.92	33.02	20.31	832	868	955	487.98	671.97	450.95	1259	1149	1063	592.96	684.02	434	34.8033	20.97	45.5533	22.34	39.88	24.9167	52.17	26.75	885	536.967	1157
G39947_16176	4341653	LOC4341653	0.21	0.16	0.12	0.45	0.28	0.32	0.08	0.16	0.12	0.49	0.2	0.12	0.24	0.19	0.14	0.55	0.33	0.38	0.09	0.19	0.14	0.57	0.25	0.15	5	4	3	11	7	8	2	4	3	12	5	3	0.163333	0.35	0.12	0.27	0.19	0.42	0.14	0.323333	4	8.66667	3
G39947_30348	4335402	LOC4335402	0	0	0	0	0	0	0	0	0	0.08	0	0.08	0	0	0	0	0	0	0	0	0	0.1	0	0.1	0	0	0	0	0	0	0	0	0	1	0	1	0	0	0	0.0533333	0	0	0	0.0666667	0	0	0
G39947_118	4346673	LOC4346673	11.82	13.55	12.94	8.88	7.22	6.71	12.43	13.15	9.63	7.95	9.15	8.91	13.54	15.68	14.69	10.86	8.45	7.9	14.32	15.16	10.87	9.22	11.25	10.68	743	859	826	561	464	429	791	831	607	506	581	569	12.77	7.60333	11.7367	8.67	14.6367	9.07	13.45	10.3833	809.333	484.667	743
G39947_29091	4325361	LOC4325361	5.61	4.3	5.4	7.11	5.79	9.01	6.06	5.97	4.46	7.66	5.99	6.86	6.43	4.98	6.13	8.69	6.78	10.6	6.98	6.89	5.03	8.88	7.36	8.22	128	99	125	163	135	209	140	137	102	177	138	159	5.10333	7.30333	5.49667	6.83667	5.84667	8.69	6.3	8.15333	117.333	169	126.333
G39947_28933	4338911	LOC4338911	0.14	0.05	0	0.18	0.22	0.45	0	0.09	0	0.05	0.18	0.32	0.16	0.05	0	0.22	0.26	0.53	0	0.1	0	0.05	0.22	0.38	3.01	1	0	4.01	5.01	10.03	0	2.01	0	1	4.02	7.02	0.0633333	0.283333	0.03	0.183333	0.07	0.336667	0.0333333	0.216667	1.33667	6.35	0.67
G39947_13318	4335860	LOC4335860	0.24	0.23	0.08	8.05	6.36	4.25	0.44	0.32	0.28	4.98	5.7	4.22	0.28	0.26	0.09	9.84	7.44	5	0.51	0.37	0.32	5.77	7.02	5.05	21.86	20.77	7.6	730.87	586.82	390.24	40.19	29.06	25.42	455.5	520.7	386.88	0.183333	6.22	0.346667	4.96667	0.21	7.42667	0.4	5.94667	16.7433	569.31	31.5567
G39947_2277	4331476	LOC4331476	4.25	4.96	4.53	3.77	3.72	2.05	6.85	5.07	6.75	3.18	4.74	3.16	4.87	5.75	5.15	4.61	4.36	2.41	7.89	5.85	7.62	3.68	5.83	3.79	70	71	72	55	59	41	105	84	102	49	71	45	4.58	3.18	6.22333	3.69333	5.25667	3.79333	7.12	4.43333	71	51.6667	97
G39947_20461	4331858	LOC4331858	0.66	0.92	0.82	0.35	0.26	0.17	1.13	0.61	0.7	0.3	0.13	0.13	0.76	1.06	0.94	0.43	0.3	0.2	1.3	0.71	0.79	0.35	0.16	0.16	15	21	19	8	6	4	26	14	16	7	3	3	0.8	0.26	0.813333	0.186667	0.92	0.31	0.933333	0.223333	18.3333	6	18.6667
G39947_16974	9269307	LOC9269307	0.01	0	0	0.02	0.02	0.01	0	0.01	0.02	0.01	0	0.02	0.01	0	0	0.02	0.02	0.01	0	0.01	0.02	0.01	0	0.02	1.03	0	0	2.04	2.03	1.02	0	1.01	2.03	1.01	0	2.04	0.00333333	0.0166667	0.01	0.01	0.00333333	0.0166667	0.01	0.01	0.343333	1.69667	1.01333
G39947_25619	4326984	LOC4326984	107.84	111.28	115.19	43.66	51.34	41.53	156.72	145.94	123.82	62.77	79.82	42.49	123.57	128.82	130.77	53.35	60.09	48.89	180.53	168.33	139.75	72.74	98.21	50.92	3947	4108	4280	1605	1920	1546	5806	5371	4544	2325	2952	1579	111.437	45.51	142.16	61.6933	127.72	54.11	162.87	73.9567	4111.67	1690.33	5240.33
G39947_10328	4337401	LOC4337401	0.18	0.05	0.1	0.03	0.11	0.09	0	0.08	0.06	0.06	0.1	0.25	0.2	0.06	0.12	0.04	0.13	0.1	0	0.09	0.07	0.07	0.12	0.3	5.84	1.58	3.41	1	5.19	6	0	2.64	1.95	2.91	4.89	10.01	0.11	0.0766667	0.0466667	0.136667	0.126667	0.09	0.0533333	0.163333	3.61	4.06333	1.53
G39947_21371	4325907	LOC4325907	6.02	6.09	5.93	6.89	5.97	5.7	8.82	7.74	6.7	5.9	8.3	6.52	6.9	7.05	6.73	8.41	6.98	6.71	10.16	8.93	7.56	6.84	10.21	7.81	242	247	242	278	245	233	359	313	270	240	337	266	6.01333	6.18667	7.75333	6.90667	6.89333	7.36667	8.88333	8.28667	243.667	252	314
G39947_26579	4339443	LOC4339443	1.31	1.64	1.06	1.82	1.28	1.2	1.46	1.73	1.88	1.01	1.35	1.49	1.5	1.9	1.2	2.23	1.5	1.41	1.69	2	2.13	1.16	1.66	1.78	45	57	37	63	45	42	51	60	65	35	47	52	1.33667	1.43333	1.69	1.28333	1.53333	1.71333	1.94	1.53333	46.3333	50	58.6667
G39947_29746	4329805	LOC4329805	0	0	0	0	0	0	0	0	0	0	0	0	0	0	0	0	0	0	0	0	0	0	0	0	0	0	0	0	0	0	0	0	0	0	0	0	0	0	0	0	0	0	0	0	0	0	0
G39947_20343	9267012	LOC9267012	0.03	0.05	0.01	0.04	0.01	0.01	0.01	0.01	0.02	0.01	0.05	0.04	0.03	0.06	0.01	0.05	0.01	0.02	0.01	0.01	0.02	0.02	0.06	0.04	4	7	1	5	1	2	0.86	1	2	2	7	5	0.03	0.02	0.0133333	0.0333333	0.0333333	0.0266667	0.0133333	0.04	4	2.66667	1.28667
G39947_4162	4324047	LOC4324047	30.95	27.86	36.08	17.72	21.75	14.61	38.55	37.28	26.45	20	26.45	15.77	35.46	32.25	40.96	21.65	25.46	17.2	44.41	43	29.85	23.18	32.54	18.9	859	777	1010	485	613	410	1074	1035	735	561	747	445	31.63	18.0267	34.0933	20.74	36.2233	21.4367	39.0867	24.8733	882	502.667	948
G39947_20424	4331644	LOC4331644	19.36	21.05	20.31	12.69	15.07	8.97	20.47	23.25	16.47	12.17	18.16	9.57	22.18	24.37	23.06	15.51	17.64	10.56	23.58	26.82	18.59	14.1	22.34	11.47	1207	1324	1286	795	960	569	1292	1458	1030	768	1144	606	20.24	12.2433	20.0633	13.3	23.2033	14.57	22.9967	15.97	1272.33	774.667	1260
G39947_3370	4351467	LOC4351467	1.04	0.69	1.23	0.82	1.05	0.76	1.11	1.3	0.88	0.93	0.85	0.69	1.19	0.79	1.4	1.01	1.23	0.9	1.27	1.49	0.99	1.07	1.04	0.82	39	26	47	31	40	29	42	49	33	35	32	26	0.986667	0.876667	1.09667	0.823333	1.12667	1.04667	1.25	0.976667	37.3333	33.3333	41.3333
G39947_30259	4348972	LOC4348972	0.52	0	0.18	2.29	0.44	1.9	0.47	0.46	0.24	2.34	0.32	0.6	0.59	0	0.2	2.79	0.52	2.24	0.54	0.53	0.28	2.71	0.39	0.72	10.55	0	3.72	46.95	9.29	39.54	9.66	9.5	5	48.36	6.54	12.48	0.233333	1.54333	0.39	1.08667	0.263333	1.85	0.45	1.27333	4.75667	31.9267	8.05333
G39947_6793	107279471	LOC107279471	0	0	0.05	0	0	0	0	0	0	0	0	0	0	0	0.06	0	0	0	0	0	0	0	0	0	0	0	0.91	0	0	0	0	0	0	0	0	0	0.0166667	0	0	0	0.02	0	0	0	0.303333	0	0
G39947_19979	4343608	LOC4343608	40.19	41.55	41.72	50.3	45.27	40.05	40.17	45.63	38.45	43.7	57.68	44.09	46.05	48.09	47.36	61.46	52.98	47.14	46.28	52.62	43.39	50.65	70.97	52.83	2760	2886	2911	3474	3185	2805	2796	3159	2646	3044	4011	3079	41.1533	45.2067	41.4167	48.49	47.1667	53.86	47.43	58.15	2852.33	3154.67	2867
G39947_8024	4342055	LOC4342055	0.28	0.47	0.32	0.2	0.25	0.32	0.6	0.63	0.7	0.3	0.22	0.35	0.32	0.55	0.37	0.25	0.29	0.38	0.69	0.72	0.79	0.35	0.28	0.42	11	19	13	8	10	13	24	25	28	12	9	14	0.356667	0.256667	0.643333	0.29	0.413333	0.306667	0.733333	0.35	14.3333	10.3333	25.6667
G39947_3738	112936100	LOC112936100	0.25	0.32	0.41	0.2	0.24	0.1	0.18	0.3	0.39	0.08	0.15	0.18	0.28	0.37	0.47	0.24	0.28	0.11	0.21	0.34	0.44	0.09	0.19	0.22	22	30.52	37.25	17	21.67	9	18.76	26.3	34	10	14	16	0.326667	0.18	0.29	0.136667	0.373333	0.21	0.33	0.166667	29.9233	15.89	26.3533
G39947_13688	9272621	LOC9272621	0.62	0.62	0.87	0.92	0.72	1.29	0.93	1.05	1.1	0.62	0.7	1.13	0.7	0.72	0.98	1.13	0.85	1.52	1.07	1.21	1.25	0.72	0.87	1.35	29.77	30.22	42.6	44.92	36.72	63.36	47.54	51.22	53.57	30.35	34.38	56.53	0.703333	0.976667	1.02667	0.816667	0.8	1.16667	1.17667	0.98	34.1967	48.3333	50.7767
G39947_4314	4344422	LOC4344422	0.08	0.08	0	0	0.13	0.04	0.11	0.17	0.06	0.17	0.04	0.08	0.09	0.09	0	0	0.16	0.04	0.13	0.2	0.07	0.2	0.05	0.09	4	4	0	0	7	2	6	9	3	9.01	2	4	0.0533333	0.0566667	0.113333	0.0966667	0.06	0.0666667	0.133333	0.113333	2.66667	3	6
G39947_19296	4336281	LOC4336281	7.7	8.12	9.38	7.37	8.93	6.64	9.73	11.35	11.87	7.51	8.43	6.87	8.82	9.4	10.65	9.01	10.46	7.81	11.21	13.09	13.4	8.7	10.37	8.24	236.07	251.03	292	227.04	279.94	207	302	350	365	233.09	261.05	214	8.4	7.64667	10.9833	7.60333	9.62333	9.09333	12.5667	9.10333	259.7	237.993	339
G39947_7904	4326030	LOC4326030	0.07	0.07	0.05	0.22	0.27	0.21	0.11	0.18	0.11	0.25	0.07	0.32	0.08	0.09	0.06	0.27	0.31	0.25	0.12	0.2	0.12	0.29	0.09	0.38	4	4	3	13	15.28	11.01	5.99	11	6	14	4	18.99	0.0633333	0.233333	0.133333	0.213333	0.0766667	0.276667	0.146667	0.253333	3.66667	13.0967	7.66333
G39947_20505	9269399	LOC9269399	0	0.05	0	1.94	1.4	0.88	0.07	0.02	0	1.23	0.77	0.76	0	0.05	0	2.37	1.64	1.03	0.08	0.03	0	1.42	0.94	0.91	0	2	0	83	61	38	3	1	0	53	33	33	0.0166667	1.40667	0.03	0.92	0.0166667	1.68	0.0366667	1.09	0.666667	60.6667	1.33333
G39947_30917	4329290	LOC4329290	0.03	0	0.03	0.03	0.06	0.06	0.03	0	0	0	0	0	0.03	0	0.03	0.04	0.07	0.07	0.03	0	0	0	0	0	1	0	1	1	2	2	1	0	0	0	0	0	0.02	0.05	0.01	0	0.02	0.06	0.01	0	0.666667	1.66667	0.333333
G39947_24377	4352839	LOC4352839	2.98	4.83	4.15	5.21	4.42	3.12	6.53	5.63	3.78	5.4	3.82	3.96	3.41	5.59	4.72	6.36	5.17	3.67	7.52	6.49	4.27	6.25	4.7	4.75	91	149	129	160	138	97	202	173	116	167	118	123	3.98667	4.25	5.31333	4.39333	4.57333	5.06667	6.09333	5.23333	123	131.667	163.667
G39947_1004	4345297	LOC4345297	0.27	0.24	0.27	0.12	0.1	0.04	0.29	0.44	0.22	0.11	0.13	0.09	0.31	0.28	0.3	0.15	0.12	0.05	0.34	0.51	0.25	0.13	0.16	0.11	29	30	28	12	12	5	26	39	25	12	13	9	0.26	0.0866667	0.316667	0.11	0.296667	0.106667	0.366667	0.133333	29	9.66667	30
G39947_12719	112936637	LOC112936637	0.07	0	0	0	0	0	0.07	0	0	0	0	0	0.08	0	0	0	0	0	0.09	0	0	0	0	0	2.49	0	0	0	0	0	2.65	0	0	0	0	0	0.0233333	0	0.0233333	0	0.0266667	0	0.03	0	0.83	0	0.883333
G39947_24021	4329277	LOC4329277	9.03	11.47	9.08	9.96	5.75	4.64	14.76	12.7	16.85	4.29	5.08	3.25	10.34	13.28	10.3	12.17	6.74	5.46	17.01	14.65	19.01	4.97	6.25	3.89	241	309	246	267	157	126	399	341	451	116	137	88	9.86	6.78333	14.77	4.20667	11.3067	8.12333	16.89	5.03667	265.333	183.333	397
G39947_21875	4329084	LOC4329084	1.12	1.15	1.43	1.69	1.33	0.77	1.59	1.63	1.55	1.34	1.58	1	1.29	1.33	1.63	2.07	1.56	0.91	1.83	1.88	1.75	1.56	1.95	1.2	54.92	56.67	71.32	83.27	66.6	38.37	78.58	80.06	76.11	66.5	78.37	49.88	1.23333	1.26333	1.59	1.30667	1.41667	1.51333	1.82	1.57	60.97	62.7467	78.25
G39947_18119	4324413	LOC4324413	9.11	9.32	8.78	8.59	9.59	6.02	11.71	10.16	9.33	9.18	11.47	7.08	10.44	10.79	9.96	10.49	11.22	7.09	13.49	11.72	10.53	10.63	14.11	8.48	412	425	403	390	443	277	536	462	423	420	524	325	9.07	8.06667	10.4	9.24333	10.3967	9.6	11.9133	11.0733	413.333	370	473.667
G39947_26869	107278438	LOC107278438	1.24	0.66	1.18	0.88	0.74	1.44	1.4	1.77	0.89	0.88	1.01	1.18	1.43	0.76	1.34	1.08	0.87	1.7	1.62	2.04	1	1.02	1.24	1.42	28	15	27	20	17	33	32	40	20	20	23	27	1.02667	1.02	1.35333	1.02333	1.17667	1.21667	1.55333	1.22667	23.3333	23.3333	30.6667
G39947_11281	4352578	LOC4352578	0.1	0.03	0.05	0	0	0.02	0.08	0.05	0.1	0.03	0	0.03	0.12	0.04	0.06	0	0	0.02	0.1	0.06	0.12	0.04	0	0.04	6	2	3	0	0	1	5	3	6	2	0	2	0.06	0.00666667	0.0766667	0.02	0.0733333	0.00666667	0.0933333	0.0266667	3.66667	0.333333	4.66667
G39947_22638	4336897	LOC4336897	3.66	3.4	2.74	2.03	1.58	1.66	2.88	3.06	2.58	2.46	1.73	2.39	4.19	3.94	3.11	2.48	1.85	1.95	3.32	3.53	2.92	2.85	2.13	2.87	113	106	86	63	50	52	90	95	80	77	54	75	3.26667	1.75667	2.84	2.19333	3.74667	2.09333	3.25667	2.61667	101.667	55	88.3333
G39947_20911	4331882	LOC4331882	9.32	8.66	10.14	12.01	12.76	13.91	11.66	11.6	9.75	15.71	16.84	12.39	10.68	10.02	11.52	14.67	14.93	16.37	13.43	13.38	11	18.21	20.71	14.85	143	134	158	185	200	217	181	179	150	244	261	193	9.37333	12.8933	11.0033	14.98	10.74	15.3233	12.6033	17.9233	145	200.667	170
G39947_9826	4343003	LOC4343003	8.53	9.5	9.24	4.07	4.34	3.45	10.87	10.34	7.67	4.63	5.48	4.19	9.77	10.99	10.49	4.97	5.08	4.06	12.52	11.92	8.65	5.36	6.74	5.03	409.58	459.97	451.38	196.35	212.94	168.6	528.44	499.73	370.67	225.59	266.24	204.53	9.09	3.95333	9.62667	4.76667	10.4167	4.70333	11.03	5.71	440.31	192.63	466.28
G39947_30944	4331769	LOC4331769	0	0.08	0.08	0	0	0	0.08	0.08	0	0.08	0	0	0	0.09	0.09	0	0	0	0.09	0.09	0	0.09	0	0	0	1	1	0	0	0	1	1	0	1	0	0	0.0533333	0	0.0533333	0.0266667	0.06	0	0.06	0.03	0.666667	0	0.666667
G39947_22579	4332563	LOC4332563	10.43	11.53	8.46	13.32	10.54	9.07	12.9	13.99	14.14	10.41	11.88	8.38	11.95	13.35	9.61	16.27	12.34	10.67	14.86	16.13	15.96	12.07	14.61	10.04	364	406	300	467	376	322	456	491	495	368	419	297	10.14	10.9767	13.6767	10.2233	11.6367	13.0933	15.65	12.24	356.667	388.333	480.667
G39947_13287	4339191	LOC4339191	50.54	47.4	56.15	30.61	29.22	20.95	66.25	63.75	54.34	28.13	27.99	19.76	57.91	54.87	63.74	37.41	34.2	24.66	76.31	73.52	61.33	32.6	34.43	23.68	1641.1	1552.57	1850.89	998.41	969.52	691.79	2177.41	2081.41	1769.11	924.58	918.25	651.48	51.3633	26.9267	61.4467	25.2933	58.84	32.09	70.3867	30.2367	1681.52	886.573	2009.31
G39947_1385	4337952	LOC4337952	16.34	19.46	16.6	11.84	13.44	9.56	9.75	12.73	16.21	11.3	14.65	10.61	18.73	22.52	18.84	14.46	15.73	11.25	11.23	14.68	18.29	13.1	18.02	12.72	848.98	1035.8	891.99	670	776	559	535.86	684.11	852.53	649.99	843	626.99	17.4667	11.6133	12.8967	12.1867	20.03	13.8133	14.7333	14.6133	925.59	668.333	690.833
G39947_20163	4329715	LOC4329715	0.26	0.1	0.15	0.16	0.31	0.15	0.16	0.36	0.26	0.16	0.31	0.26	0.3	0.12	0.18	0.19	0.36	0.18	0.18	0.42	0.29	0.18	0.38	0.31	5	2	3	3	6	3	3	7	5	3	6	5	0.17	0.206667	0.26	0.243333	0.2	0.243333	0.296667	0.29	3.33333	4	5
G39947_24677	9268832	LOC9268832	29.22	28.44	31.08	27.65	24.76	25.84	47.05	41.98	35.72	31.55	26.15	25.09	33.48	32.92	35.29	33.79	28.98	30.41	54.2	48.42	40.32	36.56	32.17	30.07	444	436	479	422	384	399	723	641	544	485	401	387	29.58	26.0833	41.5833	27.5967	33.8967	31.06	47.6467	32.9333	453	401.667	636
G39947_7372	4327021	LOC4327021	48.06	40.42	39.06	36.43	35.22	41.38	23.46	32.07	33.2	29.99	33.89	36.16	55.07	46.79	44.35	44.51	41.22	48.71	27.03	36.99	37.47	34.75	41.7	43.34	2031	1727	1685	1523	1495	1746	1003	1350	1411	1256	1414	1509	42.5133	37.6767	29.5767	33.3467	48.7367	44.8133	33.83	39.93	1814.33	1588	1254.67
G39947_31373	4327502	LOC4327502	2.82	3.03	2.94	1.83	1.52	1.23	3.66	3.35	2.7	1.7	2.11	1.66	3.23	3.5	3.34	2.23	1.78	1.45	4.22	3.87	3.04	1.97	2.6	1.99	168.98	183	178.98	110	93	75	222	202	161.99	103	128	101	2.93	1.52667	3.23667	1.82333	3.35667	1.82	3.71	2.18667	176.987	92.6667	195.33
G39947_9606	4324458	LOC4324458	7.14	6.44	7.05	3.53	4.14	4.38	9.19	7.77	7.72	7.15	5.59	3.97	8.18	7.46	8	4.31	4.85	5.16	10.59	8.96	8.72	8.28	6.88	4.75	123	113	124	62	73	77	161	136	135	127	98	70	6.87667	4.01667	8.22667	5.57	7.88	4.77333	9.42333	6.63667	120	70.6667	144
G39947_10982	4348270	LOC4348270	6.57	6.25	4.97	14.03	12.11	11.29	8.89	8.73	8.54	12.65	15.73	11.54	7.53	7.24	5.64	17.15	14.17	13.28	10.24	10.07	9.64	14.66	19.35	13.83	213	205	164	458	401	372	292	285	278	415	516	381	5.93	12.4767	8.72	13.3067	6.80333	14.8667	9.98333	15.9467	194	410.333	285
G39947_25577	4341645	LOC4341645	12.58	14.96	14	9.58	8.33	6.31	16.47	14.92	12.97	9.34	8.9	6.14	14.41	17.31	15.9	11.71	9.75	7.43	18.97	17.21	14.64	10.83	10.95	7.36	736.98	883.97	832.99	563.99	498.99	375.98	976.97	878.99	761.98	554.01	527	365.4	13.8467	8.07333	14.7867	8.12667	15.8733	9.63	16.94	9.71333	817.98	479.653	872.647
G39947_5091	4333435	LOC4333435	45.97	41.05	47.57	23.63	26.78	20.35	59.51	55.32	43.49	25.34	35.25	23.02	52.67	47.52	54	28.87	31.34	23.95	68.55	63.8	49.08	29.37	43.37	27.59	1613.04	1446.99	1692.05	830.99	961	724.03	2112.05	1951.05	1531.13	897.02	1252.02	818.02	44.8633	23.5867	52.7733	27.87	51.3967	28.0533	60.4767	33.4433	1584.03	838.673	1864.74
G39947_30949	4342064	LOC4342064	0.71	0.7	0.83	0.42	0.64	0.56	0.98	1.59	0.99	0.56	0.51	0.79	0.81	0.81	0.95	0.52	0.75	0.65	1.12	1.83	1.11	0.65	0.63	0.94	15	15	18	9	14	12	21	34	21	12	11	17	0.746667	0.54	1.18667	0.62	0.856667	0.64	1.35333	0.74	16	11.6667	25.3333
G39947_3332	107277956	LOC107277956	0.06	0.03	0	0.5	0.71	0.25	0.05	0.06	0.03	0.8	0.41	0.49	0.06	0.03	0	0.61	0.83	0.29	0.06	0.06	0.03	0.92	0.51	0.59	2	1	0	18	26	9	2	2	1	29	15	18	0.03	0.486667	0.0466667	0.566667	0.03	0.576667	0.05	0.673333	1	17.6667	1.66667
G39947_29254	9268143	LOC9268143	5.13	4.49	5.16	6.03	5.88	3.81	7.98	7.22	8.27	4.8	5.56	2.9	5.88	5.2	5.86	7.37	6.88	4.49	9.19	8.33	9.34	5.56	6.85	3.48	94	83	96	111	110	71	148	133	152	89	103	54	4.92667	5.24	7.82333	4.42	5.64667	6.24667	8.95333	5.29667	91	97.3333	144.333
G39947_6824	107280755	LOC107280755	0	0	0	0.1	0.25	0	0	0	0	0	0	0.06	0	0	0	0.12	0.29	0	0	0	0	0	0	0.08	0	0	0	3.89	9.76	0	0	0	0	0	0	2.51	0	0.116667	0	0.02	0	0.136667	0	0.0266667	0	4.55	0
G39947_29855	107280582	LOC107280582	0.13	0.2	0.07	0.52	0.36	0.46	0.04	0.06	0.13	0.46	0.35	0.58	0.15	0.23	0.08	0.63	0.42	0.54	0.05	0.06	0.14	0.53	0.43	0.7	9	14	5	37	26.01	33	3	4	9	33	25	42.01	0.133333	0.446667	0.0766667	0.463333	0.153333	0.53	0.0833333	0.553333	9.33333	32.0033	5.33333
G39947_19232	4344091	LOC4344091	40.07	34.81	36.84	51.68	40.18	41.65	27.79	36.17	38.61	39.65	39.34	44.46	45.92	40.3	41.83	63.15	47.03	49.03	32.02	41.71	43.57	45.95	48.4	53.28	735	644	686	952	753	777	516	667	710	736	729	828	37.24	44.5033	34.19	41.15	42.6833	53.07	39.1	49.21	688.333	827.333	631
G39947_24234	4339679	LOC4339679	0	0	0	0	0.03	0.09	0	0	0.03	0	0.03	0	0	0	0	0	0.04	0.11	0	0	0.04	0	0.04	0	0	0	0	0	1	3	0	0	1	0	1	0	0	0.04	0.01	0.01	0	0.05	0.0133333	0.0133333	0	1.33333	0.333333
G39947_28375	4324881	LOC4324881	1.82	2.07	1.74	1.81	2.5	2.1	1.28	1.42	2.58	1.93	1.75	2	2.09	2.39	1.98	2.21	2.93	2.47	1.47	1.63	2.91	2.23	2.15	2.4	69	79	67	69	97	81	49	54	98	74	67	77	1.87667	2.13667	1.76	1.89333	2.15333	2.53667	2.00333	2.26	71.6667	82.3333	67
G39947_13210	4344956	LOC4344956	0.32	0.31	0.4	1.36	0.57	0.62	0.16	0.27	0.05	0.73	0.68	0.56	0.36	0.36	0.45	1.66	0.66	0.73	0.18	0.31	0.06	0.84	0.83	0.68	6	6	7.67	26	11	12	3	5.21	1	13.99	13	10.88	0.343333	0.85	0.16	0.656667	0.39	1.01667	0.183333	0.783333	6.55667	16.3333	3.07
G39947_5764	9272431	LOC9272431	0.25	0.25	0.57	0.4	0.21	0.24	0.25	0.53	0.37	0.3	0.34	0.31	0.28	0.29	0.64	0.49	0.25	0.29	0.28	0.61	0.42	0.35	0.42	0.37	8	8	19	13	7	8	8	17	12	10	11	10	0.356667	0.283333	0.383333	0.316667	0.403333	0.343333	0.436667	0.38	11.6667	9.33333	12.3333
G39947_2180	4343962	LOC4343962	0	0	0	3.19	2.42	3.15	0	0	0	3.22	1.93	2.38	0	0	0	3.9	2.83	3.71	0	0	0	3.73	2.37	2.85	0	0	0	61	47	61	0	0	0	62	37	46	0	2.92	0	2.51	0	3.48	0	2.98333	0	56.3333	0
G39947_26634	4340661	LOC4340661	6.3	6.73	7.29	3.71	2.39	3.79	16.68	26.1	7.93	11.36	15.25	6.27	7.22	7.79	8.28	4.54	2.8	4.46	19.21	30.1	8.95	13.17	18.77	7.51	103	111	121	61	40	63	276	429	130	188	252	104	6.77333	3.29667	16.9033	10.96	7.76333	3.93333	19.42	13.15	111.667	54.6667	278.333
G39947_29925	4348573	LOC4348573	2.64	2.8	3.15	4.08	5.32	2.75	4.23	4.14	4.12	6.01	6.45	3.3	3.02	3.24	3.58	4.99	6.22	3.23	4.88	4.77	4.65	6.97	7.94	3.96	85	91	103	132	175	90	138	134	133	196	210	108	2.86333	4.05	4.16333	5.25333	3.28	4.81333	4.76667	6.29	93	132.333	135
G39947_25216	107280339	LOC107280339	0.71	0.7	0.7	1.64	0.81	2.09	1.16	0.59	0.35	1.16	1.52	2.9	0.81	0.81	0.79	2.01	0.95	2.46	1.34	0.68	0.4	1.35	1.87	3.48	6	6	6	14	7	18	10	5	3	10	13	25	0.703333	1.51333	0.7	1.86	0.803333	1.80667	0.806667	2.23333	6	13	6
G39947_10518	4348360	LOC4348360	0.13	0.05	0.13	0.36	0.2	0.16	0.11	0.01	0.04	0.22	0.2	0.05	0.15	0.06	0.14	0.45	0.23	0.19	0.12	0.02	0.05	0.25	0.25	0.06	7	3	7	20	11	9	6	0.76	2.21	12	11	3	0.103333	0.24	0.0533333	0.156667	0.116667	0.29	0.0633333	0.186667	5.66667	13.3333	2.99
G39947_165	9271666	LOC9271666	8.97	7.88	8.06	12.41	11.37	9.78	9.18	7.88	7.96	9.15	13.37	10.44	10.27	9.13	9.15	15.17	13.31	11.51	10.58	9.08	8.99	10.6	16.45	12.51	274	243	250	381	355	304	284	242	244	283	413	324	8.30333	11.1867	8.34	10.9867	9.51667	13.33	9.55	13.1867	255.667	346.667	256.667
G39947_22974	4331076	LOC4331076	14.2	10.4	15.06	28.55	44.92	37.75	17.7	16.59	14.75	49.1	44.32	38	16.28	12.04	17.1	34.89	52.58	44.43	20.39	19.13	16.64	56.9	54.52	45.54	367	271	395	741	1186	992	463	431	382	1284	1157	997	13.22	37.0733	16.3467	43.8067	15.14	43.9667	18.72	52.32	344.333	973	425.333
G39947_1119	4327895	LOC4327895	95.55	90.53	105.17	70.39	67.35	77.59	144.2	129.41	124.9	77.23	69.65	68.2	109.48	104.8	119.4	86.01	78.83	91.32	166.1	149.26	140.97	89.5	85.69	81.73	1780	1701	1989	1317	1282	1470	2719	2424	2333	1456	1311	1290	97.0833	71.7767	132.837	71.6933	111.227	85.3867	152.11	85.64	1823.33	1356.33	2492
G39947_12712	4330176	LOC4330176	4.06	4.79	3.78	6.97	5.33	4.94	7.18	6.91	6.08	6.36	7.62	4.93	4.65	5.55	4.29	8.51	6.23	5.82	8.27	7.97	6.86	7.37	9.38	5.91	167	199	158	288	224	207	299	286	251	265	317	206	4.21	5.74667	6.72333	6.30333	4.83	6.85333	7.7	7.55333	174.667	239.667	278.667
G39947_10453	4348674	LOC4348674	0	0	0.03	0	0.03	0	0	0	0.03	0.03	0.03	0	0	0	0.03	0	0.03	0	0	0	0.03	0.03	0.04	0	0	0	1	0	1	0	0	0	1	1	1	0	0.01	0.01	0.01	0.02	0.01	0.01	0.01	0.0233333	0.333333	0.333333	0.333333
G39947_5023	4335039	LOC4335039	14.56	13.25	12.89	16.52	19.42	15.86	9.41	10.6	12.99	16.36	16.63	15.25	16.68	15.34	14.63	20.18	22.73	18.66	10.84	12.23	14.66	18.96	20.46	18.27	474	435	426	540	646	525	310	347	424	539	547	504	13.5667	17.2667	11	16.08	15.55	20.5233	12.5767	19.23	445	570.333	360.333
G39947_3186	107280588	LOC107280588	0.07	0	0.06	0.13	0.06	0.11	0.03	0.13	0	0.1	0.1	0.03	0.08	0	0.07	0.16	0.07	0.13	0.04	0.15	0	0.11	0.12	0.04	2	0	2	4	1.75	3.47	1	4	0	3.01	3	1	0.0433333	0.1	0.0533333	0.0766667	0.05	0.12	0.0633333	0.09	1.33333	3.07333	1.66667
G39947_985	4333145	LOC4333145	14.2	14.2	15.44	12.44	9.34	7.04	15.36	15.36	15.7	7.2	12.18	8.64	16.27	16.44	17.53	15.2	10.93	8.28	17.7	17.72	17.71	8.34	14.98	10.36	1493	1513	1624	1321	1011.01	757	1633	1617	1652	764	1292	926	14.6133	9.60667	15.4733	9.34	16.7467	11.47	17.71	11.2267	1543.33	1029.67	1634
G39947_763	4351044	LOC4351044	0	0	0	0.07	0.02	0.02	0	0	0	0	0.02	0.02	0	0	0	0.08	0.02	0.02	0	0	0	0	0.02	0.02	0	0	0	4	1	1	0	0	0	0	1	1	0	0.0366667	0	0.0133333	0	0.04	0	0.0133333	0	2	0
G39947_23313	9266587	LOC9266587	3.87	3.69	4.4	2.77	2.7	1.29	5.87	4.92	4.22	2.48	3.27	1.93	4.44	4.27	5	3.39	3.16	1.52	6.76	5.68	4.76	2.87	4.02	2.31	183.06	175.94	211.42	131.73	130.52	62.23	280.75	234.02	199.94	118.66	156.17	92.69	3.98667	2.25333	5.00333	2.56	4.57	2.69	5.73333	3.06667	190.14	108.16	238.237
G39947_15849	4340442	LOC4340442	2.11	2.25	1.69	0.75	0.8	0.73	3	2.38	2.47	0.83	1.29	0.74	2.41	2.6	1.92	0.92	0.94	0.86	3.46	2.75	2.79	0.96	1.58	0.89	131	141	107	47	51	46	189	149	154	52	81	47	2.01667	0.76	2.61667	0.953333	2.31	0.906667	3	1.14333	126.333	48	164
G39947_13950	4338364	LOC4338364	0.35	0.29	0.25	0.34	0.36	0.18	0.35	0.16	0.16	0.26	0.38	0.33	0.41	0.33	0.29	0.42	0.42	0.21	0.4	0.18	0.18	0.31	0.47	0.39	33	27	24	32	34	17	33	15	15	25	36	31	0.296667	0.293333	0.223333	0.323333	0.343333	0.35	0.253333	0.39	28	27.6667	21
G39947_8731	107278194	LOC107278194	0.04	0.02	0	6.98	7.94	7.18	0.13	0.13	0.19	7.5	7.63	8	0.05	0.02	0	8.53	9.29	8.45	0.15	0.16	0.22	8.69	9.38	9.58	1.42	0.71	0	237.93	274.29	247.01	4.59	4.56	6.47	258.07	261.87	274.38	0.02	7.36667	0.15	7.71	0.0233333	8.75667	0.176667	9.21667	0.71	253.077	5.20667
G39947_14001	107278316	LOC107278316	0	0	0	0	0.04	0.02	0	0	0	0	0.02	0	0	0	0	0	0.05	0.02	0	0	0	0	0.02	0	0	0	0	0	2	1	0	0	0	0	1	0	0	0.02	0	0.00666667	0	0.0233333	0	0.00666667	0	1	0
G39947_12412	4330988	LOC4330988	0.24	0.07	0.24	0.35	0.1	0.17	0.27	0.03	0.07	0.24	0.24	0.38	0.28	0.08	0.27	0.42	0.12	0.2	0.32	0.04	0.08	0.28	0.3	0.45	7	2	7	10	3	5	8	1	2	7	7	11	0.183333	0.206667	0.123333	0.286667	0.21	0.246667	0.146667	0.343333	5.33333	6	3.66667
G39947_4093	4337077	LOC4337077	0	0.06	0	0	0.11	0.06	0	0.06	0.09	0	0.05	0.06	0	0.07	0	0	0.13	0.07	0	0.07	0.11	0	0.06	0.07	0	1	0	0	2	1	0	1	2	0	1	1	0.02	0.0566667	0.05	0.0366667	0.0233333	0.0666667	0.06	0.0433333	0.333333	1	1
G39947_5832	107276003	LOC107276003	0	0	0	0	0	0	0	0.05	0	0	0	0	0	0	0	0	0	0	0	0.06	0	0	0	0	0	0	0	0	0	0	0	1	0	0	0	0	0	0	0.0166667	0	0	0	0.02	0	0	0	0.333333
G39947_26111	4341471	LOC4341471	1.88	1.54	1.79	1.87	0.83	1.6	2.5	3.55	2.78	1.6	1.16	1.34	2.16	1.79	2.03	2.29	0.97	1.88	2.88	4.1	3.14	1.86	1.42	1.61	29	24	28	29	13	25	39	55	43	25	18	21	1.73667	1.43333	2.94333	1.36667	1.99333	1.71333	3.37333	1.63	27	22.3333	45.6667
G39947_21165	4346662	LOC4346662	2.12	2.43	2.79	2.34	1.76	2.14	3.37	2.81	3.18	2.5	3.18	2.31	2.43	2.81	3.16	2.86	2.05	2.51	3.88	3.25	3.58	2.89	3.91	2.77	84	97	112	93	71	86	135	112	126	100	127	93	2.44667	2.08	3.12	2.66333	2.8	2.47333	3.57	3.19	97.6667	83.3333	124.333
G39947_9750	4345149	LOC4345149	23.6	22.9	28.09	15.35	19.15	11.9	36.04	33.2	32.52	16.93	22.21	14.21	27.04	26.51	31.89	18.76	22.41	14.01	41.51	38.29	36.7	19.62	27.32	17.02	487	474	579	310	408	252	770	679	645	351	457	280	24.8633	15.4667	33.92	17.7833	28.48	18.3933	38.8333	21.32	513.333	323.333	698
G39947_17792	107281290	LOC107281290	0	0	0	0	0	0	0	0	0	0	0	0	0	0	0	0	0	0	0	0	0	0	0	0	0	0	0	0	0	0	0	0	0	0	0	0	0	0	0	0	0	0	0	0	0	0	0
G39947_6012	4330271	LOC4330271	59.82	57.97	56.67	57.11	55.91	42.8	85.21	84.96	75.85	60.61	69.12	52.16	68.54	67.11	64.34	69.78	65.44	50.38	98.15	97.99	85.6	70.24	85.04	62.51	1021	998	982	979	975	743	1472	1458	1298	1047	1192	904	58.1533	51.94	82.0067	60.63	66.6633	61.8667	93.9133	72.5967	1000.33	899	1409.33
G39947_12694	107275725	LOC107275725	0.11	0	0	0	0	0	0	0	0	0	0	0	0.12	0	0	0	0	0	0	0	0	0	0	0	1	0	0	0	0	0	0	0	0	0	0	0	0.0366667	0	0	0	0.04	0	0	0	0.333333	0	0
G39947_30313	4336627	LOC4336627	171.87	157.67	139.87	164.91	115.73	196.02	200.34	179.29	132.05	187.29	145.09	179.95	196.94	182.51	158.79	201.51	135.46	230.73	230.76	206.79	149.03	217.04	178.51	215.65	3170	2933	2619	3055	2181	3677	3740	3325	2442	3496	2704	3370	156.47	158.887	170.56	170.777	179.413	189.233	195.527	203.733	2907.33	2971	3169
G39947_13308	4328033	LOC4328033	0.05	0.13	0.1	0.18	0.3	0.48	0.05	0.39	0.34	0.54	0.18	0.46	0.06	0.15	0.12	0.22	0.36	0.57	0.06	0.45	0.38	0.62	0.22	0.55	2	5	4	7	12	19	2	15	13	21	7	18	0.0933333	0.32	0.26	0.393333	0.11	0.383333	0.296667	0.463333	3.66667	12.6667	10
G39947_25067	9266485	LOC9266485	0.15	0.37	0.36	0.95	1.23	0.65	0.22	0.37	0.52	0.36	0.73	0.65	0.17	0.42	0.41	1.17	1.44	0.77	0.25	0.42	0.58	0.42	0.9	0.78	2	5	5	13	17	9	3	5	7	5	10	9	0.293333	0.943333	0.37	0.58	0.333333	1.12667	0.416667	0.7	4	13	5
G39947_17865	4344902	LOC4344902	0.07	0.03	0	0.34	0.13	0.13	0.04	0	0	0.44	0.17	0.1	0.08	0.04	0	0.41	0.16	0.16	0.04	0	0	0.51	0.21	0.12	2	1	0	10	4	4	1.07	0	0	13	5	3	0.0333333	0.2	0.0133333	0.236667	0.04	0.243333	0.0133333	0.28	1	6	0.356667
G39947_20119	107275703	LOC107275703	0	0	0	0	0	0	0	0	0	0	0	0	0	0	0	0	0	0	0	0	0	0	0	0	0	0	0	0	0	0	0	0	0	0	0	0	0	0	0	0	0	0	0	0	0	0	0
G39947_17941	4344429	LOC4344429	11.9	11.65	11.9	8.65	6.79	7.75	13.48	13.13	11.76	12	11.35	10.54	13.64	13.48	13.51	10.58	7.94	9.13	15.53	15.14	13.28	13.9	13.96	12.64	558.9	556	547.02	393.76	334.57	358.63	617.87	617.71	527.87	553.16	511.58	485.06	11.8167	7.73	12.79	11.2967	13.5433	9.21667	14.65	13.5	553.973	362.32	587.817
G39947_1217	107275263	LOC107275263	2.56	3.38	2.38	3.18	2.58	2.26	3.59	3.65	2.63	1.66	3.3	1.82	2.93	3.91	2.7	3.88	3.02	2.66	4.14	4.21	2.97	1.93	4.06	2.18	140	192	131	173	139	121	198	201	144	91	178	100	2.77333	2.67333	3.29	2.26	3.18	3.18667	3.77333	2.72333	154.333	144.333	181
G39947_15131	4328780	LOC4328780	12.31	9.97	11.19	6.51	5.65	7.25	8.57	9.5	10.14	7.25	4.81	6.47	14.1	11.54	12.71	7.95	6.61	8.53	9.88	10.95	11.44	8.4	5.92	7.76	339	277	313	180	159	203	239	263	280	202	134	181	11.1567	6.47	9.40333	6.17667	12.7833	7.69667	10.7567	7.36	309.667	180.667	260.667
G39947_24110	4335539	LOC4335539	1.6	2.36	1.66	1.39	1.9	1.09	2.26	1.91	2.04	1.55	2.05	1.62	1.83	2.73	1.88	1.7	2.23	1.28	2.6	2.2	2.3	1.8	2.52	1.94	75	110	79	63	89	51	106	90	96	72	96	76	1.87333	1.46	2.07	1.74	2.14667	1.73667	2.36667	2.08667	88	67.6667	97.3333
G39947_20676	4330044	LOC4330044	0.53	0.58	0.46	0.03	0.06	0.09	0.49	0.41	0.44	0.06	0.23	0.15	0.61	0.68	0.53	0.04	0.07	0.1	0.57	0.47	0.5	0.07	0.29	0.17	18	20	16	1	2	3	17	14	15.03	2	8	5	0.523333	0.06	0.446667	0.146667	0.606667	0.07	0.513333	0.176667	18	2	15.3433
G39947_7839	107278772	LOC107278772	0	0	0	0	0.1	0	0	0	0	0	0.1	0	0	0	0	0	0.12	0	0	0	0	0	0.12	0	0	0	0	0	3.35	0	0	0	0	0	3.13	0	0	0.0333333	0	0.0333333	0	0.04	0	0.04	0	1.11667	0
G39947_31208	4337552	LOC4337552	49.51	51.95	62.2	28.23	32.23	25.59	79.32	70.74	60.53	36.12	34.9	25.8	56.73	60.14	70.62	34.5	37.73	30.12	91.36	81.59	68.31	41.86	42.94	30.92	1147	1214	1463	657	763	603	1860	1648	1406	847	817	607	54.5533	28.6833	70.1967	32.2733	62.4967	34.1167	80.42	38.5733	1274.67	674.333	1638
G39947_4198	4326371	LOC4326371	0	0	0	0.1	0.1	0.12	0	0	0	0.06	0.03	0.09	0	0	0	0.13	0.11	0.14	0	0	0	0.07	0.04	0.11	0	0	0	3.34	3.2	3.98	0	0	0	2	1.06	3	0	0.106667	0	0.06	0	0.126667	0	0.0733333	0	3.50667	0
G39947_2506	9270089	LOC9270089	0.81	0.72	0.7	0.5	0.3	0.65	0.59	0.66	0.45	0.51	0.59	0.63	0.93	0.83	0.79	0.61	0.35	0.76	0.68	0.76	0.51	0.59	0.72	0.75	27.13	24.32	23.82	16.68	10.23	22.01	20.08	22.2	15.13	17.32	19.83	21.38	0.743333	0.483333	0.566667	0.576667	0.85	0.573333	0.65	0.686667	25.09	16.3067	19.1367
G39947_2187	4329292	LOC4329292	0.12	0.15	0.04	0.15	0.09	0.07	0.18	0.18	0.12	0.07	0.12	0.19	0.14	0.17	0.05	0.18	0.1	0.09	0.21	0.21	0.14	0.09	0.15	0.23	8	10	3	10	6	5	12	12	8	5	8	13	0.103333	0.103333	0.16	0.126667	0.12	0.123333	0.186667	0.156667	7	7	10.6667
G39947_10492	9268856	LOC9268856	0	0	0	0.12	0.12	0	0	0	0	0.25	0.06	0.25	0	0	0	0.15	0.14	0	0	0	0	0.29	0.08	0.3	0	0	0	2	2	0	0	0	0	4	1	4	0	0.08	0	0.186667	0	0.0966667	0	0.223333	0	1.33333	0
G39947_14992	107275351	LOC107275351	0.06	0	0	0	0	0	0	0	0	0	0	0	0.07	0	0	0	0	0	0	0	0	0	0	0	1	0	0	0	0	0	0	0	0	0	0	0	0.02	0	0	0	0.0233333	0	0	0	0.333333	0	0
G39947_610	107278602	LOC107278602	0	0.02	0	1.26	1.18	1.05	0	0.02	0.02	0.9	1.52	1.11	0	0.02	0	1.54	1.38	1.24	0	0.02	0.02	1.04	1.86	1.33	0	1	0	63	60	53	0	1	1	45	76	56	0.00666667	1.16333	0.0133333	1.17667	0.00666667	1.38667	0.0133333	1.41	0.333333	58.6667	0.666667
G39947_24623	107280797	LOC107280797	0	0	0.07	0	0	0	0	0	0	0	0	0.07	0	0	0.08	0	0	0	0	0	0	0	0	0.08	0	0	1	0	0	0	0	0	0	0	0	1	0.0233333	0	0	0.0233333	0.0266667	0	0	0.0266667	0.333333	0	0
G39947_22434	107278385	LOC107278385	0	0	0	0	0	0	0	0	0	0.03	0	0	0	0	0	0	0	0	0	0	0	0.03	0	0	0	0	0	0	0	0	0	0	0	1	0	0	0	0	0	0.01	0	0	0	0.01	0	0	0
G39947_25036	4334582	LOC4334582	0.05	0.14	0	0.09	0.32	0.09	0.06	0.09	0.09	0.37	0.34	0.18	0.05	0.16	0	0.11	0.37	0.11	0.07	0.1	0.1	0.43	0.42	0.22	2	6	0	4	14	4	2	3	3	15	14	8	0.0633333	0.166667	0.08	0.296667	0.07	0.196667	0.09	0.356667	2.66667	7.33333	2.66667
G39947_8308	4344860	LOC4344860	5.1	7.44	7.15	4.65	5.18	3.37	8.3	7.02	5.73	3.49	3.86	3.43	5.84	8.61	8.12	5.68	6.06	3.97	9.56	8.1	6.46	4.04	4.75	4.11	205	302	292	188	213	138	338	284	231	142	157	140	6.56333	4.4	7.01667	3.59333	7.52333	5.23667	8.04	4.3	266.333	179.667	284.333
G39947_23032	4331875	LOC4331875	19.05	22.32	22.47	8.23	9.3	8.56	29.04	25.19	24.13	10.51	8.42	7.11	21.83	25.84	25.51	10.05	10.88	10.08	33.45	29.06	27.24	12.18	10.36	8.53	385	455	461	167	192	176	594	512	489	215	172	146	21.28	8.69667	26.12	8.68	24.3933	10.3367	29.9167	10.3567	433.667	178.333	531.667
G39947_28204	4349774	LOC4349774	29.37	28.02	27.41	35.05	27.37	41.15	33.62	32.1	27.73	39.88	33.54	48.58	33.65	32.43	31.11	42.83	32.04	48.44	38.72	37.02	31.3	46.21	41.26	58.22	1229.22	1182.86	1164.64	1473.79	1170.79	1751.91	1424.35	1351.09	1164	1689.28	1418.52	2064.9	28.2667	34.5233	31.15	40.6667	32.3967	41.1033	35.68	48.5633	1192.24	1465.5	1313.15
G39947_24002	4339579	LOC4339579	8.72	8.56	9.52	7.58	7.31	5.48	7.29	8.66	6.01	7.85	9.58	6.39	9.99	9.91	10.8	9.26	8.56	6.45	8.4	9.99	6.79	9.1	11.79	7.66	787	779	872	687	674	503	666	786	544	717	874	586	8.93333	6.79	7.32	7.94	10.2333	8.09	8.39333	9.51667	812.667	621.333	665.333
G39947_17346	4326643	LOC4326643	18.07	17.65	17.61	18.73	16.62	17.95	22.63	22.25	19.48	19.63	21.85	18.9	20.7	20.43	19.99	22.89	19.45	21.13	26.06	25.67	21.98	22.75	26.88	22.65	482	475	477	502	453	487	611	597	521	530	589	512	17.7767	17.7667	21.4533	20.1267	20.3733	21.1567	24.57	24.0933	478	480.667	576.333
G39947_19028	112938812	LOC112938812	0.03	0.05	0	2.83	2.63	2.33	0	0.05	0	3.07	3.23	1.87	0.03	0.06	0	3.46	3.07	2.74	0	0.06	0	3.55	3.97	2.24	1	2	0	108	102	89.9	0	2	0	118	124	72	0.0266667	2.59667	0.0166667	2.72333	0.03	3.09	0.02	3.25333	1	99.9667	0.666667
G39947_24603	107279238	LOC107279238	0	0.02	0	0	0.26	0.11	0	0	0	0.09	0.23	0.18	0	0.02	0	0	0.3	0.13	0	0	0	0.11	0.29	0.21	0	1	0	0	16	6.63	0	0	0	5.86	14.41	11	0.00666667	0.123333	0	0.166667	0.00666667	0.143333	0	0.203333	0.333333	7.54333	0
G39947_18112	4328605	LOC4328605	0.04	0.04	0.09	0.33	0.04	0.07	0.11	0.07	0.09	0.07	0.11	0.02	0.05	0.05	0.1	0.41	0.05	0.08	0.13	0.08	0.1	0.08	0.14	0.03	2	2	4	15	2	3	5	3	4	3	5	1	0.0566667	0.146667	0.09	0.0666667	0.0666667	0.18	0.103333	0.0833333	2.66667	6.66667	4
G39947_18375	107277309	LOC107277309	1.41	1.24	0.95	0.83	0.69	1.13	1.55	1.34	1.28	1.36	0.76	1.36	1.62	1.44	1.08	1.01	0.81	1.34	1.79	1.55	1.44	1.58	0.94	1.63	44	39	30.01	25.98	21.99	35.99	49.01	42.01	40.01	43	24	42.99	1.2	0.883333	1.39	1.16	1.38	1.05333	1.59333	1.38333	37.67	27.9867	43.6767
G39947_23588	4328492	LOC4328492	169.42	166.8	157.74	150.85	139.28	134.56	222.61	211.32	198.8	155.47	136.74	129.19	194.12	193.08	179.07	184.33	163.03	158.39	256.42	243.73	224.37	180.17	168.24	154.81	1760.69	1748.41	1664.21	1574.66	1479.08	1422.31	2341.66	2208.27	2071.58	1635.27	1435.96	1363.2	164.653	141.563	210.91	140.467	188.757	168.583	241.507	167.74	1724.44	1492.02	2207.17
G39947_20701	4347242	LOC4347242	10.62	12.02	9.82	9.4	7.36	6.21	13.18	14.03	11.39	10.41	9.14	7	12.17	13.92	11.15	11.49	8.62	7.31	15.18	16.18	12.85	12.06	11.25	8.39	360	411	338	320	255	214	452	478	387	357	313	241	10.82	7.65667	12.8667	8.85	12.4133	9.14	14.7367	10.5667	369.667	263	439
G39947_9908	4344592	LOC4344592	0.79	1.1	0.8	0.19	0.13	0.06	1.52	0.99	1.37	0.09	0.28	0.09	0.9	1.27	0.9	0.23	0.15	0.07	1.75	1.14	1.54	0.11	0.34	0.11	42	59	43	10	7	3	82	53	73	5	15	5	0.896667	0.126667	1.29333	0.153333	1.02333	0.15	1.47667	0.186667	48	6.66667	69.3333
G39947_17036	107279122	LOC107279122	0.1	0.05	0	0.05	0.1	0	0	0.1	0.1	0.05	0.15	0	0.12	0.06	0	0.06	0.12	0	0	0.12	0.11	0.06	0.18	0	2	1	0	1	2	0	0	2	2	1	3	0	0.05	0.05	0.0666667	0.0666667	0.06	0.06	0.0766667	0.08	1	1	1.33333
G39947_10460	9267566	LOC9267566	65.88	71.63	66.78	68.5	64.99	67.52	64.83	68.71	69.86	62.53	74.18	73.4	75.49	82.92	75.81	83.7	76.08	79.47	74.67	79.25	78.85	72.46	91.27	87.97	2483	2723	2555	2593	2503	2588	2473	2604	2640	2385	2825	2809	68.0967	67.0033	67.8	70.0367	78.0733	79.75	77.59	83.9	2587	2561.33	2572.33
G39947_30464	4336704	LOC4336704	2.47	2.85	2.25	3.65	4.17	3.53	2.92	3.12	2.16	4.99	5	3.5	2.83	3.3	2.55	4.46	4.88	4.15	3.36	3.6	2.44	5.78	6.15	4.19	66	77	61	98	114	96	79	84	58	135	135	95	2.52333	3.78333	2.73333	4.49667	2.89333	4.49667	3.13333	5.37333	68	102.667	73.6667
G39947_24204	4339647	LOC4339647	0	0	0	0	0	0	0	0	0	0.11	0	0	0	0	0	0	0	0	0	0	0	0.13	0	0	0	0	0	0	0	0	0	0	0	2	0	0	0	0	0	0.0366667	0	0	0	0.0433333	0	0	0
G39947_21019	4352588	LOC4352588	1.49	2.82	2.46	1.17	1.38	0.96	3.12	2.83	3.73	1.25	1.59	1.81	1.71	3.27	2.8	1.43	1.61	1.13	3.6	3.26	4.21	1.45	1.96	2.17	52	99	87	41	49	34	110	99	130	44	56	64	2.25667	1.17	3.22667	1.55	2.59333	1.39	3.69	1.86	79.3333	41.3333	113
G39947_13147	4346091	LOC4346091	0.79	1.43	1.14	0.61	0.36	0.57	1.13	1.3	1.07	0.59	0.68	0.63	0.91	1.65	1.29	0.74	0.42	0.68	1.3	1.5	1.21	0.68	0.84	0.75	61	111	89	47	28	45	88	101	83	46	53	49	1.12	0.513333	1.16667	0.633333	1.28333	0.613333	1.33667	0.756667	87	40	90.6667
G39947_7018	107276585	LOC107276585	0.03	0	0	0.03	0	0	0	0	0	0.03	0.03	0	0.03	0	0	0.04	0	0	0	0	0	0.03	0.04	0	1	0	0	1	0	0	0	0	0	1	1	0	0.01	0.01	0	0.02	0.01	0.0133333	0	0.0233333	0.333333	0.333333	0
G39947_215	4341563	LOC4341563	0.07	0.05	0	0.23	0.02	0.09	0.02	0.05	0.07	0.14	0.11	0.07	0.08	0.05	0	0.28	0.03	0.11	0.03	0.05	0.08	0.16	0.14	0.08	3	2	0	10	1	4	1	2	3	6	5	3	0.04	0.113333	0.0466667	0.106667	0.0433333	0.14	0.0533333	0.126667	1.66667	5	2
G39947_16453	4345561	LOC4345561	2.09	1.3	1.61	4.72	3.97	5.44	3.52	2.54	1.86	7.76	5.41	5.48	2.4	1.5	1.83	5.77	4.65	6.4	4.06	2.93	2.1	8.99	6.65	6.57	64	40	50	145	124	169	109	78	57	240	167	170	1.66667	4.71	2.64	6.21667	1.91	5.60667	3.03	7.40333	51.3333	146	81.3333
G39947_2406	4333287	LOC4333287	0.19	0.11	0.14	1.49	1.72	0.95	0.37	0.32	0.07	1.4	2.03	1.15	0.22	0.12	0.15	1.82	2.01	1.12	0.43	0.37	0.08	1.63	2.5	1.38	5.27	2.91	5.1	57.87	61.13	31.08	12.28	10.64	1.96	53.07	67.7	45.66	0.146667	1.38667	0.253333	1.52667	0.163333	1.65	0.293333	1.83667	4.42667	50.0267	8.29333
G39947_8130	4342160	LOC4342160	4.21	5.59	5.63	3.55	3.86	3.21	6.92	6.35	6.18	3.61	4.62	2.58	4.82	6.47	6.39	4.33	4.52	3.78	7.97	7.33	6.98	4.18	5.69	3.09	143	192	194	121	134	111	238	217	211	124	159	89	5.14333	3.54	6.48333	3.60333	5.89333	4.21	7.42667	4.32	176.333	122	222
G39947_24480	4348576	LOC4348576	1.46	1.58	1.1	0.51	0.37	0.47	1.48	1.96	1.36	0.54	0.47	0.54	1.67	1.83	1.25	0.62	0.43	0.55	1.7	2.26	1.53	0.62	0.58	0.64	43	47	33	15	11	14	44	58	40	16	14	16	1.38	0.45	1.6	0.516667	1.58333	0.533333	1.83	0.613333	41	13.3333	47.3333
G39947_11609	4336621	LOC4336621	3.31	3.62	2.89	4.83	3.23	2.32	3.02	2.96	2.74	2.72	4.08	2.87	3.8	4.19	3.28	5.9	3.78	2.73	3.48	3.41	3.09	3.15	5.02	3.43	641	707	568	939	639	456	591	575	532	533	798	563	3.27333	3.46	2.90667	3.22333	3.75667	4.13667	3.32667	3.86667	638.667	678	566
G39947_10004	4333799	LOC4333799	11.3	13.85	11.27	9.27	8.33	7.16	12.63	13.09	9.93	8.63	11.12	8.82	12.94	16.03	12.8	11.33	9.75	8.43	14.55	15.1	11.2	10	13.68	10.57	834	1031.21	844.94	687.79	628.46	538.01	943.95	971.95	734.98	644.99	829.34	660.99	12.14	8.25333	11.8833	9.52333	13.9233	9.83667	13.6167	11.4167	903.383	618.087	883.627
G39947_6298	4351289	LOC4351289	6.81	5.19	5.38	7.53	6.58	5.36	5.47	5.15	4.2	6.89	8.39	6.16	7.81	6.01	6.11	9.2	7.7	6.31	6.3	5.94	4.74	7.98	10.32	7.38	716.4	551.08	574.23	795.12	706.62	573.39	581.94	544.26	443.35	732.77	891.6	657.97	5.79333	6.49	4.94	7.14667	6.64333	7.73667	5.66	8.56	613.903	691.71	523.183
G39947_22260	4337217	LOC4337217	1.24	1.57	1.2	0.53	0.44	0.44	1.62	1.62	1.61	0.42	0.63	0.61	1.43	1.82	1.36	0.65	0.52	0.52	1.87	1.86	1.81	0.49	0.77	0.73	88	112	86	38	32	32	116	115	114	30	45	44	1.33667	0.47	1.61667	0.553333	1.53667	0.563333	1.84667	0.663333	95.3333	34	115
G39947_21075	107276382	LOC107276382	1	0.99	1.05	0.8	1.21	0.99	0.62	1.21	0.74	1.38	1.5	1.1	1.15	1.15	1.19	0.98	1.42	1.16	0.72	1.4	0.84	1.6	1.84	1.32	51	51	54	41	63	51	32	62	38	71	77	57	1.01333	1	0.856667	1.32667	1.16333	1.18667	0.986667	1.58667	52	51.6667	44
G39947_24972	4339037	LOC4339037	16.42	16.94	14.51	15.6	11.84	11.27	14.31	14.09	10.57	12.61	15.54	12.32	18.82	19.61	16.47	19.06	13.86	13.27	16.49	16.25	11.93	14.62	19.12	14.77	1698	1767	1523	1620	1251	1185	1498	1465	1096	1320	1623	1294	15.9567	12.9033	12.99	13.49	18.3	15.3967	14.89	16.17	1662.67	1352	1353
G39947_29872	9270336	LOC9270336	33.34	31.01	32.7	65.18	57.83	67.53	35.68	35.58	37.16	68.99	66.76	64.81	38.21	35.9	37.12	79.65	67.69	79.48	41.09	41.04	41.93	79.95	82.15	77.66	904	848	900	1775	1602	1862	979	970	1010	1893	1829	1784	32.35	63.5133	36.14	66.8533	37.0767	75.6067	41.3533	79.92	884	1746.33	986.333
G39947_20588	4329544	LOC4329544	155.54	147.52	168.41	213.51	259.1	246.3	147.79	157.28	138.82	231.42	218.42	211.51	178.22	170.77	191.19	260.89	303.27	289.91	170.24	181.4	156.67	268.18	268.74	253.47	2511	2402	2760	3462	4274	4044	2415	2553	2247	3781	3563	3467	157.157	239.637	147.963	220.45	180.06	284.69	169.437	263.463	2557.67	3926.67	2405
G39947_10949	4327652	LOC4327652	47.71	51.38	47.17	38.49	33.18	49.37	59.28	56.48	45.14	47.27	53.9	48.64	54.66	59.47	53.55	47.03	38.83	58.11	68.28	65.14	50.95	54.78	66.32	58.28	1445	1569	1444	1169	1026	1519	1803	1706	1366	1443	1642	1500	48.7533	40.3467	53.6333	49.9367	55.8933	47.99	61.4567	59.7933	1486	1238	1625
G39947_17630	4332552	LOC4332552	2.49	2.75	3.08	4.92	3.73	4.3	3.69	4.59	3.68	4.84	5.36	4.9	2.85	3.18	3.5	6.01	4.37	5.06	4.25	5.29	4.16	5.61	6.6	5.87	62	69	78	123	95	109	93	115	92	122	135	124	2.77333	4.31667	3.98667	5.03333	3.17667	5.14667	4.56667	6.02667	69.6667	109	100
G39947_3799	4349216	LOC4349216	0.09	0.09	0.13	0.09	0.04	0.09	0.31	0.18	0.22	0.22	0.26	0.26	0.1	0.1	0.15	0.11	0.05	0.1	0.35	0.2	0.25	0.25	0.32	0.31	2	2	3	2	1	2	7	4	5	5	6	6	0.103333	0.0733333	0.236667	0.246667	0.116667	0.0866667	0.266667	0.293333	2.33333	1.66667	5.33333
G39947_18047	4332739	LOC4332739	19.99	18.68	21.35	12.99	10.92	10.8	24.78	25.12	21.17	13.59	16.98	11.82	22.91	21.62	24.24	15.87	12.78	12.71	28.54	28.97	23.89	15.75	20.89	14.16	570	536.99	618	372	317.99	313	715	720	605	392	489	342	20.0067	11.57	23.69	14.13	22.9233	13.7867	27.1333	16.9333	574.997	334.33	680
G39947_8976	4328458	LOC4328458	10.95	12.02	12.05	9.2	10.74	10.99	16.27	15.64	11.53	13.25	14.64	10.69	12.54	13.91	13.69	11.25	12.57	12.94	18.74	18.04	13.02	15.36	18.01	12.82	373	413	417	315	374	381	561	536	394	457	504	370	11.6733	10.31	14.48	12.86	13.38	12.2533	16.6	15.3967	401	356.667	497
G39947_24743	4332855	LOC4332855	0.02	0	0.02	0	0	0	0.07	0.02	0	0.02	0	0.02	0.03	0	0.03	0	0	0	0.08	0.03	0	0.03	0	0.03	1	0	1	0	0	0	3	1	0	0.99	0	1	0.0133333	0	0.03	0.0133333	0.02	0	0.0366667	0.02	0.666667	0	1.33333
G39947_25836	4341776	LOC4341776	12.13	11.48	14.48	8.63	7.91	6.83	16.96	14.69	12.83	8.79	10.44	7.02	13.9	13.28	16.44	10.55	9.26	8.04	19.53	16.94	14.48	10.18	12.84	8.41	330.08	315	400.14	236	220	189	467.11	402	350	242	287	194	12.6967	7.79	14.8267	8.75	14.54	9.28333	16.9833	10.4767	348.407	215	406.37
G39947_25649	4351131	LOC4351131	0.04	0.1	0.03	0.25	0.21	0.35	0.07	0.11	0.07	0.38	0.31	0.1	0.04	0.12	0.04	0.3	0.24	0.41	0.08	0.12	0.08	0.44	0.39	0.12	1	3	1	7	6	10	2	3	2	11	9	3	0.0566667	0.27	0.0833333	0.263333	0.0666667	0.316667	0.0933333	0.316667	1.66667	7.66667	2.33333
G39947_29762	4324079	LOC4324079	0.3	0.21	0.31	0.52	0.3	0.44	0.19	0.23	0.22	0.4	0.36	0.33	0.34	0.25	0.35	0.64	0.36	0.52	0.22	0.26	0.24	0.46	0.44	0.4	22.07	16.04	23.03	39.04	23.03	33.13	14.03	17.01	16.06	30.03	27.08	25.03	0.273333	0.42	0.213333	0.363333	0.313333	0.506667	0.24	0.433333	20.38	31.7333	15.7
G39947_22040	107281369	LOC107281369	0	0.1	0	0	0	0.03	0.03	0	0.03	0	0	0.06	0	0.11	0	0	0	0.04	0.04	0	0.04	0	0	0.08	0	3	0	0	0	1	1	0	1	0	0	2	0.0333333	0.01	0.02	0.02	0.0366667	0.0133333	0.0266667	0.0266667	1	0.333333	0.666667
G39947_28741	112937841	LOC112937841	0.37	0.26	0.41	0	0	0	0.21	0.21	0.63	0	0.05	0	0.42	0.3	0.47	0	0	0	0.24	0.24	0.71	0	0.06	0	7	5	8	0	0	0	4	4	12	0	1	0	0.346667	0	0.35	0.0166667	0.396667	0	0.396667	0.02	6.66667	0	6.66667
G39947_23191	107280576	LOC107280576	0.67	0	0.89	1.21	0.44	0	0	0.68	0.62	0.21	0.34	0.42	0.77	0	1.01	1.48	0.52	0	0	0.78	0.7	0.24	0.42	0.51	7.63	0	10.25	13.73	5.12	0	0	7.74	7.05	2.36	3.88	4.86	0.52	0.55	0.433333	0.323333	0.593333	0.666667	0.493333	0.39	5.96	6.28333	4.93
G39947_2987	4332643	LOC4332643	0.2	0.34	0.26	0.92	0.91	0.46	0.53	0.26	0.66	1.31	0.46	0.59	0.23	0.39	0.3	1.13	1.06	0.54	0.61	0.3	0.75	1.52	0.56	0.7	3	6	4	14	15	9	9	4	11	21	9	9	0.266667	0.763333	0.483333	0.786667	0.306667	0.91	0.553333	0.926667	4.33333	12.6667	8
G39947_27606	4338877	LOC4338877	0.51	0.9	0.6	0.5	0.53	0.43	1.43	1.41	1.39	0.43	0.82	0.39	0.58	1.04	0.68	0.61	0.62	0.51	1.65	1.62	1.57	0.5	1	0.47	15	27	18	14	15	13	43	42	41	13	24	11	0.67	0.486667	1.41	0.546667	0.766667	0.58	1.61333	0.656667	20	14	42
G39947_15209	4335708	LOC4335708	10.4	9.63	10.44	9.58	10.43	7.55	10.45	10.66	8.79	9.4	11.6	9	11.92	11.15	11.85	11.7	12.21	8.88	12.04	12.3	9.92	10.9	14.27	10.78	519	485	529	480	532	383	528	535	440	475	585	456	10.1567	9.18667	9.96667	10	11.64	10.93	11.42	11.9833	511	465	501
G39947_16594	107278476	LOC107278476	0.5	0.44	1.04	0.77	0.98	1.31	0.16	0.72	0.55	0.49	1.43	0.87	0.57	0.51	1.18	0.94	1.14	1.54	0.19	0.83	0.62	0.57	1.76	1.05	9	8	19	14	18	24	3	13	10	9	26	16	0.66	1.02	0.476667	0.93	0.753333	1.20667	0.546667	1.12667	12	18.6667	8.66667
G39947_29790	9270381	LOC9270381	0	0	0	0	0	0	0	0	0	0	0	0	0	0	0	0	0	0	0	0	0	0	0	0	0	0	0	0	0	0	0	0	0	0	0	0	0	0	0	0	0	0	0	0	0	0	0
G39947_29987	4352120	LOC4352120	0.2	0.05	0	0	0.05	0.1	0.05	0	0.05	0.05	0	0	0.23	0.06	0	0	0.06	0.12	0.06	0	0.06	0.06	0	0	4	1	0	0	1	2	1	0	1	1	0	0	0.0833333	0.05	0.0333333	0.0166667	0.0966667	0.06	0.04	0.02	1.66667	1	0.666667
G39947_14628	4344764	LOC4344764	13.56	14.75	15.26	11.51	12.56	10.73	17.85	18.15	16.9	13.29	12.74	11.85	15.54	17.07	17.32	14.07	14.7	12.62	20.57	20.94	19.07	15.41	15.67	14.21	373	409	426	318	353	300	497	502	466	370	354	331	14.5233	11.6	17.6333	12.6267	16.6433	13.7967	20.1933	15.0967	402.667	323.667	488.333
G39947_11017	4327963	LOC4327963	0.07	0.03	0.1	0.03	0.03	0.1	0.1	0.07	0.03	0.2	0.07	0.13	0.08	0.04	0.11	0.04	0.04	0.12	0.12	0.08	0.04	0.23	0.08	0.16	2	1	3	1	1	3	3	2	1	6	2	4	0.0666667	0.0533333	0.0666667	0.133333	0.0766667	0.0666667	0.08	0.156667	2	1.66667	2
G39947_11059	4338988	LOC4338988	1.72	1.1	0.94	2.1	1.82	1.14	1.86	1.26	2.03	1.89	1.99	1.39	1.98	1.27	1.07	2.57	2.13	1.34	2.15	1.46	2.29	2.19	2.45	1.66	34	22	19	42	37	23	37	25	40	38	40	28	1.25333	1.68667	1.71667	1.75667	1.44	2.01333	1.96667	2.1	25	34	34
G39947_28590	4329963	LOC4329963	27.95	29.62	32.54	19.92	23.01	19.07	40.71	37.11	34.14	23.58	28.31	19.59	32.02	34.29	36.94	24.34	26.94	22.44	46.9	42.8	38.53	27.32	34.83	23.48	725	775	857	519	610	503	1069	968	888	619	742	516	30.0367	20.6667	37.32	23.8267	34.4167	24.5733	42.7433	28.5433	785.667	544	975
G39947_3535	4333117	LOC4333117	1.21	1.3	1.16	1.93	2	1.31	2.39	2.52	2.81	1.92	2.92	1.61	1.39	1.51	1.32	2.36	2.34	1.54	2.75	2.91	3.18	2.23	3.59	1.92	46	50	45	72	77	56	92	94	109	68	107	66	1.22333	1.74667	2.57333	2.15	1.40667	2.08	2.94667	2.58	47	68.3333	98.3333
G39947_27460	107277300	LOC107277300	0.02	0.09	0.1	0.1	0.03	0.05	0.04	0.03	0.05	0.02	0.06	0.05	0.03	0.1	0.11	0.12	0.03	0.06	0.05	0.04	0.06	0.02	0.07	0.06	2.2	8.42	9.34	9.45	2.56	5.09	4.04	3.18	4.91	1.65	5.62	4.38	0.07	0.06	0.04	0.0433333	0.08	0.07	0.05	0.05	6.65333	5.7	4.04333
G39947_14322	4352619	LOC4352619	1.26	1.96	1.37	0.63	0.45	0.71	2.22	2.31	2.4	0.68	0.65	0.39	1.44	2.27	1.56	0.77	0.53	0.83	2.56	2.67	2.71	0.79	0.8	0.47	61	96	67	32	22	35	108	113	118	34	33	20	1.53	0.596667	2.31	0.573333	1.75667	0.71	2.64667	0.686667	74.6667	29.6667	113
G39947_25584	4328400	LOC4328400	0	0.04	0.11	0	0	0	0	0	0.11	0	0	0.04	0	0.04	0.13	0	0	0	0	0	0.13	0	0	0.05	0	1	3	0	0	0	0	0	3	0	0	1	0.05	0	0.0366667	0.0133333	0.0566667	0	0.0433333	0.0166667	1.33333	0	1
G39947_7723	4338870	LOC4338870	7.63	8.34	7	9.44	6.08	7.25	9.8	9.18	8.19	8.15	6.91	7	8.74	9.66	7.94	11.53	7.11	8.54	11.29	10.59	9.24	9.45	8.5	8.38	365.99	404	341	455	297.99	353.99	475.99	443	393.99	396.06	334.97	340.98	7.65667	7.59	9.05667	7.35333	8.78	9.06	10.3733	8.77667	370.33	368.993	437.66
G39947_22375	107280649	LOC107280649	0.15	0	0.07	0.44	0.07	0.07	0.07	0	0	0.29	0.07	0.22	0.17	0	0.08	0.54	0.08	0.09	0.08	0	0	0.34	0.09	0.26	2	0	1	6	1	1	1	0	0	4	1	3	0.0733333	0.193333	0.0233333	0.193333	0.0833333	0.236667	0.0266667	0.23	1	2.66667	0.333333
G39947_17323	4331906	LOC4331906	8.23	7.73	8.38	9.37	8.74	11.06	9.34	9.17	8.39	11.35	10.62	9.17	9.42	8.95	9.51	11.44	10.23	13.02	10.76	10.57	9.47	13.15	13.07	10.99	174	165	180	199	189	238	200	195	178	243	227	197	8.11333	9.72333	8.96667	10.38	9.29333	11.5633	10.2667	12.4033	173	208.667	191
G39947_10185	4334118	LOC4334118	5.32	4.92	5.2	6.41	4.55	5.1	7.86	6.63	6.02	6.05	6.64	4.8	6.1	5.7	5.9	7.83	5.33	6	9.06	7.64	6.79	7.01	8.17	5.75	119	111	118	144	104	116	178	149	135	137	150	109	5.14667	5.35333	6.83667	5.83	5.9	6.38667	7.83	6.97667	116	121.333	154
G39947_28342	107281240	LOC107281240	0.3	0	0	0	0	0	0	0	0	0	0	0	0.34	0	0	0	0	0	0	0	0	0	0	0	2	0	0	0	0	0	0	0	0	0	0	0	0.1	0	0	0	0.113333	0	0	0	0.666667	0	0
G39947_18235	107276958	LOC107276958	0	0	0	0	0	0	0	0	0	0	0	0	0	0	0	0	0	0	0	0	0	0	0	0	0	0	0	0	0	0	0	0	0	0	0	0	0	0	0	0	0	0	0	0	0	0	0
G39947_16953	9268921	LOC9268921	0.04	0	0	0	0	0	0	0	0.04	0.04	0	0	0.05	0	0	0	0	0	0	0	0.05	0.05	0	0	1	0	0	0	0	0	0	0	1	1	0	0	0.0133333	0	0.0133333	0.0133333	0.0166667	0	0.0166667	0.0166667	0.333333	0	0.333333
G39947_4324	112937633	LOC112937633	0.03	0.06	0	0.04	0.03	0.03	0.06	0	0.03	0.06	0.06	0.1	0.04	0.07	0	0.04	0.04	0.04	0.07	0	0.04	0.07	0.08	0.12	1.02	2.01	0	1.12	1.01	1	2.02	0	1.01	2.01	2	3.01	0.03	0.0333333	0.03	0.0733333	0.0366667	0.04	0.0366667	0.09	1.01	1.04333	1.01
G39947_2583	4346434	LOC4346434	8.5	7.51	9.12	2.3	3.77	2.36	11.4	10.33	7.06	3.11	4.22	3.05	9.74	8.69	10.35	2.82	4.41	2.78	13.13	11.91	7.97	3.61	5.19	3.65	297	263	323	80	134	84	403	362	247	110	149	108	8.37667	2.81	9.59667	3.46	9.59333	3.33667	11.0033	4.15	294.333	99.3333	337.333
G39947_30641	4348710	LOC4348710	40.72	45.42	45.58	50.36	37.35	37.01	105.76	78.71	77.37	35	41.65	35.01	46.65	52.58	51.74	61.54	43.72	43.57	121.82	90.78	87.32	40.56	51.25	41.96	623	701	708	774	584	576	1638	1211	1187	542	644	544	43.9067	41.5733	87.28	37.22	50.3233	49.61	99.9733	44.59	677.333	644.667	1345.33
G39947_12599	4338477	LOC4338477	241.04	276.4	302.47	130.45	173.94	167.23	460.43	400.92	352.95	213.83	210.33	257.16	276.18	319.96	343.38	159.39	203.6	196.84	530.36	462.41	398.35	247.81	258.79	308.18	4406	5096	5613	2395	3249	3109	8519	7369	6469	3956	3885	4773	273.303	157.207	404.767	227.107	313.173	186.61	463.707	271.593	5038.33	2917.67	7452.33
G39947_26315	4325914	LOC4325914	0.17	0.23	0.23	0.46	0.23	0.63	0.23	0.29	0.23	0.4	0.4	0.11	0.2	0.27	0.26	0.57	0.27	0.74	0.27	0.33	0.26	0.47	0.5	0.14	3	4	4	8	4	11	4	5	4	7	7	2	0.21	0.44	0.25	0.303333	0.243333	0.526667	0.286667	0.37	3.66667	7.66667	4.33333
G39947_22911	4327381	LOC4327381	0.59	0.54	0.51	0.72	0.76	0.58	0.51	0.54	0.69	0.66	0.51	0.58	0.68	0.62	0.58	0.88	0.89	0.69	0.59	0.62	0.78	0.77	0.63	0.7	23	21	20	28	30	23	20	21	27	26	20	23	0.546667	0.686667	0.58	0.583333	0.626667	0.82	0.663333	0.7	21.3333	27	22.6667
G39947_23989	9267029	LOC9267029	3.15	4.84	5.33	5.1	5.29	2.51	5.67	7.09	7.19	4.03	6.13	2.59	3.61	5.61	6.05	6.24	6.19	2.95	6.53	8.18	8.11	4.67	7.54	3.1	131.61	205.9	227.84	216.01	227.65	107.38	241.91	300.61	303.78	171.86	260.1	110.77	4.44	4.3	6.65	4.25	5.09	5.12667	7.60667	5.10333	188.45	183.68	282.1
G39947_5585	4341195	LOC4341195	49.79	46.29	47.09	39.87	46.93	33.87	59.33	58.7	37.32	48.57	53.31	39.81	57.05	53.58	53.46	48.71	54.93	39.87	68.35	67.7	42.12	56.29	65.59	47.71	1591	1479	1520	1265	1522	1091	1889	1856	1176	1575	1709	1291	47.7233	40.2233	51.7833	47.23	54.6967	47.8367	59.39	56.53	1530	1292.67	1640.33
G39947_4220	4346016	LOC4346016	1.05	0.85	1.15	0.54	0.53	0.31	1.8	1.89	1.66	0.5	0.42	0.34	1.2	0.98	1.3	0.66	0.62	0.36	2.08	2.18	1.88	0.58	0.52	0.41	27	22	30	14	14	8	47	49	43	13	11	9	1.01667	0.46	1.78333	0.42	1.16	0.546667	2.04667	0.503333	26.3333	12	46.3333
G39947_4252	107279043	LOC107279043	0.15	0.05	0.1	0.2	0.1	0.2	0.25	0.2	0.1	0.15	0.1	0.05	0.17	0.06	0.11	0.25	0.12	0.23	0.29	0.23	0.11	0.17	0.12	0.06	3	1	2	4	2	4	5	4	2	3	2	1	0.1	0.166667	0.183333	0.1	0.113333	0.2	0.21	0.116667	2	3.33333	3.66667
G39947_5763	107280962	LOC107280962	0	0	0	0	0	0	0	0	0	0	0	0	0	0	0	0	0	0	0	0	0	0	0	0	0	0	0	0	0	0	0	0	0	0	0	0	0	0	0	0	0	0	0	0	0	0	0
G39947_28895	4339515	LOC4339515	5.42	6.44	5.93	6.59	5.24	6.92	8.86	7.84	6.54	6.12	5.66	6.46	6.21	7.46	6.73	8.05	6.14	8.15	10.2	9.04	7.38	7.1	6.96	7.74	90	108	100	110	89	117	149	131	109	103	95	109	5.93	6.25	7.74667	6.08	6.8	7.44667	8.87333	7.26667	99.3333	105.333	129.667
G39947_18299	4345373	LOC4345373	2.06	2.16	2.74	2.95	3.85	2.56	4.49	4.46	3.74	2.81	2.16	2.09	2.36	2.5	3.12	3.61	4.51	3.01	5.17	5.14	4.23	3.26	2.65	2.5	34	36	46	49	65	43	75	74	62	47	36	35	2.32	3.12	4.23	2.35333	2.66	3.71	4.84667	2.80333	38.6667	52.3333	70.3333
G39947_23304	4333272	LOC4333272	5.4	5.31	5.23	10.07	10.31	6.89	5.71	6.55	5.72	10.2	10.01	7.03	6.18	6.14	5.94	12.3	12.07	8.11	6.58	7.55	6.46	11.82	12.31	8.42	127	126	125	238	248	165	136	155	135	243	238	168	5.31333	9.09	5.99333	9.08	6.08667	10.8267	6.86333	10.85	126	217	142
G39947_16914	107280305	LOC107280305	0.29	0.19	0.14	0.15	0.19	0.09	0.26	0.09	0.27	0.31	0.3	0.23	0.34	0.22	0.15	0.18	0.22	0.11	0.3	0.1	0.3	0.36	0.37	0.28	13.83	9.46	8.01	8.7	11.18	5.14	14.6	5.03	15.47	18.18	17.51	12.18	0.206667	0.143333	0.206667	0.28	0.236667	0.17	0.233333	0.336667	10.4333	8.34	11.7
G39947_25299	4327091	LOC4327091	3.32	2.98	3.1	3.22	3.16	2.08	3.24	3.98	2.33	2.93	2.36	2.39	3.81	3.45	3.52	3.93	3.7	2.44	3.73	4.59	2.63	3.39	2.9	2.86	74	67	70	72	72	47	73	89	52	66	53	54	3.13333	2.82	3.18333	2.56	3.59333	3.35667	3.65	3.05	70.3333	63.6667	71.3333
G39947_4265	4339042	LOC4339042	10.73	10.32	10.3	13.89	9.83	10.5	12.4	11.52	10.29	12.18	13.1	11.61	12.29	11.94	11.69	16.97	11.5	12.36	14.28	13.28	11.61	14.11	16.12	13.92	705	684	687	917.01	660	702.02	825	761	678	810	870	775	10.45	11.4067	11.4033	12.2967	11.9733	13.61	13.0567	14.7167	692	759.677	754.667
G39947_19819	4352203	LOC4352203	18.37	20.61	20.48	48.16	47.61	66.36	14.71	16.26	17.08	45.02	40.83	52.12	21.05	23.86	23.25	58.84	55.73	78.11	16.95	18.75	19.28	52.17	50.24	62.46	517	585	585	1361	1369	1899	419	460	482	1282	1161	1489	19.82	54.0433	16.0167	45.99	22.72	64.2267	18.3267	54.9567	562.333	1543	453.667
G39947_3649	4326075	LOC4326075	13.2	14	12.55	8.06	7.43	7.13	14.83	13.89	11.78	7.89	9.87	7.81	15.13	16.2	14.25	9.84	8.69	8.39	17.08	16.03	13.29	9.15	12.15	9.36	1183	1265	1142	725	680	650	1345	1252	1058	716	894	711	13.25	7.54	13.5	8.52333	15.1933	8.97333	15.4667	10.22	1196.67	685	1218.33
G39947_6541	4348113	LOC4348113	11.55	10.67	10.38	3.5	4.41	2.77	12.65	11.62	11.38	4.23	4.46	3.37	13.23	12.35	11.78	4.27	5.16	3.26	14.58	13.4	12.85	4.9	5.48	4.04	513	478	468	156	200	125	569	519	507	190	200	152	10.8667	3.56	11.8833	4.02	12.4533	4.23	13.61	4.80667	486.333	160.333	531.667
G39947_17445	4334253	LOC4334253	33.72	35.58	46.9	16.5	17.38	12.27	54.14	48.45	49.81	15.68	19.25	11.45	38.64	41.19	53.24	20.16	20.35	14.44	62.37	55.89	56.22	18.18	23.68	13.73	649.65	691.45	917.3	319.26	342.2	240.36	1055.78	938.63	962.2	305.82	374.73	224.04	38.7333	15.3833	50.8	15.46	44.3567	18.3167	58.16	18.53	752.8	300.607	985.537
G39947_28973	4349655	LOC4349655	76.74	78.68	88.21	53.89	66.96	66.61	71.97	68.63	78.43	62.47	49.59	58.33	87.93	91.08	100.14	65.85	78.37	78.41	82.9	79.16	88.51	72.4	61.01	69.9	1114.36	1152.31	1300.35	786.04	993.5	983.8	1057.74	1002.1	1141.86	918.13	727.58	859.99	81.21	62.4867	73.01	56.7967	93.05	74.21	83.5233	67.77	1189.01	921.113	1067.23
G39947_17666	4331878	LOC4331878	33.42	37.22	32.88	23.95	19.84	17.98	40.07	39.36	34.42	24.89	29.6	21.82	38.3	43.08	37.32	29.26	23.22	21.17	46.16	45.4	38.85	28.84	36.42	26.15	2089	2346	2087	1499	1261	1138	2536	2474	2158	1571	1867	1383	34.5067	20.59	37.95	25.4367	39.5667	24.55	43.47	30.47	2174	1299.33	2389.33
G39947_6124	107278409	LOC107278409	11.79	9.78	10.85	1.3	1.42	0.63	6.46	7.43	5.82	0.62	1.4	1.06	13.51	11.32	12.32	1.59	1.66	0.74	7.44	8.57	6.57	0.72	1.72	1.27	729.87	623.04	680.01	100.13	111.73	47.87	404.86	470.63	370.3	48.76	113.97	77.83	10.8067	1.11667	6.57	1.02667	12.3833	1.33	7.52667	1.23667	677.64	86.5767	415.263
G39947_16111	107279231	LOC107279231	0	0.15	0.15	0.85	0.54	0	0.06	0	0.06	0.31	0.22	0.22	0	0.18	0.17	1.04	0.63	0	0.07	0	0.06	0.36	0.28	0.26	0	1.05	1.04	7.35	4.23	0	1.1	0	1.04	2.11	4.21	4.14	0.1	0.463333	0.04	0.25	0.116667	0.556667	0.0433333	0.3	0.696667	3.86	0.713333
G39947_10651	4333230	LOC4333230	15.15	12.86	14.31	8.96	9.03	8.92	18.85	16.36	12.54	11.88	10.58	9.73	17.35	14.88	16.25	10.95	10.57	10.49	21.71	18.86	14.16	13.77	13.02	11.66	466	399	447	277	284	279	587	506	387	370	329	304	14.1067	8.97	15.9167	10.73	16.16	10.67	18.2433	12.8167	437.333	280	493.333
G39947_2544	9268348	LOC9268348	0.25	0.06	0.08	0.06	0	0.17	0.39	0.19	0.24	0.06	0.03	0.1	0.28	0.07	0.09	0.07	0	0.2	0.45	0.22	0.28	0.07	0.03	0.12	9.86	2.14	2.86	2.06	0	6.55	15.63	7.08	9.78	2.14	1.02	4.17	0.13	0.0766667	0.273333	0.0633333	0.146667	0.09	0.316667	0.0733333	4.95333	2.87	10.83
G39947_18457	4340012	LOC4340012	9	9.03	9.42	9.15	7.97	7	10.11	10.73	9.13	7.59	8.77	6.94	10.31	10.45	10.69	11.18	9.33	8.24	11.64	12.38	10.31	8.8	10.79	8.31	336	340	357	343	304	266	382	403	342	287	331	263	9.15	8.04	9.99	7.76667	10.4833	9.58333	11.4433	9.3	344.333	304.333	375.667
G39947_4640	4339687	LOC4339687	13.79	15.02	17.03	10.41	11.65	28.53	12.5	12.24	10.92	12.31	8.4	16	15.8	17.39	19.34	12.72	13.64	33.59	14.4	14.12	12.32	14.26	10.33	19.18	476	523	597	361	411	1002	437	425	378	430	293	561	15.28	16.8633	11.8867	12.2367	17.51	19.9833	13.6133	14.59	532	591.333	413.333
G39947_7040	4348225	LOC4348225	64.6	65.9	61.52	50.52	52.07	49.54	64.34	68.79	70.33	54.17	51.8	49.3	74.02	76.29	69.85	61.73	60.95	58.32	74.12	79.35	79.38	62.78	63.74	59.09	2898	2983	2803.01	2277	2387	2261	2922	3104	3164	2460	2348	2247	64.0067	50.71	67.82	51.7567	73.3867	60.3333	77.6167	61.87	2894.67	2308.33	3063.33
G39947_14882	9272469	LOC9272469	41.19	33.29	41.53	7.72	7.25	7.85	38.54	41.17	39.65	7.98	7.09	7.7	47.19	38.54	47.15	9.43	8.49	9.24	44.39	47.48	44.75	9.24	8.72	9.22	3174	2593	3248	597	572	616	3008	3191	3063	622	553	602	38.67	7.60667	39.7867	7.59	44.2933	9.05333	45.54	9.06	3005	595	3087.33
G39947_1232	4340986	LOC4340986	8.11	7.59	8.6	4.79	5.16	3.5	10.9	9.8	8.08	5.32	6.86	4.48	9.3	8.79	9.76	5.85	6.04	4.12	12.55	11.3	9.11	6.17	8.44	5.37	392	370	422	233	255	172	533	476	391	260	336	220	8.1	4.48333	9.59333	5.55333	9.28333	5.33667	10.9867	6.66	394.667	220	466.667
G39947_617	107277628	LOC107277628	0	0	0	0.11	0	0.11	0.05	0	0	0	0	0	0	0	0	0.13	0	0.13	0.06	0	0	0	0	0	0	0	0	2	0	2	1	0	0	0	0	0	0	0.0733333	0.0166667	0	0	0.0866667	0.02	0	0	1.33333	0.333333
G39947_27757	4342552	LOC4342552	0.74	0.67	0.65	1.81	0.65	1.32	1.73	1.38	0.96	1.15	2.99	1.17	0.85	0.78	0.74	2.21	0.77	1.55	1.99	1.59	1.08	1.34	3.67	1.4	13.55	12.4	12.17	33.31	12.26	24.62	32.08	25.43	17.56	21.43	55.35	21.83	0.686667	1.26	1.35667	1.77	0.79	1.51	1.55333	2.13667	12.7067	23.3967	25.0233
G39947_11813	4352638	LOC4352638	0.25	0.25	0.35	0.41	0.19	0.27	0.44	0.44	0.25	0.3	0.19	0.27	0.29	0.29	0.4	0.51	0.22	0.32	0.5	0.51	0.28	0.35	0.24	0.33	9	9	13	15	7	10	16	16	9	11	7	10	0.283333	0.29	0.376667	0.253333	0.326667	0.35	0.43	0.306667	10.3333	10.6667	13.6667
G39947_21723	4342529	LOC4342529	1.03	0.87	0.78	0.87	1.01	0.55	2.91	1.58	1.67	1.26	1.65	1.02	1.19	1	0.89	1.06	1.18	0.64	3.35	1.83	1.88	1.46	2.03	1.22	13	11	10	11	13	7	37	20	21	16	21	13	0.893333	0.81	2.05333	1.31	1.02667	0.96	2.35333	1.57	11.3333	10.3333	26
G39947_12021	4341602	LOC4341602	0.26	0.1	0.09	5.47	4.3	4.25	0.09	0.17	0.2	3.97	3.82	3.78	0.29	0.12	0.1	6.69	5.03	5	0.1	0.19	0.22	4.6	4.71	4.53	17	7	6	364	291	286	6	11	13	266	256	254	0.15	4.67333	0.153333	3.85667	0.17	5.57333	0.17	4.61333	10	313.667	10
G39947_1930	4330221	LOC4330221	0.22	0.14	0.08	0.16	0.11	0.38	0.08	0.05	0.05	0.24	0.08	0.16	0.25	0.16	0.09	0.2	0.13	0.44	0.09	0.06	0.06	0.28	0.1	0.19	8	5	3	6	4	14	3	2	2	9	3	6	0.146667	0.216667	0.06	0.16	0.166667	0.256667	0.07	0.19	5.33333	8	2.33333
G39947_4656	107281017	LOC107281017	0	0	0	0	0	0	0	0	0.05	0	0	0.05	0	0	0	0	0	0	0	0	0.05	0	0	0.06	0	0	0	0	0	0	0	0	1.14	0	0	1.13	0	0	0.0166667	0.0166667	0	0	0.0166667	0.02	0	0	0.38
G39947_26470	107276650	LOC107276650	0.04	0	0.04	0	0	0	0.11	0.04	0.07	0	0	0	0.04	0	0.04	0	0	0	0.12	0.04	0.08	0	0	0	1	0	1	0	0	0	2.94	1	1.99	0	0	0	0.0266667	0	0.0733333	0	0.0266667	0	0.08	0	0.666667	0	1.97667
G39947_6772	4349488	LOC4349488	0.26	0.35	0.38	0.27	0.26	0.26	0.62	0.29	0.35	0.16	0.23	0.41	0.3	0.41	0.43	0.34	0.3	0.3	0.72	0.33	0.4	0.18	0.29	0.5	20	27	29	21	20	20	48	22	27	12	18	32	0.33	0.263333	0.42	0.266667	0.38	0.313333	0.483333	0.323333	25.3333	20.3333	32.3333
G39947_24899	4340572	LOC4340572	35.07	38.2	33.98	26.89	21.37	30.97	46.45	47.1	39.38	43.22	39.56	35.48	40.18	44.22	38.58	32.86	25.01	36.45	53.5	54.32	44.44	50.09	48.68	42.51	922	1013	907	710	574	828	1236	1245	1038	1150	1051	947	35.75	26.41	44.31	39.42	40.9933	31.44	50.7533	47.0933	947.333	704	1173
G39947_29849	4325007	LOC4325007	0.66	0.76	0.39	0.36	0.45	0.56	0.44	0.43	0.3	0.44	0.49	0.58	0.76	0.88	0.44	0.43	0.53	0.66	0.51	0.49	0.34	0.51	0.61	0.7	37	43	22	20	26	32	25	24	17	25	28	33	0.603333	0.456667	0.39	0.503333	0.693333	0.54	0.446667	0.606667	34	26	22
G39947_15602	4340478	LOC4340478	5	5.46	5.59	5.77	3.64	4.68	8.15	7.45	5.6	5.36	4.47	4.47	5.73	6.32	6.34	7.05	4.26	5.5	9.39	8.6	6.32	6.21	5.49	5.35	257	275	291	286	177	229	405	368	287	277	220	226	5.35	4.69667	7.06667	4.76667	6.13	5.60333	8.10333	5.68333	274.333	230.667	353.333
G39947_21326	4347898	LOC4347898	0.27	0.33	0.57	0.3	0.24	0.21	0.69	0.63	0.73	0.39	0.42	0.51	0.31	0.38	0.64	0.37	0.28	0.25	0.79	0.73	0.82	0.45	0.52	0.61	9	11	19	10	8	7	23	21	24	13	14	17.02	0.39	0.25	0.683333	0.44	0.443333	0.3	0.78	0.526667	13	8.33333	22.6667
G39947_25608	4334023	LOC4334023	41.51	44.65	48.3	34.05	42.6	23.92	55.06	55.01	40.04	36.26	41.02	25.81	47.57	51.68	54.83	41.61	49.86	28.15	63.42	63.45	45.19	42.02	50.46	30.93	1215	1318	1435	1001	1274	712	1631	1619	1175	1074	1213	767	44.82	33.5233	50.0367	34.3633	51.36	39.8733	57.3533	41.1367	1322.67	995.667	1475
G39947_1861	4352741	LOC4352741	19.52	16.82	18.22	14.97	12.35	11.29	21.91	22.05	16.41	14.42	14.04	12.54	22.37	19.47	20.68	18.29	14.46	13.29	25.23	25.43	18.52	16.71	17.27	15.03	1061	922	1005	817	686	624	1205	1205	894	793	771	692	18.1867	12.87	20.1233	13.6667	20.84	15.3467	23.06	16.3367	996	709	1101.33
G39947_22125	107277224	LOC107277224	0	0.09	0	0.09	0	0	0	0.15	0	0.22	0	0.07	0	0.1	0	0.11	0	0	0	0.17	0	0.26	0	0.08	0	1.39	0	1.42	0	0	0	2.4	0	3.55	0	1.05	0.03	0.03	0.05	0.0966667	0.0333333	0.0366667	0.0566667	0.113333	0.463333	0.473333	0.8
G39947_23384	107276955	LOC107276955	0.03	0.02	0.03	0.33	0.48	0.21	0	0	0.05	0.26	0.4	0.4	0.04	0.02	0.04	0.41	0.56	0.25	0	0	0.06	0.31	0.49	0.47	2	1	2	19.97	29	12.94	0	0	3	15.98	24	24	0.0266667	0.34	0.0166667	0.353333	0.0333333	0.406667	0.02	0.423333	1.66667	20.6367	1
G39947_19876	4329087	LOC4329087	0.03	0	0.03	0	0.03	0	0.03	0.03	0.03	0	0	0.05	0.03	0	0.03	0	0.03	0	0.03	0.03	0.03	0	0	0.06	1	0	1	0	1	0	1	1	1	0	0	2	0.02	0.01	0.03	0.0166667	0.02	0.01	0.03	0.02	0.666667	0.333333	1
G39947_27949	4337756	LOC4337756	0.12	0.09	0.07	0.07	0.13	0	0.11	0.12	0.15	0.05	0.14	0.09	0.14	0.11	0.08	0.08	0.16	0	0.12	0.14	0.17	0.06	0.17	0.11	9	7	5	5	10	0	8	9	11	4	10	7	0.0933333	0.0666667	0.126667	0.0933333	0.11	0.08	0.143333	0.113333	7	5	9.33333
G39947_3790	4327543	LOC4327543	4.02	2.36	3.07	3.61	5.44	2.01	3.86	3.04	2.77	3.19	3.2	3.13	4.61	2.73	3.49	4.41	6.36	2.36	4.45	3.51	3.13	3.7	3.93	3.75	71	42	55	64	98	36	69	54	49	57	57	56	3.15	3.68667	3.22333	3.17333	3.61	4.37667	3.69667	3.79333	56	66	57.3333
G39947_18669	4338265	LOC4338265	0.05	0	0.03	0.12	0.06	0.03	0.05	0	0.03	0.03	0.05	0.08	0.06	0	0.03	0.14	0.07	0.03	0.06	0	0.03	0.03	0.07	0.1	2	0	1	4.32	2.12	1.05	2	0	1	1	2	3	0.0266667	0.07	0.0266667	0.0533333	0.03	0.08	0.03	0.0666667	1	2.49667	1
G39947_19837	4334479	LOC4334479	14.83	14.8	13.22	17.11	12.71	9.55	8.94	9.44	9.07	9.43	14.14	11.09	16.99	17.13	15	20.9	14.88	11.24	10.3	10.89	10.23	10.93	17.39	13.29	2732	2750	2472	3166	2393	1789	1667	1749	1675	1759	2632	2075	14.2833	13.1233	9.15	11.5533	16.3733	15.6733	10.4733	13.87	2651.33	2449.33	1697
G39947_19323	107277557	LOC107277557	0	0	0	0	0	0	0	0	0	0	0	0	0	0	0	0	0	0	0	0	0	0	0	0	0	0	0	0	0	0	0	0	0	0	0	0	0	0	0	0	0	0	0	0	0	0	0
G39947_6952	4330780	LOC4330780	0.84	0.61	1.28	1.63	1.76	0.86	4.45	1.14	1.79	1.55	1.02	1.32	0.96	0.7	1.45	2	2.06	1.02	5.13	1.32	2.02	1.79	1.26	1.58	22.03	16	34.06	42.99	47	23	118	30.05	47	41	27	35	0.91	1.41667	2.46	1.29667	1.03667	1.69333	2.82333	1.54333	24.03	37.6633	65.0167
G39947_5053	4326946	LOC4326946	3.68	4.77	4.9	5.26	5.78	4.12	3.13	3.43	5.58	4.87	4.84	4.09	4.22	5.53	5.56	6.43	6.77	4.85	3.61	3.95	6.3	5.65	5.96	4.9	94	123	127	135	151	107	81	88	143	126	125	106	4.45	5.05333	4.04667	4.6	5.10333	6.01667	4.62	5.50333	114.667	131	104
G39947_2928	9270263	LOC9270263	0.46	0.12	0.23	0.29	0.09	0.02	0.45	0.19	0.12	0.17	0.19	0.09	0.52	0.14	0.26	0.35	0.11	0.03	0.52	0.22	0.14	0.19	0.23	0.11	19	5	10	12	4	1	19	8	5	7	8	4	0.27	0.133333	0.253333	0.15	0.306667	0.163333	0.293333	0.176667	11.3333	5.66667	10.6667
G39947_28851	4346556	LOC4346556	0	0	0	0	0	0	0	0	0	0	0	0	0	0	0	0	0	0	0	0	0	0	0	0	0	0	0	0	0	0	0	0	0	0	0	0	0	0	0	0	0	0	0	0	0	0	0
G39947_21765	107279888	LOC107279888	1.45	0.93	1.05	0.47	0.46	0.29	1.48	1.7	1.49	0.51	0.8	0.46	1.67	1.08	1.2	0.57	0.54	0.35	1.7	1.96	1.68	0.59	0.99	0.55	34	22	25	11	11	7	35	40	35	12	19	11	1.14333	0.406667	1.55667	0.59	1.31667	0.486667	1.78	0.71	27	9.66667	36.6667
G39947_30891	4333450	LOC4333450	1.63	2.08	2.05	2.11	1.93	1.56	1.95	2.28	2.13	1.5	1.8	1.91	1.86	2.41	2.33	2.57	2.26	1.83	2.25	2.63	2.4	1.74	2.21	2.28	190	245	243	247	230	185	231	268	249	177	212	226	1.92	1.86667	2.12	1.73667	2.2	2.22	2.42667	2.07667	226	220.667	249.333
G39947_25419	4330631	LOC4330631	24.34	25.2	25.41	14.21	13.39	13.77	34.27	32.14	22.99	17.45	17.86	15.65	27.89	29.18	28.85	17.36	15.67	16.21	39.47	37.07	25.95	20.23	21.97	18.75	452	472	479	265	254	260	644	600	428	328	335	295	24.9833	13.79	29.8	16.9867	28.64	16.4133	34.1633	20.3167	467.667	259.667	557.333
G39947_25484	107281854	LOC107281854	0	0	0	0	0	0	0.04	0	0	0	0.04	0	0	0	0	0	0	0	0.04	0	0	0	0.05	0	0	0	0	0	0	0	1	0	0	0	1	0	0	0	0.0133333	0.0133333	0	0	0.0133333	0.0166667	0	0	0.333333
G39947_3136	9272128	LOC9272128	0.1	0.2	0.18	0.18	0.15	0.15	0.19	0.25	0.25	0.15	0.17	0.21	0.12	0.23	0.2	0.22	0.18	0.18	0.22	0.29	0.29	0.18	0.2	0.26	8	17	14	15	13	12	16	21	21	12	14	17	0.16	0.16	0.23	0.176667	0.183333	0.193333	0.266667	0.213333	13	13.3333	19.3333
G39947_11866	4324220	LOC4324220	2.5	1.94	1.85	3.04	2.16	4.18	1.27	1.61	1.73	3.89	1.9	3.24	2.87	2.24	2.1	3.72	2.53	4.92	1.46	1.85	1.95	4.51	2.34	3.88	108	80	78	135	96	185	55	68	75	170	82	142	2.09667	3.12667	1.53667	3.01	2.40333	3.72333	1.75333	3.57667	88.6667	138.667	66
G39947_3379	4347812	LOC4347812	0.77	0.62	0.73	0.49	0.38	0.27	0.8	0.92	0.57	0.41	0.42	0.39	0.88	0.72	0.83	0.6	0.45	0.31	0.92	1.06	0.65	0.47	0.52	0.46	45	37	45	29	23	16	49	55	34	25	25	23	0.706667	0.38	0.763333	0.406667	0.81	0.453333	0.876667	0.483333	42.3333	22.6667	46
G39947_25426	112939053	LOC112939053	0	0.1	0	0	0	0	0	0.08	0	0	0	0	0	0.11	0	0	0	0	0	0.09	0	0	0	0	0	1.96	0	0	0	0	0.07	1.66	0	0	0	0	0.0333333	0	0.0266667	0	0.0366667	0	0.03	0	0.653333	0	0.576667
G39947_17640	4349159	LOC4349159	8.22	10.7	9.68	3.76	5.04	4.37	12.83	11.6	10.12	5.26	4.49	5.21	9.42	12.38	10.99	4.59	5.9	5.14	14.78	13.38	11.42	6.09	5.52	6.25	281	369	336	129	176	152	444	399	347	182	155	181	9.53333	4.39	11.5167	4.98667	10.93	5.21	13.1933	5.95333	328.667	152.333	396.667
G39947_29414	4328255	LOC4328255	2.46	2.29	2.76	1.75	1.57	1	2.82	3.2	2.64	1.62	1.64	1.2	2.82	2.65	3.13	2.14	1.84	1.18	3.25	3.69	2.98	1.88	2.02	1.44	95.15	89.41	108.38	68.13	62.13	39.43	110.39	124.51	102.44	63.51	64.28	47.11	2.50333	1.44	2.88667	1.48667	2.86667	1.72	3.30667	1.78	97.6467	56.5633	112.447
G39947_25294	4334558	LOC4334558	23.37	21.51	28.24	27.16	32.92	22.25	35.05	34.55	27.29	37.79	35.03	24.1	26.77	24.9	32.06	33.19	38.54	26.19	40.37	39.85	30.8	43.8	43.1	28.88	573	532	703	669	825	555	870	852	671	938	868	600	24.3733	27.4433	32.2967	32.3067	27.91	32.64	37.0067	38.5933	602.667	683	797.667
G39947_6673	4336051	LOC4336051	9.99	9.9	11.25	7.84	10.07	5.75	12.97	10.95	10.8	7.29	8.34	5.94	11.44	11.46	12.78	9.58	11.79	6.76	14.94	12.63	12.19	8.44	10.26	7.12	325	324	369	253	331	189	427	361	347	242	276	197	10.38	7.88667	11.5733	7.19	11.8933	9.37667	13.2533	8.60667	339.333	257.667	378.333
G39947_9792	4339881	LOC4339881	0.54	0.37	0.29	1.42	0.54	0.38	0.42	0.38	0.42	0.58	0.75	0.25	0.62	0.43	0.33	1.73	0.64	0.45	0.48	0.44	0.48	0.67	0.92	0.3	13.15	9.05	7.13	34.61	13.54	9.37	10.24	9.34	10.31	14.15	18.46	6.18	0.4	0.78	0.406667	0.526667	0.46	0.94	0.466667	0.63	9.77667	19.1733	9.96333
G39947_23069	4349789	LOC4349789	0.64	0.97	0.86	0.07	0.13	0.53	0.9	1	0.77	0.1	0.23	0.43	0.73	1.12	0.98	0.08	0.15	0.62	1.03	1.16	0.87	0.12	0.29	0.52	19	29	26	2	4	16	27	30	23	3	7	13	0.823333	0.243333	0.89	0.253333	0.943333	0.283333	1.02	0.31	24.6667	7.33333	26.6667
G39947_13851	4351438	LOC4351438	0.02	0.02	0.02	0.16	0.28	0.09	0.04	0.02	0.02	0.26	0.17	0.19	0.02	0.03	0.03	0.2	0.32	0.1	0.05	0.02	0.03	0.3	0.21	0.23	1.19	1.5	1.44	9.83	16.95	5.33	2.61	1.15	1.37	15.91	10.59	11.53	0.02	0.176667	0.0266667	0.206667	0.0266667	0.206667	0.0333333	0.246667	1.37667	10.7033	1.71
G39947_27904	4339571	LOC4339571	0.12	0.3	0.44	0.1	0.07	0.42	0.2	0.22	0.45	0.12	0.1	0.27	0.14	0.34	0.5	0.12	0.09	0.49	0.23	0.26	0.5	0.14	0.12	0.32	5	12	18	4	3	17	8	9	18	5	4	11	0.286667	0.196667	0.29	0.163333	0.326667	0.233333	0.33	0.193333	11.6667	8	11.6667
[truncated: 25,896 more rows]
[truncated: 45 more columns]
